# Supplementary material for: Analysis of chromatin accessibility in p53 deficient spermatogonial stem cells for high frequency transformation into pluripotent state
Source: Cell Prolif. 2022 Feb 4;55(3):e13195. doi: 10.1111/cpr.13195 (PMC8891552; doi:10.1111/cpr.13195)
Supplement: Supplementary file 7 — Table S4 [file CPR-55-e13195-s009.xlsx]

## Sheet: genes increased chromatin acces
seqnames	start	end	width	Conc_WT	Conc_p53	Fold	p.value	FDR	Gene Name
chr13	87188998	87190604	1607	3.16	10.4	-7.24	0	0	Cox7c
chr13	90599498	90601496	1999	3.23	10.23	-7	0	0	Atp6ap1l
chr2	98666545	98667385	841	10.44	13.37	-2.93	0	0	Lrrc4c
chr2	98664969	98665273	305	8.03	10.81	-2.78	0	0	Lrrc4c
chr11	3193001	3193722	722	7.76	10.26	-2.5	2.7e-271	1e-267	Sfi1
chr9	35305152	35305653	502	8.44	10.42	-1.98	1.09e-217	3.48e-214	4933422A05Rik
chr8	19707228	19707758	531	2.64	7.61	-4.96	1.09e-78	2.71e-75	4930467E23Rik
chr9	123461799	123462187	389	7	8.94	-1.94	1.22e-76	2.71e-73	Limd1
chr11	3135144	3135830	687	7.89	9.33	-1.44	1.7e-63	3.15e-60	Pisd-ps1
chr8	19784486	19785119	634	5.76	8.14	-2.38	6.75e-60	1.16e-56	Gm21119
chr12	78350869	78351151	283	5.1	7.59	-2.48	1.03e-43	1.65e-40	Gphn
chr11	3184784	3185441	658	6.96	8.54	-1.58	4.19e-43	6.23e-40	Sfi1
chr9	78476569	78477058	490	2.01	6.69	-4.68	1.44e-42	2.01e-39	Eef1a1
chr8	72654827	72655304	478	3.59	6.89	-3.3	1.06e-38	1.39e-35	Nwd1
chr9	124439328	124440559	1232	5.68	7.76	-2.08	1.35e-38	1.67e-35	4930526I15Rik
chr17	6467781	6468470	690	2.74	6.59	-3.84	5.52e-38	6.49e-35	Tmem181b-ps
chr6	103649045	103649403	359	6.59	8.24	-1.65	6.47e-38	7.22e-35	Chl1
chr8	19705226	19705495	270	3.48	6.78	-3.3	4.81e-36	5.12e-33	4930467E23Rik
chr15	62092701	62093113	413	2.42	6.41	-3.99	9.2e-35	9.34e-32	Pvt1
chr1	11395481	11396101	621	2.01	6.37	-4.36	9.65e-35	9.37e-32	A830018L16Rik
chr4	146483794	146484202	409	4.59	7.16	-2.57	1.41e-34	1.31e-31	Zfp981
chr8	54616773	54617183	411	2.54	6.45	-3.91	3.71e-34	3.32e-31	Spata4
chr11	97662195	97662592	398	-1.16	6.45	-7.61	7.72e-34	6.63e-31	Mllt6
chr8	19979850	19980558	709	5.76	7.69	-1.93	3.79e-33	3.14e-30	Gm21119
chr3	75650578	75650892	315	-1.16	6.41	-7.57	6.18e-33	4.92e-30	Platr10
chr8	84650217	84650618	402	0.42	6.33	-5.91	4.94e-32	3.68e-29	Ier2
chr7	3206409	3206943	535	2.92	6.48	-3.56	1.19e-31	8.54e-29	Mir290a
chr9	123925340	123925683	344	3.7	6.72	-3.02	1.69e-31	1.18e-28	Ccr1
chr2	131847683	131848120	438	-1.16	6.33	-7.5	1.98e-31	1.34e-28	5330413P13Rik
chr11	104289119	104289489	371	2.42	6.33	-3.91	3.22e-31	2.11e-28	Mapt
chr14	122416424	122416724	301	1.64	6.21	-4.56	7.9e-31	5.04e-28	Gm5089
chr16	57391255	57391760	506	8.01	9.04	-1.03	2.64e-30	1.64e-27	Filip1l
chr13	66711001	66711291	291	0.42	6.25	-5.83	3.16e-30	1.91e-27	Uqcrb
chr8	70672948	70673669	722	5.3	7.37	-2.08	1.49e-29	8.74e-27	Lsm4
chr1	85147616	85147974	359	2.74	6.33	-3.59	2.48e-29	1.41e-26	A530032D15Rik
chr11	20231200	20231634	435	1.16	6.16	-5	2.53e-29	1.41e-26	Cep68
chr8	81014288	81015255	968	5.9	7.69	-1.78	2.59e-29	1.41e-26	Usp38
chr8	3516336	3516975	640	5.01	7.21	-2.2	5.04e-29	2.68e-26	Pnpla6
chr18	30121588	30122116	529	0.42	6.16	-5.74	1.01e-28	5.02e-26	Pik3c3
chr8	20996238	20996525	288	0.42	6.16	-5.74	1.01e-28	5.02e-26	Defa21
chr19	11299231	11299907	677	0.84	6.16	-5.33	1.01e-28	5.02e-26	Ms4a5
chr18	35022209	35022668	460	1.42	6.07	-4.65	8.09e-28	3.84e-25	Hspa9
chr9	108753218	108753585	368	1.84	6.02	-4.18	8.09e-28	3.84e-25	Ip6k2
chr8	71569402	71570762	1361	6.82	8.2	-1.38	9.03e-28	4.2e-25	Slc27a1
chr17	3081494	3082503	1010	7.73	8.8	-1.07	1.24e-27	5.66e-25	Pisd-ps2
chr17	22876798	22877028	231	1.64	6.02	-4.38	1.62e-27	6.95e-25	Zfp945
chr3	81102285	81102717	433	1.64	6.02	-4.38	1.62e-27	6.95e-25	Pdgfc
chr8	52356138	52356704	567	1.64	6.02	-4.38	1.62e-27	6.95e-25	1190028D05Rik
chr2	16811497	16812002	506	-1.16	6.12	-7.28	3.24e-27	1.34e-24	4930515L03Rik
chr1	63138526	63138869	344	0.84	6.07	-5.23	3.24e-27	1.34e-24	Ino80dos
chr10	34234060	34234464	405	1.16	6.02	-4.86	6.47e-27	2.58e-24	Dse
chr4	118019315	118019819	505	1.16	6.02	-4.86	6.47e-27	2.58e-24	Artn
chr1	7488268	7488562	295	1.42	5.97	-4.55	2.59e-26	9.79e-24	Pcmtd1
chr8	3567772	3568111	340	1.42	5.97	-4.55	2.59e-26	9.79e-24	C330021F23Rik
chr7	80130299	80130773	475	1.64	5.97	-4.33	2.59e-26	9.79e-24	Idh2
chr8	95833532	95833952	421	2.74	6.25	-3.51	2.84e-26	1.06e-23	Slc38a7
chr14	105920703	105921198	496	2.01	6.02	-4.01	3.76e-26	1.38e-23	Spry2
chr4	78513427	78513650	224	0.42	6.02	-5.6	5.18e-26	1.86e-23	A430085M09Rik
chr9	86879848	86881041	1194	5.71	7.48	-1.78	8.61e-26	3.05e-23	Snap91
chr6	123137913	123138235	323	1.64	5.92	-4.27	1.04e-25	3.61e-23	Clec4a2
chr12	115808529	115808951	423	0.42	5.97	-5.55	2.07e-25	7e-23	Mir6388
chr7	84605558	84606579	1022	5.36	7.29	-1.93	2.5e-25	8.31e-23	Fah
chr10	67003272	67003492	221	2.01	5.97	-3.96	2.91e-25	9.56e-23	Gm31763
chr9	11441257	11441746	490	1.16	5.92	-4.76	4.14e-25	1.34e-22	Cntn5
chr1	174503459	174503722	264	2.16	6.02	-3.86	4.52e-25	1.42e-22	Fmn2
chr8	20517848	20518055	208	2.16	6.02	-3.86	4.52e-25	1.42e-22	2610005L07Rik
chr8	41239303	41240206	904	5.99	7.62	-1.64	5.58e-25	1.73e-22	Pcm1
chr10	81182495	81183160	666	5.54	7.37	-1.83	7.62e-25	2.33e-22	Dapk3
chr7	13014399	13014648	250	1.64	5.86	-4.22	8.28e-25	2.5e-22	Zbtb45
chr1	172481750	172482226	477	4.77	6.97	-2.2	8.72e-25	2.59e-22	Igsf9
chr5	53671465	53672035	571	2.64	6.12	-3.47	9.09e-25	2.67e-22	Rnu7
chr17	36972971	36973270	300	-1.16	5.97	-7.13	1.66e-24	4.62e-22	2410137M14Rik
chr2	134960552	134960877	326	-1.16	5.97	-7.13	1.66e-24	4.62e-22	Plcb1
chr8	123994145	123994548	404	-1.16	5.97	-7.13	1.66e-24	4.62e-22	Abcb10
chr17	64873483	64873871	389	0.42	5.92	-5.5	1.66e-24	4.62e-22	4930583I09Rik
chr8	90828254	90829162	909	5.3	7.23	-1.93	1.83e-24	5.05e-22	Chd9
chr1	74505651	74506799	1149	6.14	7.7	-1.56	2.12e-24	5.77e-22	Cnot9
chr10	21101972	21102380	409	-1.16	5.92	-7.08	6.63e-24	1.68e-21	Myb
chr13	120027456	120027689	234	-1.16	5.92	-7.08	6.63e-24	1.68e-21	Gm21188
chr3	11212266	11212703	438	-1.16	5.92	-7.08	6.63e-24	1.68e-21	Gm10745
chr6	70964142	70964556	415	-1.16	5.92	-7.08	6.63e-24	1.68e-21	Foxi3
chr1	135675627	135676028	402	1.64	5.81	-4.16	6.63e-24	1.68e-21	Csrp1
chr13	112770643	112771108	466	1.64	5.81	-4.16	6.63e-24	1.68e-21	Plpp1
chr1	85591116	85591949	834	6.1	7.65	-1.55	1.51e-23	3.79e-21	Sp110
chr1	131526449	131528047	1599	6.93	8.17	-1.24	2.15e-23	5.33e-21	Srgap2
chr1	17932126	17932509	384	1.16	5.81	-4.65	2.65e-23	6.43e-21	Gm16070
chr14	7851580	7851887	308	1.16	5.81	-4.65	2.65e-23	6.43e-21	Flnb
chr8	70476683	70477811	1129	6.05	7.61	-1.56	4.43e-23	1.06e-20	Klhl26
chr9	89622436	89622750	315	2.3	5.97	-3.67	5.25e-23	1.23e-20	AF529169
chr8	84998034	84998306	273	2.42	5.97	-3.55	5.25e-23	1.23e-20	Hook2
chr15	55267870	55268263	394	-1.16	5.86	-7.03	5.3e-23	1.23e-20	Col14a1
chr12	59039865	59040696	832	5.05	7.05	-2	7.51e-23	1.73e-20	Trappc6b
chr1	136696096	136696330	235	1.84	5.81	-3.97	1.34e-22	3.06e-20	Platr22
chr8	27120819	27121430	612	4.39	6.72	-2.33	2.05e-22	4.62e-20	Brf2
chr10	122449004	122449483	480	2.92	6.12	-3.19	3.46e-22	7.71e-20	Avpr1a
chr10	37970576	37970954	379	-1.16	5.81	-6.97	4.24e-22	8.6e-20	4930591E09Rik
chr12	86501755	86501987	233	-1.16	5.81	-6.97	4.24e-22	8.6e-20	Esrrb
chr15	25331945	25332282	338	-1.16	5.81	-6.97	4.24e-22	8.6e-20	Basp1
chr2	115723548	115723803	256	-1.16	5.81	-6.97	4.24e-22	8.6e-20	Mir1951
chr3	3666733	3667139	407	-1.16	5.81	-6.97	4.24e-22	8.6e-20	Hnf4g
chr8	20394584	20394810	227	-1.16	5.81	-6.97	4.24e-22	8.6e-20	2610005L07Rik
chr11	8575730	8576065	336	0.84	5.75	-4.91	4.24e-22	8.6e-20	Tns3
chr6	100335646	100335946	301	1.42	5.69	-4.26	4.24e-22	8.6e-20	Rybp
chr6	39445619	39446004	386	1.64	5.69	-4.04	4.24e-22	8.6e-20	Gm10244
chr8	20321439	20321703	265	1.64	5.69	-4.04	4.24e-22	8.6e-20	6820431F20Rik
chr8	60982716	60983892	1177	6.54	7.89	-1.35	4.39e-22	8.83e-20	Clcn3
chr4	96463604	96463967	364	2.64	6.02	-3.38	4.53e-22	9.03e-20	Cyp2j8
chr6	72956368	72956792	425	3.3	6.25	-2.95	5.86e-22	1.16e-19	Tmsb10
chr8	4677337	4678756	1420	7.23	8.34	-1.11	6.4e-22	1.25e-19	Zfp958
chr4	119071852	119072078	227	-0.16	5.75	-5.91	8.48e-22	1.62e-19	Gm12866
chr8	86888185	86888461	277	0.42	5.75	-5.33	8.48e-22	1.62e-19	N4bp1
chr1	118054418	118054766	349	1.16	5.69	-4.53	8.48e-22	1.62e-19	Tsn
chr10	29143531	29143807	277	1.84	5.75	-3.91	1.03e-21	1.95e-19	Soga3
chr1	176813534	176814958	1425	6.73	8	-1.26	2.05e-21	3.85e-19	Sdccag8
chr8	15519619	15520076	458	3.7	6.37	-2.68	2.21e-21	4.11e-19	Myom2
chr12	19175622	19176360	739	4.59	6.78	-2.19	2.3e-21	4.25e-19	5730507C01Rik
chr12	76254991	76255552	562	4.67	6.81	-2.14	2.42e-21	4.44e-19	Mthfd1
chr9	97114198	97114559	362	2.3	5.86	-3.57	2.75e-21	4.98e-19	Slc25a36
chr9	11940765	11941222	458	-1.16	5.75	-6.91	3.39e-21	6.01e-19	Cntn5
chr14	70635477	70635883	407	0.84	5.69	-4.85	3.39e-21	6.01e-19	Dmtn
chr10	4289621	4289880	260	1.42	5.62	-4.2	3.39e-21	6.01e-19	Akap12
chr14	19750609	19751597	989	5.48	7.23	-1.75	3.45e-21	6.07e-19	Nid2
chr2	144527206	144528006	801	5.36	7.16	-1.8	3.99e-21	6.96e-19	Polr3f
chr8	62417564	62418032	469	3.54	6.29	-2.75	6.52e-21	1.12e-18	Anxa10
chr8	43603569	43603899	331	0.42	5.69	-5.26	6.78e-21	1.12e-18	Gm5346
chr8	56251786	56252154	369	0.42	5.69	-5.26	6.78e-21	1.12e-18	Hpgd
chr8	66881460	66881714	255	0.42	5.69	-5.26	6.78e-21	1.12e-18	Naf1
chr13	11005459	11005829	371	1.16	5.62	-4.46	6.78e-21	1.12e-18	Zp4-ps
chr3	133579550	133579808	259	1.16	5.62	-4.46	6.78e-21	1.12e-18	Tet2
chr8	20389400	20389610	211	1.16	5.62	-4.46	6.78e-21	1.12e-18	Gm15319
chr1	139494625	139495013	389	1.84	5.69	-3.85	7.95e-21	1.29e-18	F13b
chr4	118276399	118276657	259	1.84	5.69	-3.85	7.95e-21	1.29e-18	Ptprf
chr18	49755242	49755944	703	5.95	7.48	-1.54	8.26e-21	1.34e-18	Dtwd2
chr8	126945567	126946180	614	4.72	6.81	-2.09	1.08e-20	1.73e-18	Tomm20
chr8	18594851	18595749	899	6.19	7.62	-1.44	1.55e-20	2.47e-18	Mcph1
chr8	40650154	40650668	515	3.59	6.29	-2.7	1.61e-20	2.55e-18	Mtmr7
chr12	78861374	78862248	875	5.55	7.25	-1.7	1.65e-20	2.59e-18	Atp6v1d
chr13	23412471	23413026	556	3.36	6.21	-2.85	1.78e-20	2.76e-18	Abt1
chr13	66715780	66716193	414	3.36	6.21	-2.85	1.78e-20	2.76e-18	Uqcrb
chr8	113634916	113635904	989	6.3	7.69	-1.39	2.38e-20	3.67e-18	Mon1b
chr13	66300011	66300309	299	-1.16	5.69	-6.85	2.71e-20	3.81e-18	2410141K09Rik
chr3	135546581	135546859	279	-1.16	5.69	-6.85	2.71e-20	3.81e-18	Manba
chr4	133900272	133900582	311	-1.16	5.69	-6.85	2.71e-20	3.81e-18	Rps6ka1
chr8	32667725	32668134	410	-1.16	5.69	-6.85	2.71e-20	3.81e-18	Gm3985
chr8	57732799	57733181	383	-1.16	5.69	-6.85	2.71e-20	3.81e-18	Galnt7
chr13	16830407	16830798	392	0.42	5.62	-5.2	2.71e-20	3.81e-18	B230303A05Rik
chr17	76499963	76500385	423	0.42	5.62	-5.2	2.71e-20	3.81e-18	Gm4710
chr7	16364992	16365328	337	0.42	5.62	-5.2	2.71e-20	3.81e-18	Sae1
chr8	33913023	33913223	201	0.42	5.62	-5.2	2.71e-20	3.81e-18	Rbpms
chr8	78537802	78538163	362	0.42	5.62	-5.2	2.71e-20	3.81e-18	Slc10a7
chr1	160734660	160735062	403	0.84	5.62	-4.78	2.71e-20	3.81e-18	Rabgap1l
chr3	119095277	119095635	359	0.84	5.62	-4.78	2.71e-20	3.81e-18	Dpyd
chr3	27155001	27155281	281	1.42	5.56	-4.13	2.71e-20	3.81e-18	1700125G22Rik
chr9	10540760	10541136	377	1.42	5.56	-4.13	2.71e-20	3.81e-18	Cntn5
chr1	171102099	171102380	282	2.42	5.86	-3.44	3.02e-20	4.19e-18	Cfap126
chr8	106619667	106619914	248	2.42	5.86	-3.44	3.02e-20	4.19e-18	Cdh1
chr11	3159471	3159936	466	6.89	8.07	-1.18	4.14e-20	5.71e-18	Sfi1
chr5	136102045	136102335	291	3.09	6.07	-2.98	4.86e-20	6.62e-18	Mir7035
chr8	108722736	108723049	314	1.16	5.56	-4.4	5.43e-20	7.34e-18	Zfhx3
chr2	139677535	139678827	1293	5.8	7.37	-1.57	7.19e-20	9.61e-18	Ism1
chr4	145432185	145432550	366	3.59	6.25	-2.66	8.95e-20	1.19e-17	Smarca5-ps
chr8	114439198	114440286	1089	5.54	7.21	-1.67	9.68e-20	1.28e-17	Wwox
chr8	57490067	57490277	211	-0.16	5.62	-5.78	1.09e-19	1.42e-17	2500002B13Rik
chr8	71908292	71909067	776	5.01	6.92	-1.91	1.26e-19	1.64e-17	Zfp882
chr3	22156293	22156818	526	2.54	5.86	-3.33	1.43e-19	1.85e-17	Tbl1xr1
chr17	69277271	69277746	476	2.01	5.69	-3.68	1.51e-19	1.95e-17	2410021H03Rik
chr4	85514301	85514835	535	3.88	6.37	-2.49	1.62e-19	2.07e-17	Sh3gl2
chr10	96309075	96309430	356	-1.16	5.62	-6.78	2.17e-19	2.58e-17	4930459C07Rik
chr13	37436308	37436512	205	-1.16	5.62	-6.78	2.17e-19	2.58e-17	Ly86
chr14	4153207	4153730	524	-1.16	5.62	-6.78	2.17e-19	2.58e-17	Gm5796
chr18	51932499	51932979	481	-1.16	5.62	-6.78	2.17e-19	2.58e-17	Mir28a
chr6	148955966	148956166	201	-1.16	5.62	-6.78	2.17e-19	2.58e-17	Fam60a
chr8	14340245	14340531	287	-1.16	5.62	-6.78	2.17e-19	2.58e-17	Dlgap2
chr8	60591702	60591972	271	-1.16	5.62	-6.78	2.17e-19	2.58e-17	Mfap3l
chr4	129272463	129272783	321	0.42	5.56	-5.13	2.17e-19	2.58e-17	C77080
chr8	40230283	40230639	357	0.42	5.56	-5.13	2.17e-19	2.58e-17	Fgf20
chr8	44920380	44920598	219	0.42	5.56	-5.13	2.17e-19	2.58e-17	Fat1
chr14	91953875	91954250	376	1.16	5.48	-4.33	2.17e-19	2.58e-17	4930474H20Rik
chr6	136532646	136532846	201	1.16	5.48	-4.33	2.17e-19	2.58e-17	Atf7ip
chr7	108026712	108026956	245	1.16	5.48	-4.33	2.17e-19	2.58e-17	Olfr478
chr2	75669758	75670058	301	1.42	5.48	-4.06	2.17e-19	2.58e-17	Gm6793
chr9	100642927	100643619	693	5.78	7.33	-1.55	3.04e-19	3.58e-17	Stag1
chr7	130546763	130547583	821	5.23	7.02	-1.79	3.44e-19	4.02e-17	Nsmce4a
chr3	138143307	138144001	695	5.67	7.27	-1.6	3.57e-19	4.15e-17	Trmt10a
chr13	23401516	23401845	330	3.59	6.21	-2.61	4.93e-19	5.64e-17	Abt1
chr8	72239559	72240612	1054	6.24	7.61	-1.37	6.2e-19	7.06e-17	Ap1m1
chr16	23107368	23108587	1220	5.42	7.12	-1.69	6.69e-19	7.58e-17	Eif4a2
chr10	130419926	130420341	416	-1.16	5.56	-6.72	8.68e-19	9.45e-17	Vmn2r85
chr15	101164231	101164482	252	-1.16	5.56	-6.72	8.68e-19	9.45e-17	Acvr1b
chr19	49070269	49070558	290	-1.16	5.56	-6.72	8.68e-19	9.45e-17	Sorcs3
chr2	40910934	40911216	283	-1.16	5.56	-6.72	8.68e-19	9.45e-17	Mir6336
chr1	128392390	128392751	362	-0.16	5.56	-5.72	8.68e-19	9.45e-17	Dars
chr5	53555461	53555788	328	-0.16	5.56	-5.72	8.68e-19	9.45e-17	Rbpj
chr1	71673484	71673747	264	0.84	5.48	-4.65	8.68e-19	9.45e-17	Apol7d
chr10	85539638	85540147	510	0.84	5.48	-4.65	8.68e-19	9.45e-17	Btbd11
chr6	5482280	5482704	425	1.64	5.56	-3.91	9.22e-19	9.99e-17	Pdk4
chr9	70817444	70817780	337	2.01	5.62	-3.61	1.11e-18	1.2e-16	Lipc
chr14	91414299	91414576	278	2.3	5.75	-3.45	1.45e-18	1.56e-16	4930474H20Rik
chr10	49417212	49417698	487	0.42	5.48	-5.06	1.74e-18	1.81e-16	Grik2
chr14	76495140	76495356	217	0.42	5.48	-5.06	1.74e-18	1.81e-16	Tsc22d1
chr17	17739918	17740314	397	0.42	5.48	-5.06	1.74e-18	1.81e-16	Vmn2r90
chr9	8462981	8463317	337	0.42	5.48	-5.06	1.74e-18	1.81e-16	Trpc6
chr9	88332547	88332873	327	0.42	5.48	-5.06	1.74e-18	1.81e-16	Nt5e
chr7	96300719	96301150	432	1.16	5.41	-4.25	1.74e-18	1.81e-16	Mir6394
chr9	124422862	124424182	1321	6.88	8.01	-1.13	3.31e-18	3.42e-16	4930526I15Rik
chr16	44139109	44139423	315	2.92	5.92	-2.99	3.68e-18	3.78e-16	Atp6v1a
chr8	85840515	85841147	633	5.26	7	-1.73	3.71e-18	3.8e-16	Itfg1
chr8	43305674	43306013	340	2.84	5.86	-3.03	3.85e-18	3.93e-16	Zfp42
chr8	95887753	95888545	793	4.86	6.78	-1.92	4.13e-18	4.19e-16	Got2
chr1	186967338	186967876	539	3.88	6.29	-2.41	4.19e-18	4.23e-16	D1Pas1
chr7	63957189	63957468	280	3.48	6.12	-2.64	6.39e-18	6.4e-16	Klf13
chr10	106006119	106006432	314	-1.16	5.48	-6.65	6.94e-18	6.71e-16	Ccdc59
chr14	49447868	49448119	252	-1.16	5.48	-6.65	6.94e-18	6.71e-16	Slc35f4
chr14	89325109	89325520	412	-1.16	5.48	-6.65	6.94e-18	6.71e-16	Gm5088
chr15	25769743	25770069	327	-1.16	5.48	-6.65	6.94e-18	6.71e-16	Myo10
chr15	72476590	72476848	259	-0.16	5.48	-5.65	6.94e-18	6.71e-16	Kcnk9
chr12	4358655	4358878	224	0.84	5.41	-4.57	6.94e-18	6.71e-16	Ncoa1
chr4	125609653	125609980	328	0.84	5.41	-4.57	6.94e-18	6.71e-16	Mir692-2
chr9	14173867	14174255	389	0.84	5.41	-4.57	6.94e-18	6.71e-16	Sesn3
chr11	30749976	30750254	279	1.64	5.48	-3.84	7.05e-18	6.73e-16	Psme4
chr4	66743283	66743521	239	1.64	5.48	-3.84	7.05e-18	6.73e-16	Tlr4
chrX	38180064	38180378	315	1.64	5.48	-3.84	7.05e-18	6.73e-16	Zbtb33
chr8	61549543	61550488	946	4.99	6.84	-1.85	7.24e-18	6.88e-16	Palld
chr13	19265322	19265565	244	1.84	5.56	-3.72	8.19e-18	7.72e-16	Stard3nl
chr17	22876384	22876586	203	1.84	5.56	-3.72	8.19e-18	7.72e-16	Zfp945
chr8	123442942	123443188	247	3.16	5.97	-2.81	9.41e-18	8.83e-16	Def8
chr15	88867447	88867802	356	2.3	5.69	-3.39	9.97e-18	9.27e-16	Pim3
chr8	71580670	71580995	326	2.3	5.69	-3.39	9.97e-18	9.27e-16	Slc27a1
chr12	113773182	113773502	321	2.16	5.62	-3.46	1.38e-17	1.25e-15	Adam6a
chr13	12176756	12177078	323	2.16	5.62	-3.46	1.38e-17	1.25e-15	Gm10336
chr14	63500231	63500548	318	0.42	5.41	-4.99	1.39e-17	1.25e-15	Tdh
chr18	35823076	35823335	260	0.42	5.41	-4.99	1.39e-17	1.25e-15	Cxxc5
chr3	95652363	95652590	228	0.42	5.41	-4.99	1.39e-17	1.25e-15	Mcl1
chr8	20379438	20379641	204	0.42	5.41	-4.99	1.39e-17	1.25e-15	Gm15319
chr3	124039525	124039757	233	1.16	5.33	-4.17	1.39e-17	1.25e-15	Tram1l1
chr9	95511305	95512278	974	5.8	7.29	-1.49	1.93e-17	1.73e-15	U2surp
chr8	129263233	129263893	661	5.21	6.94	-1.73	2.49e-17	2.23e-15	Gm32856
chr8	84198411	84198789	379	4.54	6.59	-2.05	2.52e-17	2.24e-15	Mir23a
chr8	83165300	83166102	803	5.28	6.97	-1.69	2.73e-17	2.42e-15	Tbc1d9
chr1	119075370	119075570	201	-0.16	5.41	-5.57	2.78e-17	2.43e-15	Gli2
chr1	131139390	131139590	201	-0.16	5.41	-5.57	2.78e-17	2.43e-15	Dyrk3
chr15	34568012	34568310	299	-0.16	5.41	-5.57	2.78e-17	2.43e-15	Pop1
chr4	86911617	86911937	321	2.64	5.75	-3.1	4.55e-17	3.96e-15	Acer2
chr10	23813238	23813496	259	1.42	5.41	-3.99	5.38e-17	4.54e-15	Slc18b1
chr12	110608924	110609173	250	1.64	5.41	-3.77	5.38e-17	4.54e-15	Dync1h1
chr2	152671540	152671763	224	1.64	5.41	-3.77	5.38e-17	4.54e-15	H13
chr4	55005090	55005290	201	1.64	5.41	-3.77	5.38e-17	4.54e-15	Zfp462
chr5	63932785	63932985	201	1.64	5.41	-3.77	5.38e-17	4.54e-15	Rell1
chr8	120013882	120014092	211	1.64	5.41	-3.77	5.38e-17	4.54e-15	Crispld2
chr1	55108563	55108840	278	-1.16	5.41	-6.57	5.55e-17	4.54e-15	Hspd1
chr1	86311018	86311222	205	-1.16	5.41	-6.57	5.55e-17	4.54e-15	Gm28626
chr10	51463877	51464077	201	-1.16	5.41	-6.57	5.55e-17	4.54e-15	Lilr4b
chr14	6492466	6492730	265	-1.16	5.41	-6.57	5.55e-17	4.54e-15	LOC100861615
chr19	3842416	3842762	347	-1.16	5.41	-6.57	5.55e-17	4.54e-15	Chka
chr3	63241202	63241462	261	-1.16	5.41	-6.57	5.55e-17	4.54e-15	Mme
chr3	122145472	122145737	266	-1.16	5.41	-6.57	5.55e-17	4.54e-15	Gclm
chr5	100032708	100032973	266	-1.16	5.41	-6.57	5.55e-17	4.54e-15	Hnrnpdl
chr6	134887867	134888145	279	-1.16	5.41	-6.57	5.55e-17	4.54e-15	Gpr19
chr8	26063743	26063985	243	-1.16	5.41	-6.57	5.55e-17	4.54e-15	1700047A11Rik
chr8	111613232	111613432	201	-1.16	5.41	-6.57	5.55e-17	4.54e-15	Ldhd
chr8	70538686	70539680	995	6.47	7.7	-1.23	5.61e-17	4.57e-15	Ell
chr6	60363876	60364371	496	1.84	5.48	-3.65	6e-17	4.87e-15	A530053G22Rik
chr4	21678337	21679906	1570	6.63	7.81	-1.17	7.68e-17	6.18e-15	Prdm13
chr11	88993768	88994125	358	2.42	5.69	-3.26	7.99e-17	6.41e-15	Trim25
chr8	83714993	83715769	777	5.48	7.07	-1.59	8.06e-17	6.45e-15	Ddx39
chr8	95807956	95808158	203	3.36	6.02	-2.66	8.31e-17	6.63e-15	Cnot1
chr8	72570678	72571486	809	6.08	7.43	-1.35	9.65e-17	7.67e-15	Smim7
chr7	57509188	57510105	918	5.81	7.27	-1.46	1.06e-16	8.41e-15	Gabra5
chr1	140188560	140188854	295	0.42	5.33	-4.91	1.11e-16	8.58e-15	Cfh
chr13	85146590	85146856	267	0.42	5.33	-4.91	1.11e-16	8.58e-15	Ccnh
chr2	112676782	112676982	201	0.42	5.33	-4.91	1.11e-16	8.58e-15	Aven
chr4	34771807	34772007	201	0.42	5.33	-4.91	1.11e-16	8.58e-15	Smim8
chr5	18688476	18688833	358	0.42	5.33	-4.91	1.11e-16	8.58e-15	Gnai1
chr7	57175855	57176193	339	0.42	5.33	-4.91	1.11e-16	8.58e-15	Gabrg3
chr7	79211474	79211818	345	0.42	5.33	-4.91	1.11e-16	8.58e-15	Abhd2
chr2	118702402	118702757	356	3.54	6.07	-2.53	1.35e-16	1.04e-14	Ankrd63
chr1	72243770	72244396	627	5.14	6.86	-1.72	1.86e-16	1.43e-14	D230017M19Rik
chr10	44392000	44392264	265	-0.16	5.33	-5.5	2.22e-16	1.67e-14	Mir1929
chr5	7732703	7732996	294	-0.16	5.33	-5.5	2.22e-16	1.67e-14	Steap4
chr13	12764793	12765155	363	1.16	5.25	-4.09	2.22e-16	1.67e-14	Prl2c4
chr17	71783154	71783387	234	1.16	5.25	-4.09	2.22e-16	1.67e-14	Clip4
chr4	26944629	26944880	252	1.16	5.25	-4.09	2.22e-16	1.67e-14	4930548K13Rik
chr8	105565972	105566536	565	4.86	6.72	-1.86	2.23e-16	1.67e-14	Atp6v0d1
chr9	8901445	8902004	560	4.86	6.72	-1.86	2.23e-16	1.67e-14	Pgr
chr5	123138486	123138686	201	3.16	5.92	-2.76	2.54e-16	1.9e-14	Setd1b
chr10	81465167	81465367	201	2.64	5.69	-3.04	2.91e-16	2.17e-14	Celf5
chr6	47748293	47748573	281	3.42	6.02	-2.6	3.3e-16	2.45e-14	Rn4.5s
chr13	43261200	43261785	586	4.01	6.25	-2.24	3.91e-16	2.89e-14	Gfod1
chr8	19908990	19909220	231	1.42	5.33	-3.91	4.1e-16	3.02e-14	Gm21119
chr10	4249238	4249554	317	1.84	5.41	-3.57	4.38e-16	3.02e-14	Akap12
chr13	72640091	72640307	217	1.84	5.41	-3.57	4.38e-16	3.02e-14	Irx2
chr8	84945551	84945751	201	1.84	5.41	-3.57	4.38e-16	3.02e-14	Rtbdn
chr12	35642513	35642842	330	-1.16	5.33	-6.5	4.44e-16	3.02e-14	9130015A21Rik
chr16	25517514	25517794	281	-1.16	5.33	-6.5	4.44e-16	3.02e-14	Trp63
chr16	93816266	93816520	255	-1.16	5.33	-6.5	4.44e-16	3.02e-14	Morc3
chr2	70278691	70278902	212	-1.16	5.33	-6.5	4.44e-16	3.02e-14	Sp5
chr2	106750980	106751273	294	-1.16	5.33	-6.5	4.44e-16	3.02e-14	Mpped2
chr4	59963849	59964074	226	-1.16	5.33	-6.5	4.44e-16	3.02e-14	Mup4
chr4	61580474	61580738	265	-1.16	5.33	-6.5	4.44e-16	3.02e-14	Gm2083
chr4	145545909	145546144	236	-1.16	5.33	-6.5	4.44e-16	3.02e-14	Zfp990
chr7	106745779	106745996	218	-1.16	5.33	-6.5	4.44e-16	3.02e-14	Olfr697
chr8	20100288	20100538	251	-1.16	5.33	-6.5	4.44e-16	3.02e-14	6820431F20Rik
chr8	20116967	20117193	227	-1.16	5.33	-6.5	4.44e-16	3.02e-14	6820431F20Rik
chr8	27658928	27659147	220	-1.16	5.33	-6.5	4.44e-16	3.02e-14	Poteg
chr8	43320808	43321159	352	-1.16	5.33	-6.5	4.44e-16	3.02e-14	Zfp42
chr8	66323293	66323621	329	-1.16	5.33	-6.5	4.44e-16	3.02e-14	2020-03-01
chr9	19694924	19695124	201	-1.16	5.33	-6.5	4.44e-16	3.02e-14	Olfr857
chr1	166125314	166125578	265	0.42	5.25	-4.83	4.44e-16	3.02e-14	Dusp27
chr13	15395313	15395536	224	0.42	5.25	-4.83	4.44e-16	3.02e-14	Gli3
chr2	15925648	15926008	361	0.42	5.25	-4.83	4.44e-16	3.02e-14	Malrd1
chr2	75873981	75874226	246	0.42	5.25	-4.83	4.44e-16	3.02e-14	Agps
chr2	180678779	180679032	254	0.42	5.25	-4.83	4.44e-16	3.02e-14	Dido1
chr1	80150715	80151090	376	0.84	5.25	-4.41	4.44e-16	3.02e-14	Fam124b
chr8	64366416	64366775	360	0.84	5.25	-4.41	4.44e-16	3.02e-14	Mir710
chr11	108920511	108920799	289	3.36	5.97	-2.61	4.55e-16	3.08e-14	Axin2
chr8	105305640	105305997	358	3.36	5.97	-2.61	4.55e-16	3.08e-14	Elmo3
chr7	27434178	27434494	317	2.3	5.56	-3.26	4.62e-16	3.12e-14	Sptbn4
chr8	70698416	70699168	753	6.42	7.64	-1.22	4.66e-16	3.13e-14	Jund
chr15	92396848	92397492	645	4.39	6.45	-2.06	4.8e-16	3.22e-14	Pdzrn4
chr2	136890901	136891794	894	5.72	7.19	-1.47	5.53e-16	3.7e-14	Mkks
chr1	85592813	85593316	504	5.36	6.97	-1.61	5.86e-16	3.9e-14	Sp110
chr3	106672913	106673303	391	3.3	5.92	-2.62	6.13e-16	4.07e-14	Lrif1
chr5	86407246	86407525	280	2.01	5.48	-3.48	6.81e-16	4.51e-14	Tmprss11d
chr8	95853320	95853610	291	2.92	5.81	-2.88	7.1e-16	4.67e-14	Slc38a7
chr8	56566787	56567173	387	3.01	5.81	-2.8	7.1e-16	4.67e-14	Fbxo8
chr13	23574089	23574459	371	4.19	6.33	-2.14	7.73e-16	5.07e-14	Hist1h2bf
chr15	102405410	102406291	882	6.36	7.59	-1.23	8.17e-16	5.34e-14	Sp1
chr10	91181269	91182008	740	4.86	6.69	-1.83	8.4e-16	5.48e-14	Tmpo
chr4	146455073	146455344	272	3.64	6.07	-2.42	1.01e-15	6.56e-14	Zfp992
chr13	81783029	81783979	951	6.63	7.76	-1.14	1.15e-15	7.47e-14	Cetn3
chr16	72662896	72663856	961	5.63	7.12	-1.49	1.36e-15	8.79e-14	Robo1
chr17	80468437	80469008	572	4.59	6.52	-1.93	1.6e-15	1.03e-13	Sos1
chr8	11555238	11556580	1343	7.06	8.06	-1	1.75e-15	1.11e-13	Ing1
chr12	59324195	59324580	386	3.42	5.97	-2.55	1.76e-15	1.11e-13	Fbxo33
chr2	148875212	148875647	436	4.51	6.48	-1.97	1.76e-15	1.11e-13	Cst3
chr1	119305397	119305597	201	-0.16	5.25	-5.41	1.78e-15	1.11e-13	Inhbb
chr13	100331539	100331868	330	0.84	5.16	-4.33	1.78e-15	1.11e-13	Naip7
chr16	64723776	64724032	257	0.84	5.16	-4.33	1.78e-15	1.11e-13	4930453N24Rik
chr1	118648032	118648368	337	1.16	5.16	-4	1.78e-15	1.11e-13	Tfcp2l1
chr10	95595996	95596196	201	1.16	5.16	-4	1.78e-15	1.11e-13	Nudt4
chr18	24070699	24070926	228	1.16	5.16	-4	1.78e-15	1.11e-13	Zfp24
chr9	4259367	4259585	219	1.16	5.16	-4	1.78e-15	1.11e-13	Aasdhppt
chr11	29172054	29173572	1519	6.64	7.76	-1.12	2.66e-15	1.66e-13	Ppp4r3b
chr7	102209730	102210684	955	6.56	7.7	-1.14	2.99e-15	1.86e-13	Nup98
chr7	81762625	81763737	1113	5.66	7.12	-1.46	3.08e-15	1.91e-13	Fam103a1
chr11	8569550	8569916	367	1.42	5.25	-3.83	3.11e-15	1.92e-13	Tns3
chr15	81522219	81522419	201	1.84	5.33	-3.5	3.18e-15	1.96e-13	Rbx1
chr7	138940624	138941056	433	2.42	5.56	-3.13	3.43e-15	2.09e-13	Jakmip3
chr10	91425587	91425843	257	-1.16	5.25	-6.41	3.55e-15	2.09e-13	4930534H03Rik
chr10	110025125	110025457	333	-1.16	5.25	-6.41	3.55e-15	2.09e-13	Nav3
chr12	79851919	79852222	304	-1.16	5.25	-6.41	3.55e-15	2.09e-13	9430078K24Rik
chr16	9132847	9133103	257	-1.16	5.25	-6.41	3.55e-15	2.09e-13	1810013L24Rik
chr17	91274391	91274660	270	-1.16	5.25	-6.41	3.55e-15	2.09e-13	Nrxn1
chr18	67497820	67498138	319	-1.16	5.25	-6.41	3.55e-15	2.09e-13	Prelid3a
chr2	38926498	38926698	201	-1.16	5.25	-6.41	3.55e-15	2.09e-13	Nr6a1
chr3	27063804	27064086	283	-1.16	5.25	-6.41	3.55e-15	2.09e-13	Ect2
chr8	85473068	85473268	201	-1.16	5.25	-6.41	3.55e-15	2.09e-13	Gpt2
chr8	114399222	114399460	239	-1.16	5.25	-6.41	3.55e-15	2.09e-13	Clec3a
chr9	76401909	76402191	283	-1.16	5.25	-6.41	3.55e-15	2.09e-13	Hcrtr2
chr9	110947318	110947540	223	-1.16	5.25	-6.41	3.55e-15	2.09e-13	Tdgf1
chr10	53412856	53413136	281	0.42	5.16	-4.74	3.55e-15	2.09e-13	Gm36229
chr18	50811798	50812183	386	0.42	5.16	-4.74	3.55e-15	2.09e-13	Pudp
chr3	48434228	48434453	226	0.42	5.16	-4.74	3.55e-15	2.09e-13	1700018B24Rik
chr6	143020834	143021092	259	0.42	5.16	-4.74	3.55e-15	2.09e-13	St8sia1
chr8	71507603	71508113	511	4.62	6.52	-1.9	3.76e-15	2.2e-13	Plvap
chr8	109778393	109779200	808	4.62	6.52	-1.9	3.76e-15	2.2e-13	Ap1g1
chr7	107594524	107595395	872	5.54	7.05	-1.51	4.17e-15	2.43e-13	Ppfibp2
chr16	42305842	42306120	279	2.01	5.41	-3.4	4.75e-15	2.74e-13	Mir6540
chr17	47521656	47521865	210	2.01	5.41	-3.4	4.75e-15	2.74e-13	Ccnd3
chr2	79847446	79847794	349	2.01	5.41	-3.4	4.75e-15	2.74e-13	Pde1a
chr13	23307212	23307508	297	2.16	5.48	-3.33	5.88e-15	3.39e-13	4930557F10Rik
chr3	55977292	55977594	303	1.64	5.33	-3.69	6.15e-15	3.54e-13	4933417G07Rik
chr5	120612627	120613515	889	5.99	7.31	-1.33	8e-15	4.59e-13	Ddx54
chr12	4720040	4720587	548	4.01	6.21	-2.2	8.69e-15	4.97e-13	Fam228a
chr8	84990361	84991124	764	5.41	6.94	-1.54	9.05e-15	5.16e-13	Hook2
chr2	79255606	79255868	263	2.84	5.69	-2.85	9.11e-15	5.19e-13	Itga4
chr15	53983817	53984284	468	3.42	5.92	-2.5	9.25e-15	5.25e-13	Samd12
chr4	28815081	28815337	257	3.74	6.07	-2.33	1.08e-14	6.1e-13	Epha7
chr17	71598504	71599208	705	4.84	6.62	-1.78	1.15e-14	6.49e-13	Trmt61b
chr15	56692294	56693310	1017	5.12	6.78	-1.65	1.19e-14	6.69e-13	Has2
chr8	79711384	79711922	539	5.12	6.78	-1.65	1.19e-14	6.69e-13	Abce1
chr1	172520695	172521160	466	3.84	6.12	-2.28	1.26e-14	7.05e-13	Cfap45
chr1	59697641	59697954	314	-1.16	5.16	-6.33	1.42e-14	7.8e-13	Snord70
chr15	65510612	65510812	201	-1.16	5.16	-6.33	1.42e-14	7.8e-13	Efr3a
chr3	64265733	64266074	342	-1.16	5.16	-6.33	1.42e-14	7.8e-13	Vmn2r3
chr8	64778233	64778433	201	-1.16	5.16	-6.33	1.42e-14	7.8e-13	Msmo1
chr1	36580532	36580812	281	-0.16	5.16	-5.33	1.42e-14	7.8e-13	Fam178b
chr11	67011645	67011933	289	-0.16	5.16	-5.33	1.42e-14	7.8e-13	Tmem220
chr8	37570109	37570346	238	-0.16	5.16	-5.33	1.42e-14	7.8e-13	G630064G18Rik
chr10	17797722	17797981	260	0.84	5.07	-4.23	1.42e-14	7.8e-13	Txlnb
chr10	98008504	98008805	302	0.84	5.07	-4.23	1.42e-14	7.8e-13	Gm10754
chr3	20119252	20119932	681	4.16	6.25	-2.09	1.49e-14	8.13e-13	Gyg
chr9	90113847	90114990	1144	6.3	7.5	-1.21	1.51e-14	8.23e-13	Morf4l1
chr12	72844007	72844578	572	3.79	6.07	-2.28	1.97e-14	1.07e-12	4930447C04Rik
chr11	40733336	40734156	821	5.09	6.75	-1.66	2.03e-14	1.1e-12	Nudcd2
chr17	37270140	37271033	894	5.61	7.05	-1.44	2.13e-14	1.15e-12	H2-M3
chr13	44869544	44870023	480	5.52	7	-1.47	2.17e-14	1.17e-12	Dtnbp1
chr10	61416013	61416322	310	1.42	5.16	-3.74	2.35e-14	1.26e-12	Nodal
chr19	61265423	61265740	318	1.42	5.16	-3.74	2.35e-14	1.26e-12	Csf2ra
chr3	52254102	52254396	295	1.42	5.16	-3.74	2.35e-14	1.26e-12	Foxo1
chr5	72259300	72259500	201	1.42	5.16	-3.74	2.35e-14	1.26e-12	Atp10d
chr2	34802104	34802585	482	4.7	6.52	-1.83	2.81e-14	1.5e-12	Rabepk
chr2	60871048	60871257	210	0.42	5.07	-4.65	2.84e-14	1.5e-12	Rbms1
chr2	172516631	172516831	201	0.42	5.07	-4.65	2.84e-14	1.5e-12	Tfap2c
chr6	18225118	18225458	341	0.42	5.07	-4.65	2.84e-14	1.5e-12	Cftr
chr7	66790318	66790526	209	0.42	5.07	-4.65	2.84e-14	1.5e-12	Cers3
chr8	105555223	105555440	218	0.42	5.07	-4.65	2.84e-14	1.5e-12	Atp6v0d1
chr12	87147050	87148026	977	5.94	7.25	-1.31	3.06e-14	1.61e-12	Gstz1
chr15	76307114	76307451	338	2.01	5.33	-3.33	3.29e-14	1.72e-12	Oplah
chr3	144947265	144947626	362	2.01	5.33	-3.33	3.29e-14	1.72e-12	Clca4b
chr8	35825797	35826474	678	4.3	6.29	-2	3.72e-14	1.94e-12	Cldn23
chr6	136803820	136804521	702	5.54	7	-1.46	3.92e-14	2.04e-12	Hist4h4
chr12	12942231	12942819	589	4.12	6.21	-2.08	3.96e-14	2.06e-12	Mycn
chr2	150485112	150485510	399	3.59	5.97	-2.38	4.27e-14	2.21e-12	Zfp345
chr8	69121450	69121897	448	3.59	5.97	-2.38	4.27e-14	2.21e-12	Lzts1
chr11	87426812	87427046	235	3.09	5.75	-2.66	4.42e-14	2.27e-12	Tex14
chr8	57353524	57353816	293	3.09	5.75	-2.66	4.42e-14	2.27e-12	5033428I22Rik
chr1	114849708	114850015	308	1.64	5.25	-3.61	4.43e-14	2.27e-12	Cntnap5a
chr17	16997202	16997430	229	1.64	5.25	-3.61	4.43e-14	2.27e-12	Zfp960
chr13	74399229	74399957	729	4.51	6.41	-1.9	4.44e-14	2.27e-12	Mir692-2
chr10	56115070	56115928	859	5.31	6.86	-1.55	5.08e-14	2.59e-12	Msl3l2
chr4	43492629	43493742	1114	5.5	6.97	-1.47	5.32e-14	2.7e-12	Rmrp
chr5	92112552	92113052	501	2.84	5.62	-2.78	5.38e-14	2.73e-12	G3bp2
chr1	93825127	93825606	480	4.97	6.65	-1.69	5.57e-14	2.82e-12	D2hgdh
chr14	113373017	113373560	544	3.84	6.07	-2.23	5.83e-14	2.94e-12	4930524C18Rik
chr6	148354468	148355030	563	3.84	6.07	-2.23	5.83e-14	2.94e-12	Rps4l
chr19	61227011	61227421	411	4.16	6.21	-2.05	6.41e-14	3.22e-12	Csf2ra
chr8	80859284	80859493	210	2.64	5.56	-2.91	6.42e-14	3.22e-12	Gab1
chr13	66698026	66698487	462	3.54	5.92	-2.38	6.46e-14	3.23e-12	Uqcrb
chr3	137623518	137624119	602	5.09	6.72	-1.63	6.86e-14	3.43e-12	Ddit4l
chr3	96328229	96328918	690	4.67	6.48	-1.81	7.41e-14	3.69e-12	Platr30
chr8	128685351	128686371	1021	6.47	7.59	-1.12	7.42e-14	3.69e-12	Itgb1
chr7	41632756	41633772	1017	6.14	7.37	-1.23	7.61e-14	3.77e-12	Zfp788
chr10	123264584	123265230	647	4.39	6.33	-1.94	8.38e-14	4.15e-12	Fam19a2
chr1	21960724	21962281	1558	6.17	7.39	-1.22	8.61e-14	4.25e-12	Kcnq5
chr14	65833653	65834141	489	4.59	6.45	-1.86	8.77e-14	4.32e-12	Esco2
chr11	93884974	93886187	1214	6.26	7.45	-1.18	8.8e-14	4.32e-12	Utp18
chr9	57503534	57504809	1276	5.16	6.75	-1.59	1.03e-13	5.07e-12	Rpp25
chr1	53750866	53751066	201	-1.16	5.07	-6.23	1.14e-13	5.36e-12	Stk17b
chr10	108286988	108287293	306	-1.16	5.07	-6.23	1.14e-13	5.36e-12	Pawr
chr14	76515704	76515953	250	-1.16	5.07	-6.23	1.14e-13	5.36e-12	4930444M15Rik
chr15	91018552	91018827	276	-1.16	5.07	-6.23	1.14e-13	5.36e-12	Kif21a
chr18	84934601	84934810	210	-1.16	5.07	-6.23	1.14e-13	5.36e-12	Fbxo15
chr2	141975232	141975432	201	-1.16	5.07	-6.23	1.14e-13	5.36e-12	Kif16b
chr5	89559232	89559601	370	-1.16	5.07	-6.23	1.14e-13	5.36e-12	Npffr2
chr7	41582079	41582404	326	-1.16	5.07	-6.23	1.14e-13	5.36e-12	Zfp788
chr12	12177323	12177534	212	-0.16	5.07	-5.23	1.14e-13	5.36e-12	Fam49a
chr14	40956049	40956317	269	-0.16	5.07	-5.23	1.14e-13	5.36e-12	Tspan14
chr2	168791206	168791470	265	-0.16	5.07	-5.23	1.14e-13	5.36e-12	Sall4
chr4	18395477	18395783	307	-0.16	5.07	-5.23	1.14e-13	5.36e-12	Mmp16
chr6	125433821	125434048	228	-0.16	5.07	-5.23	1.14e-13	5.36e-12	Plekhg6
chr8	65542762	65542968	207	-0.16	5.07	-5.23	1.14e-13	5.36e-12	2020-03-01
chr8	112033105	112033378	274	-0.16	5.07	-5.23	1.14e-13	5.36e-12	Terf2ip
chr1	33964478	33964719	242	0.84	4.97	-4.13	1.14e-13	5.36e-12	Dst
chr8	36480466	36480782	317	0.84	4.97	-4.13	1.14e-13	5.36e-12	6430573F11Rik
chr11	106779134	106779718	585	4.74	6.52	-1.78	1.33e-13	6.25e-12	Polg2
chrX	170004237	170004669	433	2.54	5.48	-2.95	1.33e-13	6.25e-12	G530011O06Rik
chr1	36013903	36014156	254	2.92	5.62	-2.7	1.38e-13	6.45e-12	Hs6st1
chr9	59750637	59751512	876	5.66	7.05	-1.39	1.42e-13	6.62e-12	Myo9a
chr12	48211340	48211634	295	2.3	5.41	-3.11	1.42e-13	6.62e-12	Foxg1
chr8	85298869	85300095	1227	5.98	7.25	-1.27	1.62e-13	7.54e-12	Vps35
chr1	52952721	52953578	858	5.07	6.69	-1.62	1.75e-13	8.07e-12	1700019D03Rik
chr10	36611465	36611815	351	1.42	5.07	-3.65	1.78e-13	8.18e-12	Hs3st5
chr11	70451817	70452384	568	4.97	6.62	-1.66	1.92e-13	8.83e-12	Med11
chr5	115489836	115490288	453	4.42	6.33	-1.91	1.98e-13	9.08e-12	Sirt4
chr8	104602571	104603052	482	3.59	5.92	-2.33	2.08e-13	9.5e-12	Pdp2
chr11	95309520	95310286	767	5.01	6.65	-1.65	2.26e-13	1.03e-11	Kat7
chr1	8581985	8582190	206	0.42	4.97	-4.55	2.27e-13	1.03e-11	Sntg1
chr1	153009338	153009677	340	0.42	4.97	-4.55	2.27e-13	1.03e-11	Nmnat2
chr13	34109703	34110020	318	0.42	4.97	-4.55	2.27e-13	1.03e-11	4930447K03Rik
chr14	24253741	24254003	263	0.42	4.97	-4.55	2.27e-13	1.03e-11	Dlg5
chr4	98702414	98702655	242	0.42	4.97	-4.55	2.27e-13	1.03e-11	Gm35073
chr8	18950356	18951153	798	5.09	6.69	-1.6	2.29e-13	1.03e-11	Xkr5
chr6	4892313	4892737	425	3.7	5.97	-2.27	2.42e-13	1.09e-11	Ppp1r9a
chr8	71665715	71666119	405	3.36	5.81	-2.45	2.46e-13	1.1e-11	Unc13a
chr8	121950099	121951212	1114	6.2	7.39	-1.19	2.47e-13	1.11e-11	Banp
chr3	125937959	125938606	648	4.64	6.45	-1.8	2.75e-13	1.23e-11	Ugt8a
chr2	145675434	145675920	487	4.05	6.12	-2.07	2.8e-13	1.25e-11	BC039771
chr7	93079795	93080906	1112	6.09	7.31	-1.22	2.85e-13	1.27e-11	Fam181b
chr1	180888688	180888923	236	1.64	5.16	-3.52	3.18e-13	1.4e-11	Lefty2
chr17	45767112	45767465	354	1.64	5.16	-3.52	3.18e-13	1.4e-11	F630040K05Rik
chr18	66461083	66461450	368	1.64	5.16	-3.52	3.18e-13	1.4e-11	Pmaip1
chr2	14295467	14295756	290	1.64	5.16	-3.52	3.18e-13	1.4e-11	Mir511
chr6	97278290	97278520	231	1.64	5.16	-3.52	3.18e-13	1.4e-11	Lmod3
chr7	88130195	88130727	533	4.59	6.41	-1.82	3.3e-13	1.45e-11	Ctsc
chr17	6429762	6430363	602	5.63	7.02	-1.39	3.38e-13	1.48e-11	Dynlt1b
chr1	132541109	132541415	307	1.16	5.07	-3.91	3.48e-13	1.5e-11	Cntn2
chr10	110856033	110856251	219	1.16	5.07	-3.91	3.48e-13	1.5e-11	1700020G17Rik
chr11	30750435	30750781	347	1.16	5.07	-3.91	3.48e-13	1.5e-11	Psme4
chr13	18575663	18575882	220	1.16	5.07	-3.91	3.48e-13	1.5e-11	Vps41
chr13	62182218	62182465	248	1.16	5.07	-3.91	3.48e-13	1.5e-11	Zfp808
chr14	86396138	86396457	320	1.16	5.07	-3.91	3.48e-13	1.5e-11	4930529K09Rik
chr14	92826791	92827145	355	1.16	5.07	-3.91	3.48e-13	1.5e-11	Pcdh9
chr4	49467272	49467588	317	1.16	5.07	-3.91	3.48e-13	1.5e-11	Acnat1
chr7	85104511	85104780	270	1.16	5.07	-3.91	3.48e-13	1.5e-11	Vmn2r67
chr8	78436223	78436446	224	3.3	5.75	-2.45	3.61e-13	1.55e-11	Pou4f2
chr7	126199826	126200768	943	5.57	6.97	-1.4	3.69e-13	1.59e-11	Xpo6
chr8	84414268	84414831	564	4.7	6.45	-1.75	3.85e-13	1.65e-11	Cacna1a
chr11	102408371	102408779	409	4.23	6.21	-1.98	4.1e-13	1.75e-11	Slc25a39
chr8	111889929	111890543	615	4.23	6.21	-1.98	4.1e-13	1.75e-11	Tmem170
chr5	26006959	26007724	766	5.1	6.69	-1.58	4.45e-13	1.9e-11	Gm1979
chr14	40449555	40449900	346	-0.16	4.97	-5.13	4.55e-13	1.93e-11	Sh2d4b
chr8	97182654	97182887	234	-0.16	4.97	-5.13	4.55e-13	1.93e-11	Got2
chr12	36156534	36157386	853	5.5	6.92	-1.42	4.82e-13	2.05e-11	Bzw2
chr2	164911102	164911909	808	5.52	6.94	-1.42	5.06e-13	2.14e-11	Zfp335
chr8	20296844	20297705	862	5.52	6.94	-1.42	5.06e-13	2.14e-11	6820431F20Rik
chr18	90509874	90510547	674	5.45	6.89	-1.44	6.59e-13	2.78e-11	Tmx3
chr8	70865619	70865989	371	4.48	6.33	-1.85	6.63e-13	2.79e-11	Ccdc124
chr18	61554829	61555450	622	5.26	6.78	-1.51	6.77e-13	2.85e-11	Csnk1a1
chr8	44934875	44935707	833	5.36	6.84	-1.47	6.8e-13	2.85e-11	Fat1
chr8	50916661	50916925	265	3.74	5.97	-2.23	7.06e-13	2.96e-11	Gm2516
chr14	50795562	50795833	272	2.42	5.41	-2.99	8.19e-13	3.41e-11	Ccnb1ip1
chr16	93682885	93683906	1022	4.72	6.45	-1.73	8.19e-13	3.41e-11	Cbr3
chr18	56883990	56884309	320	3.42	5.81	-2.38	8.23e-13	3.41e-11	2020-03-03
chr9	64179221	64179500	280	3.42	5.81	-2.38	8.23e-13	3.41e-11	Snapc5
chrX	136741153	136741784	632	4.9	6.56	-1.65	8.41e-13	3.48e-11	Morf4l2
chr8	84902888	84903467	580	5.12	6.69	-1.56	8.53e-13	3.52e-11	Klf1
chr7	114414798	114416483	1686	6.42	7.52	-1.1	8.56e-13	3.53e-11	Pde3b
chr11	74536302	74536502	201	2.3	5.33	-3.04	9.01e-13	3.55e-11	Rap1gap2
chr15	77798863	77799063	201	2.3	5.33	-3.04	9.01e-13	3.55e-11	Apol8
chr3	129204704	129204913	210	3.16	5.69	-2.53	9.04e-13	3.55e-11	Pitx2
chr1	143555469	143555749	281	-1.16	4.97	-6.13	9.1e-13	3.55e-11	B3galt2
chr10	33375768	33376017	250	-1.16	4.97	-6.13	9.1e-13	3.55e-11	D830005E20Rik
chr11	88690033	88690259	227	-1.16	4.97	-6.13	9.1e-13	3.55e-11	Msi2
chr15	16130932	16131193	262	-1.16	4.97	-6.13	9.1e-13	3.55e-11	Cdh9
chr17	70872541	70872790	250	-1.16	4.97	-6.13	9.1e-13	3.55e-11	Mir1195
chr18	56688446	56688646	201	-1.16	4.97	-6.13	9.1e-13	3.55e-11	Lmnb1
chr3	14446709	14446955	247	-1.16	4.97	-6.13	9.1e-13	3.55e-11	Slc7a12
chr3	22412042	22412242	201	-1.16	4.97	-6.13	9.1e-13	3.55e-11	Rprl2
chr3	59880220	59880554	335	-1.16	4.97	-6.13	9.1e-13	3.55e-11	Gm8298
chr3	141849286	141849523	238	-1.16	4.97	-6.13	9.1e-13	3.55e-11	Bmpr1b
chr4	69428996	69429196	201	-1.16	4.97	-6.13	9.1e-13	3.55e-11	Brinp1
chr5	86857784	86858014	231	-1.16	4.97	-6.13	9.1e-13	3.55e-11	Ugt2b34
chr6	101979085	101979429	345	-1.16	4.97	-6.13	9.1e-13	3.55e-11	Gm9871
chr7	57958999	57959271	273	-1.16	4.97	-6.13	9.1e-13	3.55e-11	Gabrb3
chr8	18034427	18034627	201	-1.16	4.97	-6.13	9.1e-13	3.55e-11	Csmd1
chr8	63929715	63929915	201	-1.16	4.97	-6.13	9.1e-13	3.55e-11	Sgo2b
chr8	81893332	81893565	234	-1.16	4.97	-6.13	9.1e-13	3.55e-11	Il15
chr16	11360057	11360257	201	0.42	4.86	-4.44	9.1e-13	3.55e-11	Snx29
chr17	30819140	30819340	201	0.42	4.86	-4.44	9.1e-13	3.55e-11	Glp1r
chr17	47887770	47888029	260	0.42	4.86	-4.44	9.1e-13	3.55e-11	Foxp4
chr17	80497299	80497499	201	0.42	4.86	-4.44	9.1e-13	3.55e-11	Sos1
chr3	137547546	137547752	207	0.42	4.86	-4.44	9.1e-13	3.55e-11	Gm4861
chr3	137780159	137780369	211	0.42	4.86	-4.44	9.1e-13	3.55e-11	Mir6380
chr4	141570047	141570335	289	0.42	4.86	-4.44	9.1e-13	3.55e-11	B330016D10Rik
chr4	147095586	147095799	214	0.42	4.86	-4.44	9.1e-13	3.55e-11	4933438K21Rik
chr7	52732255	52732518	264	0.42	4.86	-4.44	9.1e-13	3.55e-11	1700015G11Rik
chr1	62767691	62767955	265	0.84	4.86	-4.03	9.1e-13	3.55e-11	4930487H11Rik
chr13	69703699	69703935	237	0.84	4.86	-4.03	9.1e-13	3.55e-11	Ube2ql1
chr11	98193153	98193622	470	3.59	5.86	-2.27	9.96e-13	3.88e-11	Med1
chr8	95806932	95807830	899	5.74	7.07	-1.33	1.03e-12	4e-11	Cnot1
chrX	169993640	169994838	1199	5.25	6.75	-1.5	1.15e-12	4.44e-11	G530011O06Rik
chr8	71629197	71630082	886	5.89	7.16	-1.27	1.2e-12	4.62e-11	Mir6769b
chr14	32159657	32160255	599	4.05	6.07	-2.02	1.2e-12	4.62e-11	Ncoa4
chr3	142700788	142701423	636	5.18	6.72	-1.54	1.21e-12	4.65e-11	Kyat3
chr4	35156543	35157589	1047	5.18	6.72	-1.54	1.21e-12	4.65e-11	Mob3b
chr9	98842156	98843435	1280	5.38	6.84	-1.46	1.22e-12	4.7e-11	Prr23a1
chr17	26011886	26012289	404	2.84	5.56	-2.72	1.38e-12	5.29e-11	Rab11fip3
chr14	75834254	75834763	510	4.3	6.21	-1.91	1.49e-12	5.69e-11	Gm4285
chr17	80801548	80801762	215	2.16	5.25	-3.09	1.7e-12	6.48e-11	Map4k3
chr2	57181673	57182306	634	4.62	6.37	-1.75	1.71e-12	6.53e-11	4930555B11Rik
chr1	74803145	74803345	201	3.64	5.86	-2.22	1.78e-12	6.77e-11	Wnt10a
chr10	56426474	56426722	249	2.74	5.48	-2.74	1.81e-12	6.83e-11	Gm36595
chr15	36126834	36127271	438	2.74	5.48	-2.74	1.81e-12	6.83e-11	Rgs22
chr8	101996696	101997068	373	2.74	5.48	-2.74	1.81e-12	6.83e-11	Cdh11
chr9	20976320	20976801	482	4.88	6.52	-1.64	2.16e-12	8.13e-11	S1pr2
chr17	21252761	21253138	378	3.09	5.62	-2.54	2.25e-12	8.46e-11	Vmn1r235
chr9	29411487	29411844	358	3.09	5.62	-2.54	2.25e-12	8.46e-11	Ntm
chr4	146741062	146741262	201	1.64	5.07	-3.42	2.27e-12	8.48e-11	1700095A21Rik
chr8	101107336	101107591	256	1.64	5.07	-3.42	2.27e-12	8.48e-11	Cdh11
chr9	102690374	102690616	243	1.64	5.07	-3.42	2.27e-12	8.48e-11	Amotl2
chr6	72926804	72927176	373	2.64	5.41	-2.77	2.28e-12	8.5e-11	Kcmf1
chr1	133397779	133398044	266	1.16	4.97	-3.81	2.62e-12	9.67e-11	Sox13
chr10	15263297	15263576	280	1.16	4.97	-3.81	2.62e-12	9.67e-11	Nmbr
chr11	16607993	16608295	303	1.16	4.97	-3.81	2.62e-12	9.67e-11	Sec61g
chr12	72734173	72734373	201	1.16	4.97	-3.81	2.62e-12	9.67e-11	Ppm1a
chr6	72677527	72677763	237	1.16	4.97	-3.81	2.62e-12	9.67e-11	Gm15401
chr9	86746195	86746448	254	1.16	4.97	-3.81	2.62e-12	9.67e-11	Prss35
chr8	11312302	11313133	832	5.21	6.72	-1.51	2.84e-12	1.05e-10	Col4a2
chr10	103368934	103369485	552	4.39	6.25	-1.86	2.97e-12	1.09e-10	Slc6a15
chr16	43889423	43890230	808	5.67	7	-1.33	3.31e-12	1.22e-10	Ccdc191
chr13	76098289	76099080	792	5.07	6.62	-1.56	3.64e-12	1.33e-10	Arsk
chr15	52967878	52968078	201	-0.16	4.86	-5.03	3.64e-12	1.33e-10	Med30
chr5	64431697	64431912	216	-0.16	4.86	-5.03	3.64e-12	1.33e-10	1700027F09Rik
chr8	95352569	95353259	691	4.97	6.56	-1.59	4.27e-12	1.56e-10	Mmp15
chr8	117801616	117802468	853	5.51	6.89	-1.38	4.29e-12	1.56e-10	Mphosph6
chr2	107290383	107290853	471	4.57	6.33	-1.77	4.49e-12	1.63e-10	Kcna4
chr16	75766540	75767401	862	5.76	7.05	-1.29	4.66e-12	1.69e-10	Hspa13
chr8	81341665	81341941	277	2.42	5.33	-2.91	4.97e-12	1.8e-10	Inpp4b
chr13	110394470	110395450	981	5.57	6.92	-1.35	5.29e-12	1.91e-10	Plk2
chr8	25038407	25038837	431	3.79	5.92	-2.13	5.32e-12	1.92e-10	Htra4
chr17	66480391	66480570	180	2.3	5.25	-2.95	5.65e-12	2.03e-10	Mtcl1
chr8	19910671	19910871	201	2.3	5.25	-2.95	5.65e-12	2.03e-10	Gm21119
chr17	52600801	52601505	705	4.72	6.41	-1.69	5.99e-12	2.15e-10	Gm27217
chr8	126970707	126971259	553	5.05	6.59	-1.54	6.18e-12	2.22e-10	Rbm34
chr6	48395279	48395879	601	5.16	6.65	-1.5	6.46e-12	2.31e-10	Krba1
chr8	14095786	14096267	482	4.19	6.12	-1.92	6.67e-12	2.38e-10	Dlgap2
chr6	34176568	34177256	689	5.3	6.75	-1.45	6.85e-12	2.44e-10	Slc35b4
chr1	167308336	167309037	702	5.19	6.69	-1.49	7e-12	2.47e-10	Tmco1
chr7	84779089	84779808	720	5.19	6.69	-1.49	7e-12	2.47e-10	Olfr291
chr8	61590724	61591351	628	5.19	6.69	-1.49	7e-12	2.47e-10	Palld
chr8	13785362	13786329	968	6.11	7.27	-1.16	7.08e-12	2.47e-10	Upf3a
chr1	72214012	72214212	201	-1.16	4.86	-6.03	7.28e-12	2.47e-10	Mreg
chr1	101918969	101919169	201	-1.16	4.86	-6.03	7.28e-12	2.47e-10	Gm20268
chr1	164994388	164994588	201	-1.16	4.86	-6.03	7.28e-12	2.47e-10	Xcl1
chr12	65593696	65594021	326	-1.16	4.86	-6.03	7.28e-12	2.47e-10	Wdr20rt
chr12	73085849	73086214	366	-1.16	4.86	-6.03	7.28e-12	2.47e-10	Six4
chr12	117684164	117684491	328	-1.16	4.86	-6.03	7.28e-12	2.47e-10	Cdca7l
chr18	31568823	31569082	260	-1.16	4.86	-6.03	7.28e-12	2.47e-10	Slc25a46
chr18	70380868	70381114	247	-1.16	4.86	-6.03	7.28e-12	2.47e-10	Stard6
chr2	150657471	150657683	213	-1.16	4.86	-6.03	7.28e-12	2.47e-10	E130215H24Rik
chr2	163317495	163317705	211	-1.16	4.86	-6.03	7.28e-12	2.47e-10	Jph2
chr3	5989021	5989265	245	-1.16	4.86	-6.03	7.28e-12	2.47e-10	Pex2
chr4	127227369	127227644	276	-1.16	4.86	-6.03	7.28e-12	2.47e-10	Smim12
chr7	107339771	107339971	201	-1.16	4.86	-6.03	7.28e-12	2.47e-10	Syt9
chr8	18480252	18480457	206	-1.16	4.86	-6.03	7.28e-12	2.47e-10	Mcph1
chr8	29415977	29416178	202	-1.16	4.86	-6.03	7.28e-12	2.47e-10	Unc5d
chr8	68420539	68420739	201	-1.16	4.86	-6.03	7.28e-12	2.47e-10	1700125H03Rik
chr13	86379112	86379336	225	0.42	4.75	-4.33	7.28e-12	2.47e-10	Cox7c
chr14	6905394	6905603	210	0.42	4.75	-4.33	7.28e-12	2.47e-10	Gm10406
chr16	42575597	42575816	220	0.42	4.75	-4.33	7.28e-12	2.47e-10	Gap43
chr18	61698179	61698382	204	0.42	4.75	-4.33	7.28e-12	2.47e-10	Pcyox1l
chr2	152792459	152792735	277	0.42	4.75	-4.33	7.28e-12	2.47e-10	Bcl2l1
chr4	95684768	95685131	364	0.42	4.75	-4.33	7.28e-12	2.47e-10	Fggy
chr4	133660898	133661098	201	0.42	4.75	-4.33	7.28e-12	2.47e-10	Pigv
chr7	45558948	45559148	201	0.42	4.75	-4.33	7.28e-12	2.47e-10	Hsd17b14
chr7	90540871	90541080	210	0.42	4.75	-4.33	7.28e-12	2.47e-10	Tmem126b
chr1	89940142	89940342	201	0.84	4.75	-3.91	7.28e-12	2.47e-10	Gbx2
chr14	40956477	40956677	201	0.84	4.75	-3.91	7.28e-12	2.47e-10	Tspan14
chr2	95448961	95449182	222	0.84	4.75	-3.91	7.28e-12	2.47e-10	Lrrc4c
chr11	60777140	60777822	683	4.54	6.29	-1.75	7.64e-12	2.59e-10	Smcr8
chr6	31560258	31560520	263	2.84	5.48	-2.65	7.66e-12	2.59e-10	Podxl
chr10	73099779	73100154	376	4.01	6.02	-2.01	8.09e-12	2.73e-10	A330049N07Rik
chr5	138155497	138155995	499	4.01	6.02	-2.01	8.09e-12	2.73e-10	Zfp113
chr7	73618078	73618785	708	5.44	6.84	-1.4	8.19e-12	2.76e-10	1810026B05Rik
chr2	119872558	119873422	865	5.1	6.62	-1.52	8.68e-12	2.91e-10	Mga
chr10	75859800	75860411	612	4.48	6.25	-1.77	9.31e-12	3.12e-10	Mif
chr7	98655826	98657052	1227	6.38	7.45	-1.07	9.5e-12	3.18e-10	Emsy
chr11	102604032	102605324	1293	5.45	6.84	-1.38	9.92e-12	3.32e-10	Fzd2
chr11	88047134	88047467	334	3.3	5.69	-2.39	1.05e-11	3.5e-10	Srsf1
chr10	66913408	66913647	240	2.01	5.16	-3.16	1.1e-11	3.67e-10	1110002J07Rik
chr12	76837366	76837989	624	4.39	6.21	-1.82	1.12e-11	3.72e-10	Fntb
chr1	5018468	5018689	222	3.09	5.56	-2.47	1.18e-11	3.92e-10	Rgs20
chr2	152177209	152177517	309	3.09	5.56	-2.47	1.18e-11	3.92e-10	Tcf15
chr2	149830621	149831207	587	4.74	6.41	-1.67	1.21e-11	4e-10	Syndig1
chr6	117879170	117880018	849	5.51	6.86	-1.35	1.23e-11	4.05e-10	Zfp239
chr12	110991665	110991942	278	3.48	5.75	-2.27	1.24e-11	4.08e-10	6030440G07Rik
chr8	99416143	99416359	217	3.48	5.75	-2.27	1.24e-11	4.08e-10	Cdh8
chr2	140170456	140170976	521	4.84	6.45	-1.61	1.24e-11	4.08e-10	Ndufaf5
chr2	115581371	115582034	664	4.62	6.33	-1.71	1.29e-11	4.23e-10	BC052040
chr10	57532108	57532673	566	4.23	6.12	-1.89	1.55e-11	5.08e-10	Serinc1
chr13	23752200	23752550	351	3.23	5.62	-2.39	1.6e-11	5.2e-10	Hist1h3b
chr1	140042415	140042795	381	1.42	4.97	-3.55	1.6e-11	5.2e-10	Cfh
chr19	42135891	42136239	349	1.42	4.97	-3.55	1.6e-11	5.2e-10	Avpi1
chr4	83329703	83329943	241	1.42	4.97	-3.55	1.6e-11	5.2e-10	Ttc39b
chr4	108182333	108182570	238	1.42	4.97	-3.55	1.6e-11	5.2e-10	Echdc2
chr6	122227307	122227543	237	1.42	4.97	-3.55	1.6e-11	5.2e-10	Mug-ps1
chr9	106211307	106211507	201	1.42	4.97	-3.55	1.6e-11	5.2e-10	Twf2
chr9	88327395	88327864	470	4.57	6.29	-1.73	1.61e-11	5.22e-10	Nt5e
chr13	74617144	74617855	712	5.48	6.84	-1.35	1.7e-11	5.49e-10	Erap1
chr3	126596141	126597615	1475	6.47	7.5	-1.03	1.74e-11	5.6e-10	Camk2d
chr4	126465946	126466201	256	1.16	4.86	-3.7	1.96e-11	6.3e-10	Ago1
chr11	77893817	77894197	381	1.84	5.07	-3.23	1.97e-11	6.33e-10	Pipox
chr3	116341118	116341430	313	3.54	5.75	-2.21	2.18e-11	7.01e-10	Cdc14a
chr8	40307625	40308674	1050	6.41	7.45	-1.04	2.29e-11	7.34e-10	Micu3
chr8	70792296	70793036	741	6.41	7.45	-1.04	2.29e-11	7.34e-10	Mast3
chr2	114654443	114655125	683	5.41	6.78	-1.37	2.3e-11	7.34e-10	Dph6
chr8	70630715	70631059	345	3.16	5.56	-2.4	2.4e-11	7.64e-10	Gdf15
chr9	44326411	44326744	334	3.16	5.56	-2.4	2.4e-11	7.64e-10	Dpagt1
chr18	80295726	80296415	690	4.86	6.45	-1.59	2.42e-11	7.69e-10	Pqlc1
chr8	94386042	94386841	800	5.7	6.97	-1.27	2.47e-11	7.87e-10	Herpud1
chr9	85842619	85843016	398	4.19	6.07	-1.87	2.62e-11	8.33e-10	Tpbg
chr18	74063946	74065125	1180	5.45	6.81	-1.35	2.84e-11	8.99e-10	Mapk4
chr11	33527884	33528084	201	-0.16	4.75	-4.91	2.91e-11	9.19e-10	Ranbp17
chr2	108843964	108844268	305	-0.16	4.75	-4.91	2.91e-11	9.19e-10	Mettl15
chr4	62519581	62520190	610	5.62	6.92	-1.3	2.96e-11	9.33e-10	Alad
chr17	83861524	83862061	538	4.81	6.41	-1.6	3.16e-11	9.93e-10	C430042M11Rik
chr12	66284019	66284707	689	4.01	5.97	-1.96	3.33e-11	1.04e-09	Rpl10l
chr8	27227385	27227758	374	4.01	5.97	-1.96	3.33e-11	1.04e-09	Adrb3
chr17	35438979	35439610	632	5.63	6.92	-1.29	3.5e-11	1.09e-09	H2-Q9
chr8	123065213	123065894	682	5.05	6.56	-1.51	3.65e-11	1.14e-09	Spg7
chr6	28135782	28136138	357	3.64	5.81	-2.16	3.79e-11	1.18e-09	Grm8
chr9	108824897	108825173	277	3.64	5.81	-2.16	3.79e-11	1.18e-09	Celsr3
chr12	45073773	45074587	815	5.55	6.86	-1.31	4.14e-11	1.28e-09	Stxbp6
chr2	122377908	122378145	238	2.84	5.41	-2.57	4.18e-11	1.29e-09	Shf
chr8	83955008	83956119	1112	6.31	7.37	-1.06	4.23e-11	1.31e-09	Asf1b
chr8	54077118	54077984	867	5.72	6.97	-1.25	4.7e-11	1.45e-09	Vegfc
chr2	91182529	91183383	855	5.47	6.81	-1.34	4.81e-11	1.48e-09	Madd
chr8	105254214	105254917	704	4.7	6.33	-1.64	5.31e-11	1.63e-09	B3gnt9
chr8	105289085	105289669	585	5.77	7	-1.23	5.36e-11	1.65e-09	4931428F04Rik
chr1	72236452	72236801	350	3.97	5.92	-1.95	5.57e-11	1.7e-09	D230017M19Rik
chr6	145276254	145276604	351	3.97	5.92	-1.95	5.57e-11	1.7e-09	Gm15706
chr7	101896094	101896816	723	5.64	6.92	-1.27	5.72e-11	1.74e-09	Anapc15
chr17	20718890	20719228	339	2.64	5.33	-2.69	5.75e-11	1.74e-09	Vmn1r227
chr1	17207528	17207776	249	-1.16	4.75	-5.91	5.82e-11	1.74e-09	Gdap1
chr12	99011231	99011461	231	-1.16	4.75	-5.91	5.82e-11	1.74e-09	Ttc8
chr2	60197032	60197232	201	-1.16	4.75	-5.91	5.82e-11	1.74e-09	2020-03-07
chr3	7682940	7683262	323	-1.16	4.75	-5.91	5.82e-11	1.74e-09	Il7
chr3	19234740	19234998	259	-1.16	4.75	-5.91	5.82e-11	1.74e-09	Pde7a
chr3	24151452	24151724	273	-1.16	4.75	-5.91	5.82e-11	1.74e-09	Naaladl2
chr5	16968815	16969152	338	-1.16	4.75	-5.91	5.82e-11	1.74e-09	Hgf
chr6	25033043	25033380	338	-1.16	4.75	-5.91	5.82e-11	1.74e-09	Tmem229a
chr6	100377980	100378227	248	-1.16	4.75	-5.91	5.82e-11	1.74e-09	Rybp
chr7	3212069	3212317	249	-1.16	4.75	-5.91	5.82e-11	1.74e-09	Mir290a
chr8	4147400	4147606	207	-1.16	4.75	-5.91	5.82e-11	1.74e-09	Cd209g
chr8	24571157	24571426	270	-1.16	4.75	-5.91	5.82e-11	1.74e-09	Ido2
chr10	102370645	102370924	280	0.42	4.62	-4.2	5.82e-11	1.74e-09	Mgat4c
chr15	10723647	10724010	364	0.42	4.62	-4.2	5.82e-11	1.74e-09	4930556M19Rik
chr6	122702341	122702967	627	4.23	6.07	-1.84	5.98e-11	1.79e-09	Nanog
chr16	85802918	85803266	349	3.84	5.86	-2.03	5.98e-11	1.79e-09	Adamts1
chr18	9957711	9958604	894	5.8	7.02	-1.22	6.07e-11	1.81e-09	Thoc1
chr4	99829109	99829417	309	3.01	5.48	-2.48	6.12e-11	1.82e-09	Itgb3bp
chr8	105716763	105717280	518	3.01	5.48	-2.48	6.12e-11	1.82e-09	4933405L10Rik
chr9	114584766	114585019	254	3.01	5.48	-2.48	6.12e-11	1.82e-09	Trim71
chr4	147432081	147432324	244	3.59	5.75	-2.16	6.15e-11	1.83e-09	Zfp985
chr8	36549113	36549416	304	3.74	5.81	-2.06	6.2e-11	1.83e-09	6430573F11Rik
chr9	78520355	78520623	269	3.74	5.81	-2.06	6.2e-11	1.83e-09	Eef1a1
chr10	19850606	19850806	201	2.16	5.16	-3	6.4e-11	1.89e-09	Slc35d3
chr7	102267160	102268210	1051	5.98	7.14	-1.16	6.44e-11	1.9e-09	Stim1
chr18	67133124	67133956	833	4.62	6.29	-1.67	6.81e-11	2.01e-09	Gnal
chr12	69446200	69446860	661	4.12	6.02	-1.9	6.98e-11	2.05e-09	5830428M24Rik
chr19	23135551	23136430	880	5.35	6.72	-1.37	7.57e-11	2.22e-09	Klf9
chr8	33929268	33930394	1127	5.71	6.94	-1.24	7.71e-11	2.26e-09	Rbpms
chr7	118593620	118594143	524	3.23	5.56	-2.33	7.87e-11	2.3e-09	B230311B06Rik
chr16	78264608	78265435	828	3.92	5.92	-1.99	8.9e-11	2.6e-09	E330011O21Rik
chr19	47178552	47179234	683	4.64	6.29	-1.65	9.06e-11	2.64e-09	Neurl1a
chr8	113848477	113849221	745	4.64	6.29	-1.65	9.06e-11	2.64e-09	Adamts18
chr7	45897022	45897436	415	3.54	5.69	-2.15	9.95e-11	2.89e-09	Tmem143
chr8	88137844	88138454	611	5.16	6.59	-1.43	1.09e-10	3.17e-09	Mir7071
chr2	91457533	91458073	541	4.33	6.12	-1.79	1.1e-10	3.17e-09	Lrp4
chr5	81555742	81556451	710	4.33	6.12	-1.79	1.1e-10	3.17e-09	Adgrl3
chr3	63898697	63899639	943	4.92	6.45	-1.52	1.12e-10	3.23e-09	E130311K13Rik
chr17	13700503	13700740	238	1.42	4.86	-3.44	1.13e-10	3.24e-09	Afdn
chr19	37013477	37013765	289	1.42	4.86	-3.44	1.13e-10	3.24e-09	Btaf1
chr4	98845814	98846027	214	1.42	4.86	-3.44	1.13e-10	3.24e-09	I0C0044D17Rik
chr9	17557631	17557941	311	1.42	4.86	-3.44	1.13e-10	3.24e-09	Chordc1
chr1	11413782	11414423	642	5.05	6.52	-1.47	1.13e-10	3.24e-09	A830018L16Rik
chr8	129233936	129234491	556	5.05	6.52	-1.47	1.13e-10	3.24e-09	2610044O15Rik8
chr6	85332587	85333701	1115	5.74	6.97	-1.23	1.21e-10	3.46e-09	Sfxn5
chr10	95416548	95417329	782	5.31	6.69	-1.37	1.27e-10	3.62e-09	Socs2
chr19	40894154	40895475	1322	5.36	6.72	-1.36	1.29e-10	3.7e-09	Zfp518a
chr15	79396877	79397084	208	1.64	4.97	-3.33	1.31e-10	3.72e-09	Tmem184b
chr7	14399455	14399740	286	1.64	4.97	-3.33	1.31e-10	3.72e-09	Sult2a8
chr8	22434402	22434698	297	1.64	4.97	-3.33	1.31e-10	3.72e-09	Mrps31
chr3	122122274	122122474	201	1.84	4.97	-3.13	1.31e-10	3.72e-09	Abca4
chr4	46665493	46665693	201	1.84	4.97	-3.13	1.31e-10	3.72e-09	Tbc1d2
chr2	156143848	156144597	750	5.47	6.78	-1.31	1.34e-10	3.79e-09	Romo1
chr2	156179590	156180488	899	5.21	6.62	-1.41	1.4e-10	3.93e-09	Rbm39
chr4	89688072	89688813	742	5.23	6.62	-1.39	1.4e-10	3.93e-09	Dmrta1
chr1	185105092	185105292	201	1.16	4.75	-3.59	1.46e-10	4.05e-09	Rab3gap2
chr16	78846092	78846371	280	1.16	4.75	-3.59	1.46e-10	4.05e-09	Chodl
chr2	33439675	33439875	201	1.16	4.75	-3.59	1.46e-10	4.05e-09	Zbtb34
chr2	102121467	102121701	235	1.16	4.75	-3.59	1.46e-10	4.05e-09	Ldlrad3
chr3	126998295	126998577	283	1.16	4.75	-3.59	1.46e-10	4.05e-09	Ank2
chr4	5515370	5515626	257	1.16	4.75	-3.59	1.46e-10	4.05e-09	4930423M02Rik
chr4	133122384	133122584	201	1.16	4.75	-3.59	1.46e-10	4.05e-09	Wasf2
chr8	123924988	123925193	206	1.16	4.75	-3.59	1.46e-10	4.05e-09	Nup133
chr9	45349403	45349645	243	1.16	4.75	-3.59	1.46e-10	4.05e-09	Fxyd6
chr8	80738825	80739811	987	6.35	7.37	-1.03	1.48e-10	4.1e-09	Smarca5
chr16	28928966	28929405	440	3.88	5.86	-1.98	1.49e-10	4.14e-09	Mb21d2
chr17	30576031	30576578	548	5.01	6.48	-1.48	1.53e-10	4.24e-09	Btbd9
chr8	36613717	36614185	469	5.38	6.72	-1.34	1.55e-10	4.3e-09	Dlc1
chr17	29451136	29451645	510	3.79	5.81	-2.02	1.6e-10	4.43e-09	Pim1
chr3	141464947	141465702	756	5.28	6.65	-1.37	1.75e-10	4.83e-09	Unc5c
chr15	79466772	79467054	283	2.3	5.16	-2.87	1.75e-10	4.83e-09	Csnk1e
chr6	140603543	140603777	235	2.3	5.16	-2.87	1.75e-10	4.83e-09	Aebp2
chr10	114801602	114802215	614	4.67	6.29	-1.62	1.79e-10	4.92e-09	Trhde
chr7	15922063	15922682	620	4.67	6.29	-1.62	1.79e-10	4.92e-09	Selenow
chr18	44811893	44812444	552	4.3	6.07	-1.77	1.87e-10	5.12e-09	Mcc
chr10	7589648	7590600	953	6.26	7.31	-1.05	1.95e-10	5.35e-09	Lrp11
chr4	118741375	118741981	607	3.09	5.48	-2.4	2.05e-10	5.6e-09	Olfr1339
chr1	134494534	134495149	616	5.33	6.69	-1.36	2.16e-10	5.89e-09	Rabif
chr8	25596981	25597605	625	5.33	6.69	-1.36	2.16e-10	5.89e-09	Letm2
chr17	53804131	53804427	297	2.74	5.33	-2.59	2.25e-10	6.1e-09	Sult1c2
chr5	115464649	115464977	329	2.74	5.33	-2.59	2.25e-10	6.1e-09	Pla2g1b
chr8	95678418	95678644	227	2.74	5.33	-2.59	2.25e-10	6.1e-09	Ndrg4
chr11	48856556	48857082	527	4.23	6.02	-1.79	2.26e-10	6.13e-09	Irgm1
chr1	3482957	3483157	201	-1.16	4.62	-5.78	2.33e-10	6.18e-09	Xkr4
chr10	95461319	95461546	228	-1.16	4.62	-5.78	2.33e-10	6.18e-09	Mrpl42
chr10	120523070	120523325	256	-1.16	4.62	-5.78	2.33e-10	6.18e-09	Hmga2
chr11	5272695	5272957	263	-1.16	4.62	-5.78	2.33e-10	6.18e-09	Kremen1
chr12	71073329	71073529	201	-1.16	4.62	-5.78	2.33e-10	6.18e-09	Tomm20l
chr12	84028450	84028650	201	-1.16	4.62	-5.78	2.33e-10	6.18e-09	Acot4
chr13	113774934	113775253	320	-1.16	4.62	-5.78	2.33e-10	6.18e-09	Arl15
chr14	55085925	55086125	201	-1.16	4.62	-5.78	2.33e-10	6.18e-09	Zfhx2
chr15	8697955	8698214	260	-1.16	4.62	-5.78	2.33e-10	6.18e-09	Slc1a3
chr2	119463895	119464095	201	-1.16	4.62	-5.78	2.33e-10	6.18e-09	Ino80
chr3	6768120	6768372	253	-1.16	4.62	-5.78	2.33e-10	6.18e-09	1700008P02Rik
chr3	10361831	10362108	278	-1.16	4.62	-5.78	2.33e-10	6.18e-09	Chmp4c
chr3	84033538	84033738	201	-1.16	4.62	-5.78	2.33e-10	6.18e-09	Tmem131l
chr3	92816001	92816273	273	-1.16	4.62	-5.78	2.33e-10	6.18e-09	Lce1k
chr5	108060439	108060639	201	-1.16	4.62	-5.78	2.33e-10	6.18e-09	Mtf2
chr6	68852908	68853198	291	-1.16	4.62	-5.78	2.33e-10	6.18e-09	Rprl1
chr7	13532713	13532975	263	-1.16	4.62	-5.78	2.33e-10	6.18e-09	Bsph2
chr18	34815395	34815619	225	-0.16	4.62	-4.78	2.33e-10	6.18e-09	Reep2
chr8	32883654	32884214	561	4.36	6.12	-1.76	2.33e-10	6.18e-09	Gm3985
chr6	137754470	137754825	356	3.3	5.56	-2.26	2.43e-10	6.43e-09	Dera
chr7	110109183	110109474	292	3.84	5.81	-1.97	2.49e-10	6.58e-09	Wee1
chr8	84908662	84908962	301	3.84	5.81	-1.97	2.49e-10	6.58e-09	Dnase2a
chr9	82829688	82830327	640	4.77	6.33	-1.56	2.64e-10	6.96e-09	Irak1bp1
chr3	139205487	139206061	575	5.14	6.56	-1.41	2.65e-10	6.97e-09	Stpg2
chr8	95533963	95534346	384	3.59	5.69	-2.09	2.72e-10	7.14e-09	Ccdc113
chr8	123858967	123860082	1116	6.04	7.14	-1.1	2.93e-10	7.66e-09	Ccsap
chr1	79671626	79672192	567	4.54	6.21	-1.67	3e-10	7.83e-09	Ap1s3
chr8	48109719	48110554	836	5.3	6.65	-1.36	3e-10	7.84e-09	Dctd
chr8	84147631	84148239	609	4.64	6.25	-1.61	3.06e-10	7.97e-09	4930432K21Rik
chr12	110446302	110447079	778	6.26	7.29	-1.04	3.06e-10	7.98e-09	Ppp2r5c
chr8	119669286	119669633	348	3.01	5.41	-2.4	3.11e-10	8.09e-09	Wfdc1
chr18	63386323	63387266	944	5.44	6.75	-1.31	3.12e-10	8.11e-09	Piezo2
chr10	130412912	130413206	295	2.64	5.25	-2.61	3.16e-10	8.2e-09	Vmn2r85
chr6	86497083	86497283	201	2.64	5.25	-2.61	3.16e-10	8.2e-09	2310040G24Rik
chr3	107278567	107279318	752	4.7	6.29	-1.6	3.48e-10	9.01e-09	Lamtor5
chr16	44139683	44140275	593	5.36	6.69	-1.33	3.65e-10	9.45e-09	Naa50
chr8	100360384	100360672	289	3.16	5.48	-2.33	3.81e-10	9.83e-09	A330008L17Rik
chr2	134785979	134786656	678	4.57	6.21	-1.64	3.97e-10	1.02e-08	Plcb1
chr8	27361926	27362387	462	4.57	6.21	-1.64	3.97e-10	1.02e-08	Chrnb3
chr17	8165213	8165853	641	4.33	6.07	-1.74	3.98e-10	1.02e-08	Fgfr1op
chr2	122467527	122468103	577	5.26	6.62	-1.36	4.17e-10	1.07e-08	Bambi-ps1
chr8	69902684	69903438	755	5.54	6.81	-1.27	4.26e-10	1.09e-08	Ndufa13
chr9	74982846	74983046	201	2.01	4.97	-2.96	4.46e-10	1.14e-08	Fam214a
chr8	84965788	84966294	507	4.72	6.29	-1.57	4.49e-10	1.15e-08	Rnaseh2a
chr5	137502190	137502932	743	5.68	6.89	-1.21	4.54e-10	1.16e-08	Pop7
chr14	98414337	98414589	253	0.42	4.48	-4.06	4.66e-10	1.19e-08	Dach1
chr15	79970957	79971182	226	0.42	4.48	-4.06	4.66e-10	1.19e-08	Mir7213
chr9	95749612	95750474	863	5.55	6.81	-1.26	4.97e-10	1.27e-08	Trpc1
chr10	93160452	93161366	915	5.45	6.75	-1.3	5.15e-10	1.31e-08	Cdk17
chr12	86823768	86824181	414	3.97	5.86	-1.9	5.32e-10	1.35e-08	Irf2bpl
chr5	45639005	45639534	530	4.16	5.97	-1.81	5.97e-10	1.51e-08	9630001P10Rik
chr5	75155730	75156361	632	4.16	5.97	-1.81	5.97e-10	1.51e-08	Pdgfra
chr8	50915691	50916115	425	3.88	5.81	-1.92	6.05e-10	1.52e-08	Gm2516
chr8	111033731	111034013	283	3.88	5.81	-1.92	6.05e-10	1.52e-08	Aars
chr11	78177934	78178547	614	5.07	6.48	-1.42	6.12e-10	1.54e-08	Tlcd1
chr6	83775583	83776162	580	4.81	6.33	-1.52	6.35e-10	1.6e-08	Tex261
chr11	69900992	69901272	281	3.74	5.75	-2	6.68e-10	1.68e-08	2810408A11Rik
chr4	80911085	80911543	459	3.74	5.75	-2	6.68e-10	1.68e-08	Lurap1l
chr1	119053448	119053850	403	4.3	6.02	-1.72	6.8e-10	1.71e-08	Gli2
chr11	101465615	101465918	304	3.48	5.62	-2.14	7.3e-10	1.82e-08	Vat1
chr11	7423552	7423859	308	2.54	5.16	-2.63	7.68e-10	1.91e-08	Igfbp3
chr17	3451141	3451341	201	2.54	5.16	-2.63	7.68e-10	1.91e-08	Tiam2
chr18	37743809	37744009	201	2.54	5.16	-2.63	7.68e-10	1.91e-08	Pcdhgb6
chr7	123098144	123098378	235	2.54	5.16	-2.63	7.68e-10	1.91e-08	Tnrc6a
chr11	19847941	19848141	201	1.42	4.75	-3.33	7.84e-10	1.94e-08	Spred2
chr12	80116713	80116913	201	1.42	4.75	-3.33	7.84e-10	1.94e-08	Zfp36l1
chr17	88613467	88613667	201	1.42	4.75	-3.33	7.84e-10	1.94e-08	Ston1
chr11	100414441	100414698	258	2.84	5.33	-2.5	8.01e-10	1.98e-08	P3h4
chr9	84343727	84343930	204	2.84	5.33	-2.5	8.01e-10	1.98e-08	Bckdhb
chr11	47988840	47989430	591	4.36	6.07	-1.71	8.31e-10	2.04e-08	Sgcd
chr13	73626617	73627262	646	4.36	6.07	-1.71	8.31e-10	2.04e-08	Tert
chr18	36783091	36783634	544	4.36	6.07	-1.71	8.31e-10	2.04e-08	Hars2
chr2	132879297	132879734	438	4.19	5.97	-1.78	8.38e-10	2.06e-08	Lrrn4
chr8	8836161	8836536	376	4.19	5.97	-1.78	8.38e-10	2.06e-08	Arglu1
chr8	82402655	82403298	644	4.19	5.97	-1.78	8.38e-10	2.06e-08	Il15
chr2	130664207	130664717	511	5.01	6.45	-1.44	8.39e-10	2.06e-08	Ddrgk1
chr8	95715798	95716466	669	4.74	6.29	-1.55	8.5e-10	2.08e-08	Setd6
chr10	52690399	52691435	1037	5.44	6.72	-1.28	8.51e-10	2.08e-08	Slc35f1
chr15	12962276	12962537	262	1.64	4.86	-3.22	8.66e-10	2.11e-08	Drosha
chr2	11501365	11502278	914	5.94	7.05	-1.11	8.79e-10	2.14e-08	Pfkfb3
chr3	157566750	157567780	1031	5.5	6.75	-1.25	9.86e-10	2.4e-08	Ptger3
chr2	163017090	163017541	452	4.54	6.16	-1.63	1.02e-09	2.46e-08	Ift52
chr2	157204279	157204720	442	4.12	5.92	-1.79	1.02e-09	2.46e-08	Rbl1
chr1	136952902	136953102	201	2.3	5.07	-2.77	1.02e-09	2.46e-08	Nr5a2
chr13	63979959	63980312	354	2.3	5.07	-2.77	1.02e-09	2.46e-08	Hsd17b3
chr16	48613876	48614087	212	2.3	5.07	-2.77	1.02e-09	2.46e-08	Trat1
chr1	139454402	139455366	965	6.29	7.29	-1	1.03e-09	2.49e-08	Aspm
chr2	57237935	57238570	636	5.09	6.48	-1.4	1.07e-09	2.58e-08	Gpd2
chr1	131566205	131566405	201	0.84	4.62	-3.78	1.08e-09	2.58e-08	Avpr1b
chr10	44483272	44483472	201	0.84	4.62	-3.78	1.08e-09	2.58e-08	Prdm1
chr15	82494235	82494437	203	0.84	4.62	-3.78	1.08e-09	2.58e-08	Cyp2d9
chr16	38407652	38407865	214	0.84	4.62	-3.78	1.08e-09	2.58e-08	Pla1a
chr5	72902159	72902359	201	0.84	4.62	-3.78	1.08e-09	2.58e-08	Slain2
chr9	87015434	87016023	590	4.39	6.07	-1.68	1.12e-09	2.69e-08	Ripply2
chr8	110919514	110920315	802	5.71	6.89	-1.18	1.12e-09	2.69e-08	St3gal2
chr7	42738787	42739135	349	3.54	5.62	-2.08	1.18e-09	2.82e-08	Zfp975
chr15	98805467	98805797	331	3.42	5.56	-2.13	1.19e-09	2.85e-08	Ddn
chr11	50325188	50326124	937	5.74	6.92	-1.17	1.23e-09	2.94e-08	Canx
chr8	105827123	105827831	709	5.9	7.02	-1.12	1.25e-09	2.96e-08	Ranbp10
chr9	104262395	104263339	945	5.9	7.02	-1.12	1.25e-09	2.96e-08	Dnajc13
chr1	191025387	191026558	1172	5.95	7.05	-1.1	1.33e-09	3.15e-08	Flvcr1
chr2	52072633	52073352	720	5.42	6.69	-1.26	1.4e-09	3.33e-08	Rif1
chr15	32920541	32921310	770	5.31	6.62	-1.31	1.42e-09	3.37e-08	Sdc2
chr3	116512776	116513322	547	4.72	6.25	-1.53	1.45e-09	3.42e-08	Dbt
chr8	70838974	70840031	1058	6.27	7.27	-1	1.45e-09	3.44e-08	Arrdc2
chr2	113848126	113849075	950	4.86	6.33	-1.47	1.47e-09	3.47e-08	Arhgap11a
chr9	108578608	108579280	673	5.03	6.45	-1.42	1.48e-09	3.49e-08	Wdr6
chr11	12532405	12532714	310	3.01	5.33	-2.33	1.55e-09	3.65e-08	Cobl
chr15	65786767	65787603	837	5.51	6.75	-1.24	1.59e-09	3.74e-08	Efr3a
chr12	86824750	86825156	407	3.79	5.75	-1.96	1.62e-09	3.8e-08	Irf2bpl
chr7	110164836	110165137	302	3.79	5.75	-1.96	1.62e-09	3.8e-08	Wee1
chr17	55878454	55879342	889	5.47	6.72	-1.25	1.62e-09	3.8e-08	Zfp119a
chr6	83077754	83078719	966	5.36	6.65	-1.29	1.68e-09	3.92e-08	Pcgf1
chr3	103020257	103021246	990	5.7	6.86	-1.17	1.82e-09	4.24e-08	Csde1
chr5	139252020	139252790	771	6.12	7.16	-1.04	1.86e-09	4.27e-08	Get4
chr10	39592544	39592757	214	-1.16	4.48	-5.65	1.86e-09	4.27e-08	Traf3ip2
chr11	6895178	6895423	246	-1.16	4.48	-5.65	1.86e-09	4.27e-08	Adcy1
chr12	56296517	56296780	264	-1.16	4.48	-5.65	1.86e-09	4.27e-08	Gm19990
chr13	41145357	41145639	283	-1.16	4.48	-5.65	1.86e-09	4.27e-08	Sycp2l
chr2	86442183	86442493	311	-1.16	4.48	-5.65	1.86e-09	4.27e-08	Olfr1065
chr2	87271205	87271419	215	-1.16	4.48	-5.65	1.86e-09	4.27e-08	Olfr1116
chr2	155946611	155946811	201	-1.16	4.48	-5.65	1.86e-09	4.27e-08	Gdf5
chr4	36550668	36550868	201	-1.16	4.48	-5.65	1.86e-09	4.27e-08	Mir876
chr5	20676556	20676767	212	-1.16	4.48	-5.65	1.86e-09	4.27e-08	Phtf2
chr5	60882558	60882758	201	-1.16	4.48	-5.65	1.86e-09	4.27e-08	4933402J10Rik
chr5	73088951	73089157	207	-1.16	4.48	-5.65	1.86e-09	4.27e-08	Slc10a4
chr6	65021949	65022207	259	-1.16	4.48	-5.65	1.86e-09	4.27e-08	Smarcad1
chr8	36539349	36539580	232	-1.16	4.48	-5.65	1.86e-09	4.27e-08	6430573F11Rik
chr1	135217707	135217910	204	-0.16	4.48	-4.65	1.86e-09	4.27e-08	Elf3
chr4	21847599	21848479	881	5.1	6.48	-1.38	1.87e-09	4.27e-08	4930528A17Rik
chr4	101647175	101647943	769	5.92	7.02	-1.1	1.88e-09	4.3e-08	Leprot
chr8	38660313	38660756	444	3.36	5.48	-2.12	1.94e-09	4.43e-08	Sgcz
chr8	105758292	105758799	508	4.92	6.37	-1.45	1.94e-09	4.43e-08	Gfod2
chr12	55302526	55303280	755	4.81	6.29	-1.48	1.99e-09	4.53e-08	Ppp2r3c
chr8	83389682	83390355	674	4.81	6.29	-1.48	1.99e-09	4.53e-08	Clgn
chr10	126971915	126972318	404	3.97	5.81	-1.84	2.06e-09	4.69e-08	Ctdsp2
chr15	103240055	103240454	400	4.16	5.92	-1.76	2.21e-09	5.01e-08	Hnrnpa1
chr8	41416714	41417162	449	4.42	6.07	-1.65	2.26e-09	5.12e-08	Frg1
chr10	128612883	128613089	207	2.16	4.97	-2.81	2.33e-09	5.26e-08	Rps26
chr5	18082330	18082583	254	2.16	4.97	-2.81	2.33e-09	5.26e-08	Gnat3
chr8	71026579	71026801	223	2.16	4.97	-2.81	2.33e-09	5.26e-08	1700026F02Rik
chr7	3629681	3630069	389	3.84	5.75	-1.91	2.4e-09	5.42e-08	Tfpt
chr18	34758897	34759758	862	5.05	6.45	-1.4	2.58e-09	5.81e-08	Fam53c
chr6	14901252	14901821	570	5.05	6.45	-1.4	2.58e-09	5.81e-08	Foxp2
chr1	89930648	89931540	893	5.18	6.52	-1.34	2.75e-09	6.19e-08	Gbx2
chr9	95406593	95407519	927	5.54	6.75	-1.21	2.95e-09	6.62e-08	Chst2
chr7	84409422	84410508	1087	5.9	7	-1.09	2.99e-09	6.71e-08	Arnt2
chr12	52097686	52097963	278	3.59	5.62	-2.03	3e-09	6.72e-08	Nubpl
chr17	70963664	70963924	261	5.07	6.45	-1.38	3.13e-09	7e-08	Myl12b
chr7	127967141	127967932	792	5.58	6.78	-1.2	3.29e-09	7.35e-08	Fus
chr17	56626543	56627484	942	5.79	6.92	-1.13	3.31e-09	7.37e-08	Catsperd
chr2	113327405	113328116	712	5.83	6.94	-1.12	3.55e-09	7.89e-08	Fmn1
chr2	180709857	180710520	664	4.84	6.29	-1.45	3.62e-09	8.04e-08	Gid8
chr8	72135229	72135878	650	4.84	6.29	-1.45	3.62e-09	8.04e-08	Tpm4
chr9	115216125	115216696	572	4.7	6.21	-1.51	3.62e-09	8.04e-08	Stmn1-rs1
chr19	46056179	46056713	535	4.26	5.97	-1.71	3.7e-09	8.19e-08	Pprc1
chr2	129129382	129129830	449	4.26	5.97	-1.71	3.7e-09	8.19e-08	Chchd5
chr10	75872773	75872973	201	0.42	4.33	-3.91	3.73e-09	8.21e-08	Mif
chr10	95220677	95220880	204	0.42	4.33	-3.91	3.73e-09	8.21e-08	Gm29684
chr19	21784433	21784693	261	0.42	4.33	-3.91	3.73e-09	8.21e-08	Tmem2
chr2	17097596	17097796	201	0.42	4.33	-3.91	3.73e-09	8.21e-08	4930515L03Rik
chr8	86393943	86394143	201	0.42	4.33	-3.91	3.73e-09	8.21e-08	Abcc12
chr2	52741860	52742510	651	5.8	6.92	-1.11	3.74e-09	8.23e-08	Stam2
chr16	33056258	33056600	343	4.09	5.86	-1.78	3.77e-09	8.28e-08	Rpl35a
chr9	76014779	76015293	515	4.09	5.86	-1.78	3.77e-09	8.28e-08	Hmgcll1
chr14	73524808	73525297	490	4.39	6.02	-1.63	3.86e-09	8.46e-08	Nudt15
chr12	79172076	79172801	726	5.3	6.59	-1.29	3.9e-09	8.53e-08	Vti1b
chr9	85843374	85844224	851	5.3	6.59	-1.29	3.9e-09	8.53e-08	Tpbg
chr18	57133010	57133279	270	2.84	5.25	-2.41	4.04e-09	8.81e-08	Megf10
chr3	9520199	9520550	352	2.84	5.25	-2.41	4.04e-09	8.81e-08	Zfp704
chr9	108567043	108567318	276	2.84	5.25	-2.41	4.04e-09	8.81e-08	Ndufaf3
chr19	60755808	60756791	984	6.09	7.12	-1.02	4.11e-09	8.96e-08	Nanos1
chr18	68299858	68300584	727	5.64	6.81	-1.16	4.17e-09	9.07e-08	Fam210a
chr8	64692597	64693340	744	5.03	6.41	-1.38	4.34e-09	9.41e-08	Cpe
chr1	130462210	130462843	634	4.45	6.07	-1.62	4.45e-09	9.63e-08	Cd55
chr12	59013264	59013564	301	4.45	6.07	-1.62	4.45e-09	9.63e-08	Gemin2
chr14	67072013	67072838	826	4.72	6.21	-1.49	4.57e-09	9.89e-08	Ppp2r2a
chr8	111062106	111062676	571	4.01	5.81	-1.8	4.59e-09	9.92e-08	Exosc6
chr7	48137406	48137827	422	3.7	5.62	-1.93	4.59e-09	9.92e-08	Mrgprb5
chr12	57539162	57539375	214	3.09	5.33	-2.25	4.8e-09	1.03e-07	Foxa1
chr7	49974934	49975373	440	4.62	6.16	-1.54	4.86e-09	1.04e-07	Nell1
chr7	127421532	127422239	708	4.62	6.16	-1.54	4.86e-09	1.04e-07	Zfp688
chr13	104660771	104661151	381	3.54	5.56	-2.02	5.01e-09	1.07e-07	Cwc27
chr5	41763587	41763784	198	3.54	5.56	-2.02	5.01e-09	1.07e-07	Nkx3-2
chr2	157376246	157376634	389	1.84	4.86	-3.03	5.1e-09	1.09e-07	Manbal
chr7	127745919	127746119	201	3.42	5.48	-2.06	5.24e-09	1.12e-07	Fbxl19
chr11	51688351	51689053	703	5.1	6.45	-1.34	5.35e-09	1.14e-07	0610009B22Rik
chr4	130519929	130520543	615	5.1	6.45	-1.34	5.35e-09	1.14e-07	Nkain1
chr18	20558057	20558517	461	3.92	5.75	-1.82	5.49e-09	1.17e-07	Dsg2
chr7	12921601	12922441	841	5.81	6.92	-1.1	5.66e-09	1.21e-07	Rps5
chr2	132247583	132248071	489	4.48	6.07	-1.59	5.79e-09	1.23e-07	Tmem230
chr14	102981823	102982602	780	5.61	6.78	-1.17	5.91e-09	1.25e-07	Mir5130
chr9	83834283	83834917	635	5.61	6.78	-1.17	5.91e-09	1.25e-07	Ttk
chr1	90202332	90202934	603	4.23	5.92	-1.69	6.33e-09	1.34e-07	Ackr3
chr6	91683800	91684525	726	5.16	6.48	-1.33	6.47e-09	1.37e-07	Slc6a6
chr9	101074163	101074904	742	5.16	6.48	-1.33	6.47e-09	1.37e-07	Msl2
chr13	23761004	23761912	909	5.51	6.72	-1.21	6.6e-09	1.39e-07	Hist1h4a
chr11	70668477	70669512	1036	6	7.05	-1.05	7.2e-09	1.52e-07	Spag7
chr9	122950748	122951513	766	5.01	6.37	-1.36	7.28e-09	1.53e-07	Kif15
chrX	162832202	162832482	281	-0.16	4.33	-4.5	7.45e-09	1.56e-07	Txlng
chr16	38902131	38902700	570	5.05	6.41	-1.36	7.45e-09	1.56e-07	Igsf11
chr6	108782938	108783832	895	5.05	6.41	-1.36	7.45e-09	1.56e-07	Arl8b
chr15	59082064	59082594	531	5.35	6.59	-1.24	7.47e-09	1.57e-07	Mtss1
chr13	109116131	109116391	261	2.92	5.25	-2.33	7.56e-09	1.58e-07	Mir582
chr10	30618118	30618661	544	5.21	6.52	-1.31	7.69e-09	1.61e-07	Hint3
chr11	86757401	86758064	664	5.18	6.48	-1.31	7.69e-09	1.61e-07	Cltc
chr6	107218379	107218622	244	0.84	4.48	-3.65	7.92e-09	1.65e-07	Lrrn1
chr11	22990401	22990989	589	4.88	6.29	-1.41	7.98e-09	1.66e-07	Cct4
chr7	7121063	7121607	545	4.59	6.12	-1.52	8.28e-09	1.72e-07	Zfp954
chr8	116732840	116733528	689	4.79	6.25	-1.46	8.89e-09	1.85e-07	Cdyl2
chr2	84670342	84670993	652	5.07	6.41	-1.34	8.95e-09	1.85e-07	Selenoh
chr6	86526524	86527188	665	5.07	6.41	-1.34	8.95e-09	1.85e-07	1600020E01Rik
chr8	32008617	32009846	1230	5.86	6.94	-1.08	8.98e-09	1.86e-07	Nrg1
chr4	115056571	115056833	263	3.84	5.69	-1.85	9.35e-09	1.93e-07	Tal1
chr7	130519071	130520004	934	5.67	6.81	-1.14	9.92e-09	2.04e-07	Ate1
chr4	41741139	41741546	408	4.33	5.97	-1.64	9.93e-09	2.04e-07	Sigmar1
chr1	150993229	150993833	605	4.95	6.33	-1.39	1.01e-08	2.08e-07	Hmcn1
chr14	94796968	94797184	217	1.16	4.62	-3.46	1.02e-08	2.1e-07	Pcdh9
chr17	6128019	6128219	201	1.16	4.62	-3.46	1.02e-08	2.1e-07	Tulp4
chr3	83586195	83586395	201	1.16	4.62	-3.46	1.02e-08	2.1e-07	1700028M03Rik
chr17	33092424	33092824	401	3.74	5.62	-1.88	1.09e-08	2.23e-07	Zfp563
chr5	71700990	71701336	347	3.74	5.62	-1.88	1.09e-08	2.23e-07	Gabrb1
chr18	53463807	53464276	470	4.51	6.07	-1.56	1.11e-08	2.26e-07	Prdm6
chr7	27285027	27285616	590	4.51	6.07	-1.56	1.11e-08	2.26e-07	Numbl
chr7	127477648	127478473	826	6.02	7.05	-1.03	1.16e-08	2.37e-07	Prr14
chr9	57130430	57131340	911	5.36	6.59	-1.23	1.2e-08	2.45e-07	Man2c1
chr7	114817421	114817777	357	3.59	5.56	-1.96	1.23e-08	2.51e-07	Insc
chr12	54795346	54795834	489	5.03	6.37	-1.35	1.25e-08	2.54e-07	Snx6
chr8	41133137	41134021	885	5.41	6.62	-1.22	1.36e-08	2.76e-07	Mtus1
chr2	69586031	69586239	209	2.01	4.86	-2.86	1.37e-08	2.77e-07	Lrp2
chr5	135001338	135001552	215	2.01	4.86	-2.86	1.37e-08	2.77e-07	Wbscr25
chr7	3347969	3348307	339	2.01	4.86	-2.86	1.37e-08	2.77e-07	Cacng7
chr17	17004661	17005315	655	5.63	6.78	-1.15	1.41e-08	2.83e-07	Zfp960
chr9	121371428	121371812	385	3.3	5.41	-2.11	1.41e-08	2.84e-07	Trak1
chr11	7474391	7474591	201	-1.16	4.33	-5.5	1.49e-08	2.98e-07	Igfbp3
chr13	5697427	5697657	231	-1.16	4.33	-5.5	1.49e-08	2.98e-07	1700016G22Rik
chr18	44898458	44898658	201	-1.16	4.33	-5.5	1.49e-08	2.98e-07	Ythdc2
chr18	80455854	80456054	201	-1.16	4.33	-5.5	1.49e-08	2.98e-07	Ctdp1
chr2	51448187	51448387	201	-1.16	4.33	-5.5	1.49e-08	2.98e-07	1700057H21Rik
chr6	127701123	127701421	299	-1.16	4.33	-5.5	1.49e-08	2.98e-07	Prmt8
chr8	86623830	86624621	792	5.09	6.41	-1.33	1.51e-08	3.01e-07	Lonp2
chr8	120276269	120277063	795	5.09	6.41	-1.33	1.51e-08	3.01e-07	A330074K22Rik
chr14	123626400	123627227	828	5.45	6.65	-1.2	1.52e-08	3.03e-07	Nalcn
chr1	171281130	171281470	341	4.62	6.12	-1.5	1.54e-08	3.06e-07	Ppox
chr10	99461200	99461400	201	2.54	5.07	-2.53	1.57e-08	3.12e-07	Gm20110
chr3	30792764	30793841	1078	6	7.02	-1.02	1.65e-08	3.27e-07	Sec62
chr4	43442090	43442609	520	5.31	6.56	-1.24	1.7e-08	3.37e-07	Tesk1
chr8	104534178	104534724	547	5.38	6.59	-1.21	1.93e-08	3.81e-07	Nae1
chr11	94601626	94602104	479	4.36	5.97	-1.61	1.94e-08	3.84e-07	Acsf2
chr11	68973449	68973652	204	2.84	5.16	-2.33	2e-08	3.94e-07	Rangrf
chr15	77970469	77971149	681	4.54	6.07	-1.53	2.07e-08	4.08e-07	Eif3d
chr8	68734747	68735426	680	4.54	6.07	-1.53	2.07e-08	4.08e-07	Csgalnact1
chr8	102784997	102785647	651	4.54	6.07	-1.53	2.07e-08	4.08e-07	Cdh11
chr16	44063041	44063418	378	3.88	5.69	-1.8	2.08e-08	4.08e-07	Gramd1c
chr18	23752161	23752518	358	3.88	5.69	-1.8	2.08e-08	4.08e-07	Mapre2
chr4	46389203	46389496	294	3.88	5.69	-1.8	2.08e-08	4.08e-07	Trmo
chr8	123224795	123225090	296	3.54	5.48	-1.95	2.08e-08	4.08e-07	Cdk10
chr6	67534954	67535697	744	5.05	6.37	-1.33	2.11e-08	4.13e-07	Tacstd2
chr8	70629655	70630181	527	5.05	6.37	-1.33	2.11e-08	4.13e-07	Gdf15
chr2	140066287	140067038	752	5.64	6.78	-1.13	2.15e-08	4.2e-07	Tasp1
chr14	124192272	124192853	582	4.23	5.86	-1.63	2.2e-08	4.29e-07	Fgf14
chr13	74316940	74317510	571	5.39	6.59	-1.2	2.22e-08	4.33e-07	Pdcd6
chr2	125505603	125505909	307	3.01	5.25	-2.24	2.25e-08	4.37e-07	Fbn1
chr8	61480032	61480212	181	3.01	5.25	-2.24	2.25e-08	4.37e-07	Cbr4
chr8	36993379	36993723	345	3.36	5.41	-2.05	2.25e-08	4.37e-07	AI429214
chr4	141060275	141061011	737	5.94	6.97	-1.03	2.26e-08	4.39e-07	Crocc
chr12	112675343	112675565	223	2.42	4.97	-2.55	2.29e-08	4.43e-07	Akt1
chr4	83183437	83183749	313	2.42	4.97	-2.55	2.29e-08	4.43e-07	Frem1
chr17	34952492	34952985	494	3.23	5.33	-2.1	2.32e-08	4.48e-07	1110038B12Rik
chr7	104647054	104647323	270	3.23	5.33	-2.1	2.32e-08	4.48e-07	Olfr658
chr9	3023357	3023559	203	3.23	5.33	-2.1	2.32e-08	4.48e-07	Mir101c
chr2	69722762	69723653	892	5.28	6.52	-1.24	2.4e-08	4.62e-07	Ppig
chr14	33319542	33320268	727	4.92	6.29	-1.37	2.42e-08	4.65e-07	Mapk8
chr7	128461489	128462030	542	5.44	6.62	-1.18	2.47e-08	4.75e-07	Tial1
chr15	34443168	34443577	410	4.42	5.97	-1.55	2.51e-08	4.82e-07	Rpl30
chr18	23803734	23804481	748	5.98	7	-1.02	2.57e-08	4.93e-07	Mapre2
chr10	80149013	80149685	673	5.71	6.81	-1.1	2.58e-08	4.94e-07	Midn
chr6	72389600	72390605	1006	4.59	6.07	-1.48	2.62e-08	5e-07	Vamp8
chr7	12965760	12966275	516	4.59	6.07	-1.48	2.62e-08	5e-07	Zfp324
chr13	54589958	54590360	403	4.64	6.12	-1.47	2.81e-08	5.35e-07	Higd2a
chr14	12821612	12822753	1142	5.87	6.92	-1.05	3.1e-08	5.91e-07	Cadps
chr13	74591596	74591839	244	1.84	4.75	-2.91	3.11e-08	5.91e-07	Erap1
chr8	70796840	70797341	502	5.35	6.56	-1.21	3.15e-08	5.98e-07	Mir7240
chr11	75531460	75532369	910	5.9	6.94	-1.04	3.21e-08	6.08e-07	Slc43a2
chr4	41275021	41275737	717	5.59	6.72	-1.13	3.21e-08	6.09e-07	Ubap2
chr5	36581771	36582443	673	5.85	6.89	-1.04	3.32e-08	6.3e-07	Tbc1d14
chr3	86142190	86142788	599	5.23	6.48	-1.26	3.39e-08	6.42e-07	Rps3a1
chr18	76034886	76035667	782	5.19	6.45	-1.25	3.45e-08	6.53e-07	Zbtb7c
chr1	181143769	181144425	657	4.67	6.12	-1.45	3.49e-08	6.59e-07	Nvl
chr6	87838636	87839159	524	4.67	6.12	-1.45	3.49e-08	6.59e-07	Isy1
chr8	78508903	78509768	866	5.41	6.59	-1.18	3.51e-08	6.62e-07	Slc10a7
chr5	67155568	67155862	295	4.51	6.02	-1.51	3.53e-08	6.66e-07	Phox2b
chrX	98890359	98890992	634	4.51	6.02	-1.51	3.53e-08	6.66e-07	Ophn1
chr12	55079888	55080762	875	5.91	6.94	-1.03	3.55e-08	6.67e-07	Srp54a
chrX	73786583	73787146	564	3.84	5.62	-1.78	3.55e-08	6.68e-07	Idh3g
chr10	104651101	104651492	392	2.92	5.16	-2.24	3.6e-08	6.76e-07	Mir6411
chr1	172349962	172350162	201	1.64	4.62	-2.98	3.61e-08	6.77e-07	Kcnj10
chr12	69158613	69159410	798	5.96	6.97	-1.01	3.64e-08	6.81e-07	Rps29
chr8	105635909	105636888	980	5.96	6.97	-1.01	3.64e-08	6.81e-07	Ctcf
chr4	94602550	94603552	1003	5.99	7	-1.01	3.72e-08	6.96e-07	Plaa
chr11	57934430	57934712	283	3.16	5.25	-2.09	3.81e-08	7.12e-07	Larp1
chr7	120835522	120835832	311	3.16	5.25	-2.09	3.81e-08	7.12e-07	Eef2k
chr2	144270366	144271187	822	5.45	6.62	-1.17	3.86e-08	7.2e-07	Snx5
chr1	163994351	163995136	786	4.88	6.25	-1.37	4.05e-08	7.55e-07	BC055324
chr13	103774049	103774741	693	5.7	6.78	-1.08	4.11e-08	7.64e-07	Srek1
chr15	83148876	83149942	1067	5.7	6.78	-1.08	4.11e-08	7.64e-07	Poldip3
chr16	94526234	94527106	873	5.8	6.86	-1.06	4.24e-08	7.86e-07	Dscr3
chr15	37232943	37233311	369	3.7	5.56	-1.86	4.25e-08	7.88e-07	Gm16136
chr3	27371903	27372484	582	3.7	5.56	-1.86	4.25e-08	7.88e-07	Ghsr
chr2	91649865	91650295	431	4.26	5.86	-1.6	4.37e-08	8.07e-07	Arhgap1
chr8	27174175	27174881	707	5.31	6.52	-1.21	4.46e-08	8.23e-07	Rab11fip1
chr11	3963934	3964652	719	3.92	5.69	-1.76	4.48e-08	8.27e-07	Pes1
chr8	107030984	107031835	852	5.81	6.86	-1.05	4.71e-08	8.68e-07	Vps4a
chr1	6359055	6359548	494	4.45	5.97	-1.52	4.75e-08	8.74e-07	Alkal1
chr7	78846907	78847352	446	4.45	5.97	-1.52	4.75e-08	8.74e-07	Det1
chr17	84511761	84512278	518	4.09	5.75	-1.66	4.85e-08	8.89e-07	Plekhh2
chr3	17794508	17794936	429	4.09	5.75	-1.66	4.85e-08	8.89e-07	Mir124a-2
chr8	35826749	35827049	301	3.59	5.48	-1.89	4.96e-08	9.1e-07	Cldn23
chr10	40348779	40349514	736	5.89	6.92	-1.03	5.02e-08	9.2e-07	Cdk19
chr4	156059868	156060068	201	2.64	5.07	-2.42	5.27e-08	9.64e-07	Gm13648
chr13	65240702	65241359	658	5.42	6.59	-1.17	5.48e-08	1e-06	Nlrp4f
chr7	57386494	57387286	793	5.42	6.59	-1.17	5.48e-08	1e-06	Gabrg3
chr17	57011250	57011895	646	5.21	6.45	-1.24	5.58e-08	1.02e-06	Gtf2f1
chr18	82475161	82475433	273	3.42	5.41	-1.99	5.61e-08	1.02e-06	Mbp
chr17	6476498	6477281	784	4.84	6.21	-1.37	5.64e-08	1.03e-06	Tmem181b-ps
chr8	105606347	105606968	622	4.84	6.21	-1.37	5.64e-08	1.03e-06	Ripor1
chr3	96435753	96435953	201	2.3	4.86	-2.57	5.73e-08	1.04e-06	BC107364
chr8	45857376	45857584	209	2.3	4.86	-2.57	5.73e-08	1.04e-06	Pdlim3
chr11	9117056	9117256	201	0.84	4.33	-3.5	5.78e-08	1.04e-06	Upp1
chr18	75295357	75295557	201	0.84	4.33	-3.5	5.78e-08	1.04e-06	2010010A06Rik
chr4	19137730	19137935	206	0.84	4.33	-3.5	5.78e-08	1.04e-06	Cngb3
chr6	14500097	14500409	313	0.84	4.33	-3.5	5.78e-08	1.04e-06	Ppp1r3a
chr15	76080495	76081029	535	5.03	6.33	-1.31	5.87e-08	1.06e-06	Puf60
chr1	140429365	140429593	229	-0.16	4.16	-4.33	5.96e-08	1.07e-06	Kcnt2
chr3	21892241	21892441	201	-0.16	4.16	-4.33	5.96e-08	1.07e-06	Tbl1xr1
chr8	33966432	33966674	243	-0.16	4.16	-4.33	5.96e-08	1.07e-06	Rbpms
chr11	60416910	60417718	809	5.47	6.62	-1.16	5.98e-08	1.07e-06	Gid4
chr2	167015048	167015365	318	3.3	5.33	-2.04	6.09e-08	1.09e-06	Ddx27
chr8	124792882	124793058	177	3.3	5.33	-2.04	6.09e-08	1.09e-06	Trim67
chr2	120730854	120731617	764	5.71	6.78	-1.07	6.14e-08	1.1e-06	Cdan1
chr12	118849013	118849592	580	4.7	6.12	-1.42	6.21e-08	1.11e-06	Sp8
chr11	16752063	16753002	940	5.44	6.59	-1.15	6.26e-08	1.12e-06	Egfr
chr2	125505949	125506272	324	3.09	5.25	-2.16	6.27e-08	1.12e-06	Fbn1
chr8	14888215	14888903	689	5.52	6.65	-1.13	6.47e-08	1.15e-06	Cln8
chr4	108383110	108383686	577	4.54	6.02	-1.48	6.5e-08	1.16e-06	Fam159a
chr12	83688042	83688528	487	4.9	6.25	-1.35	6.9e-08	1.23e-06	Psen1
chr14	56777855	56778603	749	4.9	6.25	-1.35	6.9e-08	1.23e-06	Pspc1
chr2	54435978	54436737	760	5.57	6.69	-1.12	6.93e-08	1.23e-06	Galnt13
chr4	52438885	52439773	889	5.57	6.69	-1.12	6.93e-08	1.23e-06	Smc2
chr11	88139403	88139603	201	1.16	4.48	-3.33	6.94e-08	1.23e-06	Cuedc1
chr17	76111758	76111995	238	1.16	4.48	-3.33	6.94e-08	1.23e-06	Gm4710
chr15	31601341	31601830	490	3.88	5.62	-1.74	7.68e-08	1.36e-06	Cct5
chr13	74462555	74463343	789	5.38	6.56	-1.18	7.78e-08	1.37e-06	Zfp825
chr5	38219950	38220550	601	4.77	6.16	-1.39	7.84e-08	1.38e-06	Zbtb49
chr3	14641371	14642014	644	4.79	6.16	-1.37	7.84e-08	1.38e-06	Car13
chr9	88547669	88548511	843	4.79	6.16	-1.37	7.84e-08	1.38e-06	Zfp949
chr1	192092885	192093085	201	2.01	4.75	-2.74	7.88e-08	1.39e-06	Traf5
chr2	158624764	158625405	642	5.16	6.41	-1.25	7.89e-08	1.39e-06	Actr5
chr4	134734247	134734447	201	2.54	4.97	-2.43	8.07e-08	1.42e-06	Man1c1
chr12	33429453	33430127	675	4.95	6.25	-1.3	8.23e-08	1.45e-06	Twistnb
chr10	115251165	115251814	650	4.99	6.29	-1.3	8.25e-08	1.45e-06	Tbc1d15
chr3	132683825	132684466	642	4.99	6.29	-1.3	8.25e-08	1.45e-06	Tbck
chr1	194620099	194620740	642	4.3	5.86	-1.57	8.47e-08	1.48e-06	Plxna2
chr4	116708236	116708551	316	4.3	5.86	-1.57	8.47e-08	1.48e-06	Mmachc
chr8	116670626	116671039	414	4.3	5.86	-1.57	8.47e-08	1.48e-06	Cdyl2
chr8	95320328	95321024	697	4.64	6.07	-1.42	8.55e-08	1.49e-06	Tepp
chr1	194976117	194976793	677	5.67	6.75	-1.08	8.71e-08	1.52e-06	Gm16897
chr6	77243484	77244142	659	4.48	5.97	-1.49	8.82e-08	1.54e-06	Lrrtm1
chr8	107424615	107425209	595	4.48	5.97	-1.49	8.82e-08	1.54e-06	Nob1
chr17	87314727	87315099	373	3.74	5.56	-1.81	9.44e-08	1.64e-06	Ttc7
chr8	46686721	46687261	541	4.81	6.16	-1.35	9.48e-08	1.64e-06	Gm16675
chr9	30921754	30922775	1022	4.81	6.16	-1.35	9.48e-08	1.64e-06	Adamts15
chr1	171568586	171568843	258	2.84	5.07	-2.23	9.63e-08	1.67e-06	Cd244
chr5	71657581	71658298	718	5.45	6.59	-1.14	9.65e-08	1.67e-06	Gabra4
chr8	85026772	85027166	395	4.12	5.75	-1.63	9.77e-08	1.68e-06	Trir
chr8	112332054	112332305	252	3.23	5.25	-2.02	1.01e-07	1.74e-06	Gm26994
chr12	86795926	86796152	227	3.01	5.16	-2.16	1.03e-07	1.77e-06	Lrrc74a
chr11	43528437	43529154	718	4.67	6.07	-1.4	1.05e-07	1.8e-06	Ccnjl
chr18	58836064	58836523	460	4.67	6.07	-1.4	1.05e-07	1.8e-06	Adamts19
chr18	75005613	75006009	397	4.33	5.86	-1.53	1.09e-07	1.86e-06	BC031181
chr4	139380279	139380736	458	4.33	5.86	-1.53	1.09e-07	1.86e-06	Ubr4
chr1	72254703	72255078	376	4.51	5.97	-1.46	1.11e-07	1.89e-06	D230017M19Rik
chr19	43440349	43441515	1167	5.55	6.65	-1.1	1.11e-07	1.9e-06	Cnnm1
chr8	46740654	46741661	1008	5.85	6.86	-1.01	1.11e-07	1.9e-06	Irf2
chr12	52006043	52006739	697	4.92	6.25	-1.33	1.16e-07	1.97e-06	Dtd2
chr10	48962790	48962990	201	-1.16	4.16	-5.33	1.19e-07	2.01e-06	Grik2
chr10	64744247	64744447	201	-1.16	4.16	-5.33	1.19e-07	2.01e-06	Gm28881
chr12	62707308	62707539	232	-1.16	4.16	-5.33	1.19e-07	2.01e-06	Spanxn4
chr2	81848859	81849161	303	-1.16	4.16	-5.33	1.19e-07	2.01e-06	Zfp804a
chr2	116942498	116942743	246	-1.16	4.16	-5.33	1.19e-07	2.01e-06	D330050G23Rik
chr2	121895398	121895598	201	-1.16	4.16	-5.33	1.19e-07	2.01e-06	Casc4
chr3	64321885	64322085	201	-1.16	4.16	-5.33	1.19e-07	2.01e-06	Vmn2r3
chr3	157932207	157932407	201	-1.16	4.16	-5.33	1.19e-07	2.01e-06	Cth
chr4	22144891	22145295	405	-1.16	4.16	-5.33	1.19e-07	2.01e-06	Fbxl4
chr6	65061164	65061370	207	-1.16	4.16	-5.33	1.19e-07	2.01e-06	Smarcad1
chr6	100422077	100422381	305	-1.16	4.16	-5.33	1.19e-07	2.01e-06	1700049E22Rik
chr8	28768648	28768850	203	-1.16	4.16	-5.33	1.19e-07	2.01e-06	Unc5d
chr8	75415787	75416041	255	-1.16	4.16	-5.33	1.19e-07	2.01e-06	Iqcm
chr8	76260256	76260456	201	-1.16	4.16	-5.33	1.19e-07	2.01e-06	Gm10649
chr14	101729459	101730008	550	4.39	5.92	-1.53	1.19e-07	2.01e-06	Lmo7
chr1	72255184	72255384	201	2.42	4.86	-2.44	1.21e-07	2.04e-06	D230017M19Rik
chr10	75635723	75636099	377	2.42	4.86	-2.44	1.21e-07	2.04e-06	Susd2
chr5	23826493	23826783	291	2.42	4.86	-2.44	1.21e-07	2.04e-06	Tomm7
chr11	17211283	17211881	599	5.36	6.52	-1.16	1.26e-07	2.12e-06	Pno1
chr14	32388276	32388671	396	4.01	5.69	-1.68	1.26e-07	2.12e-06	1700024G13Rik
chr7	144861273	144861920	648	4.01	5.69	-1.68	1.26e-07	2.12e-06	Fgf4
chr4	100095810	100096770	961	5.18	6.41	-1.23	1.27e-07	2.12e-06	Ror1
chr1	128416896	128417501	606	5.14	6.37	-1.23	1.3e-07	2.17e-06	Dars
chr10	116581439	116582099	661	5.14	6.37	-1.23	1.3e-07	2.17e-06	Cnot2
chr13	105054118	105054793	676	5.14	6.37	-1.23	1.3e-07	2.17e-06	Rgs7bp
chr3	93444017	93444620	604	4.74	6.12	-1.37	1.32e-07	2.2e-06	Tchh
chr9	110656388	110656794	407	4.74	6.12	-1.37	1.32e-07	2.2e-06	Ccdc12
chr8	123682329	123682653	325	3.48	5.41	-1.93	1.33e-07	2.23e-06	Rhou
chr2	5379092	5379476	385	5.73	6.78	-1.05	1.34e-07	2.24e-06	Mir466d
chr2	106693246	106693727	482	4.97	6.25	-1.28	1.37e-07	2.28e-06	Mpped2
chr8	111933350	111933887	538	4.97	6.25	-1.28	1.37e-07	2.28e-06	Tmem231
chr2	68861297	68862236	940	5.77	6.81	-1.04	1.39e-07	2.3e-06	Cers6
chr9	36726180	36726914	735	5.77	6.81	-1.04	1.39e-07	2.3e-06	Chek1
chr3	127552984	127553510	527	5.19	6.41	-1.22	1.46e-07	2.43e-06	Larp7
chr2	150667620	150668537	918	5.47	6.59	-1.12	1.48e-07	2.45e-06	Acss1
chr7	105761906	105762930	1025	5.47	6.59	-1.12	1.48e-07	2.45e-06	Tpp1
chr7	126377167	126377791	625	4.42	5.92	-1.5	1.5e-07	2.49e-06	Spns1
chr17	30635444	30635687	244	3.92	5.62	-1.7	1.61e-07	2.66e-06	Dnah8
chr9	50659066	50659827	762	5.26	6.45	-1.18	1.63e-07	2.68e-06	Dlat
chr13	78163100	78163899	800	5.61	6.69	-1.08	1.76e-07	2.88e-06	Nr2f1
chr6	128760461	128761130	670	5.31	6.48	-1.17	1.79e-07	2.93e-06	Klrb1c
chr8	122460499	122461260	762	5.31	6.48	-1.17	1.79e-07	2.93e-06	Snai3
chr9	101073430	101073830	401	4.7	6.07	-1.37	1.83e-07	3e-06	Msl2
chr7	79536069	79536269	201	1.84	4.62	-2.78	1.86e-07	3.04e-06	Mir9-3hg
chr12	113146823	113147027	205	4.16	5.75	-1.59	1.92e-07	3.14e-06	Crip1
chr12	113187826	113188048	223	3.59	5.41	-1.82	1.94e-07	3.17e-06	Tmem121
chr10	122678554	122679268	715	5.38	6.52	-1.14	1.95e-07	3.18e-06	Ppm1h
chr11	69838028	69838659	632	5.38	6.52	-1.14	1.95e-07	3.18e-06	Tmem256
chr2	25372324	25372858	535	4.54	5.97	-1.43	1.99e-07	3.24e-06	Sapcd2
chr5	23787493	23788027	535	4.54	5.97	-1.43	1.99e-07	3.24e-06	Rint1
chr10	89732030	89732401	372	3.79	5.56	-1.76	2.03e-07	3.3e-06	Actr6
chr9	110624925	110625253	329	3.79	5.56	-1.76	2.03e-07	3.3e-06	Nradd
chr1	65178322	65178811	490	4.36	5.86	-1.5	2.04e-07	3.31e-06	Idh1
chr5	24394219	24394824	606	5.16	6.37	-1.21	2.07e-07	3.36e-06	Abcb8
chr8	31111545	31111995	451	5.16	6.37	-1.21	2.07e-07	3.36e-06	Rnf122
chr10	18234774	18235428	655	5.42	6.56	-1.13	2.1e-07	3.4e-06	Ccdc28a
chr17	29007635	29008221	587	4.99	6.25	-1.26	2.26e-07	3.66e-06	Stk38
chr6	52012294	52012829	536	4.99	6.25	-1.26	2.26e-07	3.66e-06	Skap2
chr7	128004561	128004903	343	3.42	5.33	-1.91	2.27e-07	3.66e-06	Trim72
chr13	85189102	85189980	879	5.84	6.84	-1	2.27e-07	3.66e-06	Ccnh
chr16	30641491	30641691	201	1.42	4.48	-3.06	2.27e-07	3.66e-06	Fam43a
chr4	136053388	136053588	201	1.42	4.48	-3.06	2.27e-07	3.66e-06	Rpl11
chr1	55026888	55027677	790	5.21	6.41	-1.2	2.31e-07	3.71e-06	Sf3b1
chr16	65562338	65563051	714	5.21	6.41	-1.2	2.31e-07	3.71e-06	Chmp2b
chr18	60526030	60526728	699	5.5	6.59	-1.09	2.52e-07	4.02e-06	Dctn4
chr13	41016096	41016570	475	4.62	6.02	-1.4	2.54e-07	4.05e-06	Tmem14c
chr7	28436916	28437170	255	3.3	5.25	-1.95	2.55e-07	4.05e-06	Gmfg
chr7	127903996	127904204	209	3.3	5.25	-1.95	2.55e-07	4.05e-06	Bckdk
chr7	51627296	51627532	237	2.64	4.97	-2.33	2.57e-07	4.07e-06	Slc17a6
chr17	43016523	43017259	737	5.25	6.41	-1.16	2.65e-07	4.19e-06	Tnfrsf21
chr3	65658880	65659693	814	5.54	6.62	-1.08	2.66e-07	4.2e-06	Mir8120
chr9	21367229	21368060	832	5.54	6.62	-1.08	2.66e-07	4.2e-06	Ilf3
chr5	30114266	30114801	536	4.45	5.92	-1.47	2.73e-07	4.3e-06	3110082J24Rik
chr9	106367590	106367967	378	4.45	5.92	-1.47	2.73e-07	4.3e-06	Dusp7
chr10	81176549	81176882	334	4.26	5.81	-1.54	2.75e-07	4.32e-06	Eef2
chr11	32286970	32287246	277	3.09	5.16	-2.08	2.75e-07	4.32e-06	Hbq1b
chr6	5496057	5496863	807	5.33	6.48	-1.16	2.77e-07	4.35e-06	Pdk4
chr8	20424333	20425002	670	5.33	6.48	-1.16	2.77e-07	4.35e-06	2610005L07Rik
chr19	48206204	48206410	207	2.92	5.07	-2.14	2.78e-07	4.36e-06	Sorcs3
chr6	86848819	86849871	1053	5.63	6.69	-1.05	2.9e-07	4.55e-06	2610306M01Rik
chr9	75468408	75468608	201	2.16	4.75	-2.59	3.1e-07	4.86e-06	Leo1
chr1	159231798	159232446	649	5.36	6.48	-1.12	3.14e-07	4.91e-06	Cop1
chr14	101608270	101609313	1044	5.36	6.48	-1.12	3.14e-07	4.91e-06	Tbc1d4
chr5	75574698	75575649	952	5.44	6.56	-1.12	3.18e-07	4.97e-06	Kit
chr8	79029445	79029695	251	3.97	5.62	-1.66	3.28e-07	5.11e-06	Zfp827
chr2	152293670	152294318	649	5.14	6.33	-1.19	3.4e-07	5.29e-06	Tbc1d20
chr15	74519569	74519751	183	3.74	5.48	-1.74	3.48e-07	5.42e-06	Adgrb1
chr10	128302998	128303708	711	5.01	6.25	-1.24	3.68e-07	5.7e-06	Pan2
chr11	62550600	62551462	863	5.01	6.25	-1.24	3.68e-07	5.7e-06	Ubb
chr16	88289463	88289973	511	4.19	5.75	-1.55	3.68e-07	5.71e-06	Grik1
chr8	83874966	83875417	452	4.39	5.86	-1.47	3.74e-07	5.79e-06	Adgrl1
chr4	28813582	28814178	597	5.19	6.37	-1.18	3.76e-07	5.82e-06	Epha7
chr8	70506149	70506859	711	5.19	6.37	-1.18	3.76e-07	5.82e-06	Rex1bd
chr2	153015065	153015563	499	4.74	6.07	-1.33	3.78e-07	5.84e-06	Pdrg1
chr3	95950982	95951448	467	4.74	6.07	-1.33	3.78e-07	5.84e-06	Anp32e
chr2	180582530	180582994	465	4.79	6.12	-1.33	3.81e-07	5.87e-06	Mrgbp
chr2	112378973	112379680	708	5.55	6.62	-1.07	3.96e-07	6.09e-06	Katnbl1
chr7	108934104	108934729	626	5.55	6.62	-1.07	3.96e-07	6.09e-06	Eif3f
chr11	85310758	85311525	768	5.26	6.41	-1.15	4.12e-07	6.32e-06	Ppm1d
chr6	39592450	39593091	642	5.07	6.29	-1.23	4.17e-07	6.39e-06	Ndufb2
chr11	112501927	112502127	201	0.42	4.16	-3.74	4.17e-07	6.39e-06	BC006965
chr13	65991131	65991331	201	0.42	4.16	-3.74	4.17e-07	6.39e-06	Gm10324
chrX	150478063	150478618	556	3.84	5.56	-1.72	4.22e-07	6.45e-06	Tmem29
chr4	42949726	42950330	605	5.03	6.25	-1.22	4.28e-07	6.54e-06	Dnajb5
chr9	83547982	83548588	607	5.03	6.25	-1.22	4.28e-07	6.54e-06	Sh3bgrl2
chr16	35541295	35541813	519	4.59	5.97	-1.38	4.29e-07	6.55e-06	Sema5b
chr4	142014823	142015405	583	4.59	5.97	-1.38	4.29e-07	6.55e-06	4930455G09Rik
chr13	56251956	56252446	491	4.01	5.62	-1.61	4.33e-07	6.59e-06	Neurog1
chr3	96576565	96577134	570	4.64	6.02	-1.38	4.4e-07	6.7e-06	Gm15441
chr1	150497013	150497355	343	2.01	4.62	-2.61	4.43e-07	6.74e-06	Prg4
chr10	113593461	113593661	201	2.01	4.62	-2.61	4.43e-07	6.74e-06	Atxn7l3b
chr1	9999346	9999665	320	2.74	4.97	-2.23	4.52e-07	6.83e-06	Ppp1r42
chr10	102451815	102452099	285	2.74	4.97	-2.23	4.52e-07	6.83e-06	Nts
chr11	101732685	101732953	269	2.74	4.97	-2.23	4.52e-07	6.83e-06	Dhx8
chr15	81871854	81872054	201	2.74	4.97	-2.23	4.52e-07	6.83e-06	Phf5a
chr5	137294355	137294746	392	4.81	6.12	-1.3	4.52e-07	6.83e-06	Ufsp1
chr6	113494351	113494774	424	4.81	6.12	-1.3	4.52e-07	6.83e-06	Prrt3
chr14	118180303	118180597	295	3.01	5.07	-2.06	4.57e-07	6.88e-06	Gpr180
chr15	81693775	81694096	322	3.01	5.07	-2.06	4.57e-07	6.88e-06	Chadl
chr18	52465524	52465724	201	3.01	5.07	-2.06	4.57e-07	6.88e-06	Srfbp1
chr8	80879451	80879718	268	3.01	5.07	-2.06	4.57e-07	6.88e-06	Gab1
chr11	100782108	100782308	201	1.16	4.33	-3.17	4.63e-07	6.97e-06	Ghdc
chr7	120158486	120158691	206	1.16	4.33	-3.17	4.63e-07	6.97e-06	4930505K13Rik
chr8	105268405	105268840	436	4.23	5.75	-1.52	4.7e-07	7.06e-06	Hsf4
chr16	64770544	64771146	603	5.38	6.48	-1.11	4.79e-07	7.2e-06	4930453N24Rik
chr2	70476407	70476802	396	4.09	5.69	-1.6	4.91e-07	7.36e-06	Sp5
chr5	123930536	123930847	312	4.09	5.69	-1.6	4.91e-07	7.36e-06	Ccdc62
chr17	75551580	75552251	672	5.74	6.75	-1	4.92e-07	7.38e-06	Fam98a
chr6	56568613	56569053	441	4.3	5.81	-1.51	5.09e-07	7.61e-06	Lsm5
chr15	75909554	75909940	387	4.95	6.21	-1.26	5.2e-07	7.76e-06	Tigd5
chr11	87404347	87404678	332	3.48	5.33	-1.85	5.21e-07	7.76e-06	Rad51c
chr15	53902048	53902769	722	4.9	6.16	-1.26	5.28e-07	7.87e-06	Samd12
chr1	130878001	130878533	533	3.92	5.56	-1.63	5.64e-07	8.39e-06	Il24
chr16	90934376	90935271	896	5.58	6.62	-1.04	5.84e-07	8.67e-06	1110004E09Rik
chr4	47474041	47474751	711	5.58	6.62	-1.04	5.84e-07	8.67e-06	Alg2
chr7	105744058	105744607	550	5.21	6.37	-1.16	5.86e-07	8.7e-06	Taf10
chr1	86587270	86587456	187	3.36	5.25	-1.89	6.12e-07	9.05e-06	Cops7b
chr17	35440184	35440441	258	3.36	5.25	-1.89	6.12e-07	9.05e-06	H2-Q9
chr3	159840188	159840395	208	3.36	5.25	-1.89	6.12e-07	9.05e-06	Wls
chr8	110168237	110168437	201	3.36	5.25	-1.89	6.12e-07	9.05e-06	Calb2
chr7	140821662	140822213	552	4.12	5.69	-1.56	6.31e-07	9.32e-06	Zfp941
chr2	156111616	156111964	349	4.16	5.69	-1.53	6.31e-07	9.32e-06	Rbm12
chr5	135957530	135957737	208	4.16	5.69	-1.53	6.31e-07	9.32e-06	Ssc4d
chr10	5922293	5922729	437	4.33	5.81	-1.48	6.36e-07	9.36e-06	Rgs17
chr5	106964232	106964602	371	4.33	5.81	-1.48	6.36e-07	9.36e-06	Cdc7
chr8	70776665	70776943	279	4.33	5.81	-1.48	6.36e-07	9.36e-06	2010320M18Rik
chr9	20581273	20581665	393	4.33	5.81	-1.48	6.36e-07	9.36e-06	Zfp846
chr17	33684968	33685580	613	5.05	6.25	-1.2	6.84e-07	1e-05	Hnrnpm
chr8	109608354	109608852	499	5.05	6.25	-1.2	6.84e-07	1e-05	Dhodh
chr9	87255043	87255757	715	5.05	6.25	-1.2	6.84e-07	1e-05	Cep162
chr7	114275750	114276292	543	4.62	5.97	-1.35	7.4e-07	1.08e-05	Psma1
chr2	163054400	163054986	587	5.41	6.48	-1.08	8.13e-07	1.18e-05	Mybl2
chr17	47511185	47511683	499	4.45	5.86	-1.41	8.26e-07	1.2e-05	Ccnd3
chr13	112660466	112661318	853	5.54	6.59	-1.05	8.3e-07	1.2e-05	Slc38a9
chr3	99140937	99141721	785	5.45	6.52	-1.07	8.53e-07	1.24e-05	Wars2
chr9	110781436	110782010	575	4.92	6.16	-1.24	8.58e-07	1.24e-05	Prss42
chr11	120800021	120800470	450	4.26	5.75	-1.48	8.69e-07	1.25e-05	Dus1l
chr8	85060073	85060380	308	4.26	5.75	-1.48	8.69e-07	1.25e-05	Fbxw9
chr18	44828278	44829074	797	5.51	6.56	-1.05	8.89e-07	1.28e-05	Ythdc2
chr10	116018366	116018710	345	3.42	5.25	-1.83	8.91e-07	1.28e-05	Ptprr
chr11	51681732	51682134	403	3.42	5.25	-1.83	8.91e-07	1.28e-05	0610009B22Rik
chr2	62664097	62664614	518	5.23	6.37	-1.14	9.04e-07	1.3e-05	Gca
chr8	72443316	72443965	650	5.23	6.37	-1.14	9.04e-07	1.3e-05	Calr3
chr8	110970083	110970769	687	5.23	6.37	-1.14	9.04e-07	1.3e-05	Ddx19a
chr9	118149896	118150416	521	5.23	6.37	-1.14	9.04e-07	1.3e-05	Cmc1
chr10	52027596	52027875	280	3.7	5.41	-1.72	9.21e-07	1.32e-05	Vgll2
chr9	83145735	83146721	987	5.61	6.62	-1.02	9.47e-07	1.35e-05	Hmgn3
chr1	11277884	11278143	260	-1.16	3.97	-5.13	9.54e-07	1.35e-05	Prex2
chr10	71448493	71448693	201	-1.16	3.97	-5.13	9.54e-07	1.35e-05	Ipmk
chr10	100164614	100164814	201	-1.16	3.97	-5.13	9.54e-07	1.35e-05	Kitl
chr11	35699754	35700001	248	-1.16	3.97	-5.13	9.54e-07	1.35e-05	Pank3
chr11	40478269	40478508	240	-1.16	3.97	-5.13	9.54e-07	1.35e-05	Mat2b
chr15	16446659	16446913	255	-1.16	3.97	-5.13	9.54e-07	1.35e-05	Cdh9
chr16	16866449	16866649	201	-1.16	3.97	-5.13	9.54e-07	1.35e-05	Igll1
chr17	86802723	86802923	201	-1.16	3.97	-5.13	9.54e-07	1.35e-05	Epas1
chr2	36415340	36415540	201	-1.16	3.97	-5.13	9.54e-07	1.35e-05	Olfr339
chr3	7166661	7166861	201	-1.16	3.97	-5.13	9.54e-07	1.35e-05	Pkia
chr3	46870079	46870279	201	-1.16	3.97	-5.13	9.54e-07	1.35e-05	Mir6379
chr7	41674501	41674704	204	-1.16	3.97	-5.13	9.54e-07	1.35e-05	Vmn2r-ps54
chr9	23204355	23204555	201	-1.16	3.97	-5.13	9.54e-07	1.35e-05	Bmper
chr18	65800082	65801006	925	5.64	6.65	-1.01	9.69e-07	1.37e-05	Sec11c
chr6	39871719	39872409	691	4.99	6.21	-1.22	9.7e-07	1.37e-05	Tmem178b
chr8	116921180	116922168	989	5.35	6.45	-1.1	1.03e-06	1.46e-05	Cenpn
chr6	149565760	149566207	448	4.54	5.92	-1.38	1.03e-06	1.46e-05	Gm21814
chr11	107012657	107012874	218	3.23	5.16	-1.93	1.04e-06	1.47e-05	Kpna2
chr12	88354288	88354629	342	3.23	5.16	-1.93	1.04e-06	1.47e-05	Adck1
chr15	79028310	79028582	273	3.23	5.16	-1.93	1.04e-06	1.47e-05	H1f0
chr7	126975998	126976257	260	3.23	5.16	-1.93	1.04e-06	1.47e-05	Cdipt
chr9	25638226	25638592	367	3.23	5.16	-1.93	1.04e-06	1.47e-05	Eepd1
chr8	110618431	110618961	531	4.79	6.07	-1.28	1.05e-06	1.48e-05	Vac14
chr11	68556063	68556283	221	2.3	4.75	-2.45	1.07e-06	1.5e-05	Mfsd6l
chr3	151437538	151437739	202	2.3	4.75	-2.45	1.07e-06	1.5e-05	Adgrl4
chr4	133353481	133353681	201	2.3	4.75	-2.45	1.07e-06	1.5e-05	Wdtc1
chr3	108415329	108416129	801	5.07	6.25	-1.18	1.08e-06	1.51e-05	Celsr2
chr15	79243104	79243304	201	1.64	4.48	-2.84	1.08e-06	1.51e-05	Slc16a8
chr2	152804518	152804738	221	1.84	4.48	-2.65	1.08e-06	1.51e-05	Bcl2l1
chr7	79535769	79535947	179	1.84	4.48	-2.65	1.08e-06	1.51e-05	Mir9-3hg
chr9	51978960	51979195	236	1.84	4.48	-2.65	1.08e-06	1.51e-05	Fdx1
chr17	28313188	28313773	586	5.31	6.41	-1.1	1.09e-06	1.53e-05	Fance
chr13	116293814	116294268	455	3.97	5.56	-1.59	1.12e-06	1.55e-05	Isl1
chr8	84011177	84011747	571	3.97	5.56	-1.59	1.12e-06	1.55e-05	Mir1199
chr4	109665935	109666387	453	4.36	5.81	-1.45	1.14e-06	1.58e-05	Cdkn2c
chr9	78175682	78176093	412	4.36	5.81	-1.45	1.14e-06	1.58e-05	C920006O11Rik
chr6	64734516	64734994	479	4.39	5.81	-1.41	1.14e-06	1.58e-05	Atoh1
chr2	133552755	133553229	475	3.54	5.33	-1.79	1.15e-06	1.58e-05	Bmp2
chr5	75084977	75085442	466	3.54	5.33	-1.79	1.15e-06	1.58e-05	Gsx2
chr7	121734184	121734606	423	3.54	5.33	-1.79	1.15e-06	1.58e-05	Scnn1g
chr18	73623234	73623403	170	3.09	5.07	-1.98	1.17e-06	1.61e-05	Mex3c
chr2	181307264	181307464	201	3.09	5.07	-1.98	1.17e-06	1.61e-05	Stmn3
chr4	137594031	137594645	615	5.12	6.29	-1.17	1.19e-06	1.63e-05	Usp48
chr8	46163422	46164116	695	5.42	6.48	-1.06	1.21e-06	1.67e-05	Cfap97
chr8	69088513	69088945	433	4.86	6.12	-1.26	1.22e-06	1.67e-05	Atp6v1b2
chr16	57269824	57270048	225	2.64	4.86	-2.22	1.22e-06	1.68e-05	Tmem30c
chr8	100104743	100104979	237	2.64	4.86	-2.22	1.22e-06	1.68e-05	A330008L17Rik
chr3	84665500	84665764	265	2.84	4.97	-2.13	1.24e-06	1.7e-05	Tmem154
chr8	123949139	123949656	518	4.59	5.92	-1.33	1.24e-06	1.71e-05	Nup133
chr10	80249184	80249389	206	3.74	5.41	-1.67	1.25e-06	1.71e-05	Ndufs7
chr6	128300363	128300846	484	4.64	5.97	-1.33	1.26e-06	1.72e-05	Tead4
chr7	144914779	144915337	559	4.64	5.97	-1.33	1.26e-06	1.72e-05	Oraov1
chr7	118532864	118533490	627	5.19	6.33	-1.14	1.29e-06	1.76e-05	Coq7
chr5	121452255	121453006	752	5.52	6.56	-1.03	1.31e-06	1.78e-05	Tmem116
chr17	35241429	35242012	584	5.14	6.29	-1.15	1.35e-06	1.84e-05	Ddx39b
chr9	108808125	108808798	674	5.14	6.29	-1.15	1.35e-06	1.84e-05	Nckipsd
chr17	33951121	33951728	608	4.95	6.16	-1.22	1.38e-06	1.87e-05	B3galt4
chr18	80469654	80470173	520	5.25	6.37	-1.13	1.38e-06	1.87e-05	Ctdp1
chr1	82724834	82725530	697	4.42	5.81	-1.38	1.4e-06	1.89e-05	Mff
chr3	80913189	80913747	559	4.42	5.81	-1.38	1.4e-06	1.89e-05	Glrb
chr8	104250830	104251279	450	4.42	5.81	-1.38	1.4e-06	1.89e-05	Cklf
chr7	140048906	140049452	547	4.48	5.86	-1.38	1.44e-06	1.95e-05	Msx3
chr1	34103501	34104007	507	4.01	5.56	-1.55	1.45e-06	1.95e-05	Mir6896
chr1	171270200	171270572	373	4.01	5.56	-1.55	1.45e-06	1.95e-05	B4galt3
chr15	43282283	43282715	433	4.01	5.56	-1.55	1.45e-06	1.95e-05	Eif3e
chr7	105650738	105651053	316	4.01	5.56	-1.55	1.45e-06	1.95e-05	Timm10b
chr13	76056048	76056747	700	5.21	6.33	-1.12	1.46e-06	1.96e-05	Gpr150
chr5	66745457	66746531	1075	5.21	6.33	-1.12	1.46e-06	1.96e-05	Limch1
chr15	54571266	54571630	365	3.84	5.48	-1.65	1.46e-06	1.97e-05	Mal2
chr3	96263034	96263411	378	3.84	5.48	-1.65	1.46e-06	1.97e-05	Hist2h4
chr2	25706679	25707035	357	4.23	5.69	-1.46	1.48e-06	1.99e-05	Bmyc
chr4	126467807	126468232	426	4.23	5.69	-1.46	1.48e-06	1.99e-05	Ago1
chr8	69813790	69814349	560	4.23	5.69	-1.46	1.48e-06	1.99e-05	Gmip
chr6	71908698	71909278	581	4.72	6.02	-1.3	1.49e-06	1.99e-05	Polr1a
chr8	64205409	64205943	535	4.72	6.02	-1.3	1.49e-06	1.99e-05	Tll1
chr8	71537205	71537717	513	4.72	6.02	-1.3	1.49e-06	1.99e-05	Bst2
chr6	102564107	102564708	602	5.01	6.21	-1.2	1.54e-06	2.05e-05	Cntn3
chr6	135252541	135253088	548	4.3	5.75	-1.45	1.57e-06	2.09e-05	Gsg1
chr1	85323276	85323476	201	3.59	5.33	-1.74	1.59e-06	2.11e-05	C130026I21Rik
chr15	76715227	76715462	236	3.59	5.33	-1.74	1.59e-06	2.11e-05	Lrrc14
chr8	57321387	57322276	890	4.97	6.16	-1.2	1.59e-06	2.11e-05	Hand2
chr11	19074259	19074459	201	2.16	4.62	-2.46	1.64e-06	2.16e-05	4933406G16Rik
chr5	142924308	142924508	201	2.16	4.62	-2.46	1.64e-06	2.16e-05	Actb
chr6	36388631	36388858	228	2.16	4.62	-2.46	1.64e-06	2.16e-05	9330158H04Rik
chr8	119574775	119575421	647	4.81	6.07	-1.26	1.72e-06	2.27e-05	Hsdl1
chr4	86575340	86576119	780	5.38	6.45	-1.07	1.73e-06	2.28e-05	Rraga
chr1	96871831	96872415	585	4.51	5.86	-1.35	1.74e-06	2.3e-05	Slco4c1
chr11	48800055	48800743	689	4.77	6.02	-1.25	1.75e-06	2.3e-05	Rack1
chr2	122147501	122148069	569	4.77	6.02	-1.25	1.75e-06	2.3e-05	B2m
chr4	117095847	117096380	534	4.77	6.02	-1.25	1.75e-06	2.3e-05	Ptch2
chr2	132781374	132782008	635	5.44	6.48	-1.05	1.8e-06	2.36e-05	Chgb
chr13	76055502	76055830	329	3.88	5.48	-1.6	1.92e-06	2.52e-05	Gpr150
chr8	65618313	65618731	419	3.88	5.48	-1.6	1.92e-06	2.52e-05	2020-03-01
chr8	70598483	70598705	223	3.88	5.48	-1.6	1.92e-06	2.52e-05	Isyna1
chr1	174501764	174502676	913	5.1	6.25	-1.15	1.92e-06	2.52e-05	Fmn2
chr3	115714706	115715583	878	5.1	6.25	-1.15	1.92e-06	2.52e-05	S1pr1
chr4	3874927	3875436	510	4.88	6.12	-1.24	1.96e-06	2.56e-05	Mos
chr8	105413450	105414245	796	4.88	6.12	-1.24	1.96e-06	2.56e-05	Lrrc36
chr1	30804844	30805025	182	2.42	4.75	-2.33	1.97e-06	2.56e-05	Phf3
chr19	53460307	53460614	308	2.54	4.75	-2.21	1.97e-06	2.56e-05	Mirt1
chr12	119945926	119946202	277	3.48	5.25	-1.77	1.97e-06	2.57e-05	Tmem196
chr8	25240721	25240928	208	3.48	5.25	-1.77	1.97e-06	2.57e-05	Tacc1
chr1	72225635	72226095	461	4.12	5.62	-1.5	2.02e-06	2.63e-05	Mreg
chr2	118790487	118791019	533	4.12	5.62	-1.5	2.02e-06	2.63e-05	Disp2
chr2	84322481	84322803	323	2.74	4.86	-2.12	2.06e-06	2.67e-05	Calcrl
chr1	60098097	60098733	637	5.16	6.29	-1.13	2.08e-06	2.69e-05	Wdr12
chr3	108444783	108445435	653	5.16	6.29	-1.13	2.08e-06	2.69e-05	Sars
chr6	38533259	38533928	670	5.16	6.29	-1.13	2.08e-06	2.69e-05	Fmc1
chr13	104178646	104179075	430	4.67	5.97	-1.3	2.1e-06	2.71e-05	Trim23
chr18	84589627	84589994	368	4.67	5.97	-1.3	2.1e-06	2.71e-05	Zfp407
chr2	26910415	26911003	589	4.67	5.97	-1.3	2.1e-06	2.71e-05	Med22
chrX	159532387	159533039	653	4.67	5.97	-1.3	2.1e-06	2.71e-05	Bclaf3
chr13	55329870	55330259	390	4.62	5.92	-1.3	2.1e-06	2.71e-05	Mxd3
chr16	96082747	96083084	338	4.62	5.92	-1.3	2.1e-06	2.71e-05	Brwd1
chr4	9859390	9860114	725	4.62	5.92	-1.3	2.1e-06	2.71e-05	Gdf6
chr10	29146739	29147489	751	5.59	6.59	-1	2.14e-06	2.76e-05	Soga3
chr6	29272387	29272938	552	4.9	6.12	-1.21	2.26e-06	2.89e-05	Hilpda
chr7	41499218	41499735	518	4.9	6.12	-1.21	2.26e-06	2.89e-05	AW146154
chr8	105374546	105375059	514	4.9	6.12	-1.21	2.26e-06	2.89e-05	Plekhg4
chr1	182528486	182528752	267	2.01	4.48	-2.48	2.43e-06	3.09e-05	Capn2
chr11	117686028	117686378	351	2.01	4.48	-2.48	2.43e-06	3.09e-05	Tnrc6c
chr15	79464581	79464935	355	2.01	4.48	-2.48	2.43e-06	3.09e-05	Csnk1e
chr5	24416285	24416501	217	2.01	4.48	-2.48	2.43e-06	3.09e-05	Asic3
chr1	85339814	85340270	457	4.45	5.81	-1.35	2.43e-06	3.09e-05	C130026I21Rik
chr13	110280041	110280352	312	4.45	5.81	-1.35	2.43e-06	3.09e-05	Rab3c
chr17	24414455	24414931	477	4.45	5.81	-1.35	2.43e-06	3.09e-05	Rnps1
chr18	43437920	43438388	469	4.45	5.81	-1.35	2.43e-06	3.09e-05	Dpysl3
chr13	21787185	21787671	487	4.74	6.02	-1.28	2.44e-06	3.1e-05	Hist1h2bp
chr10	110919737	110920379	643	5.35	6.41	-1.07	2.46e-06	3.12e-05	Csrp2
chr15	99875088	99875831	744	4.99	6.16	-1.18	2.51e-06	3.18e-05	Lima1
chr1	134061008	134061273	266	3.79	5.41	-1.62	2.52e-06	3.19e-05	Btg2
chr4	126202417	126202898	482	5.45	6.48	-1.03	2.64e-06	3.34e-05	Thrap3
chr7	101905672	101906294	623	5.45	6.48	-1.03	2.64e-06	3.34e-05	Lamtor1
chr3	127633773	127634306	534	4.26	5.69	-1.42	2.67e-06	3.38e-05	Neurog2
chr8	70820124	70820484	361	4.26	5.69	-1.42	2.67e-06	3.38e-05	Il12rb1
chr8	106935498	106936413	916	5.5	6.52	-1.02	2.71e-06	3.42e-05	Sntb2
chr15	77336553	77336964	412	4.05	5.56	-1.51	2.74e-06	3.45e-05	Rbfox2
chr4	77310183	77310704	522	4.05	5.56	-1.51	2.74e-06	3.45e-05	Ptprd
chr5	34336062	34336653	592	5.05	6.21	-1.16	2.74e-06	3.45e-05	Rnf4
chr5	122371950	122372685	736	5.05	6.21	-1.16	2.74e-06	3.45e-05	Gpn3
chr2	103992523	103992932	410	3.16	5.07	-1.91	2.82e-06	3.54e-05	Lmo2
chr2	113757587	113757818	232	3.16	5.07	-1.91	2.82e-06	3.54e-05	Grem1
chr3	19706921	19707216	296	3.16	5.07	-1.91	2.82e-06	3.54e-05	Crh
chr14	70153254	70153881	628	4.79	6.02	-1.23	2.85e-06	3.56e-05	Ccar2
chr17	17063642	17064313	672	5.47	6.48	-1.02	2.92e-06	3.65e-05	Zfp960
chr8	109705298	109705910	613	5.47	6.48	-1.02	2.92e-06	3.65e-05	Zfp821
chr19	6418341	6418807	467	4.54	5.86	-1.33	2.96e-06	3.69e-05	Nrxn2
chr12	88360434	88361004	571	5.12	6.25	-1.13	2.96e-06	3.69e-05	Adck1
chr1	173420403	173420668	266	0.42	3.97	-3.55	2.98e-06	3.71e-05	Aim2
chr4	66330678	66330945	268	0.42	3.97	-3.55	2.98e-06	3.71e-05	Astn2
chr9	9269379	9269579	201	0.42	3.97	-3.55	2.98e-06	3.71e-05	Arhgap42
chr12	84408517	84409297	781	5.51	6.52	-1.01	2.99e-06	3.71e-05	Entpd5
chr15	102100204	102100904	701	5.51	6.52	-1.01	2.99e-06	3.71e-05	Tns2
chr17	28522666	28523526	861	5.51	6.52	-1.01	2.99e-06	3.71e-05	Armc12
chr12	39998177	39998449	273	1.16	4.16	-3	3.03e-06	3.74e-05	Arl4a
chr13	105444524	105444724	201	1.16	4.16	-3	3.03e-06	3.74e-05	Htr1a
chr4	21695879	21696079	201	1.16	4.16	-3	3.03e-06	3.74e-05	Prdm13
chr7	30607906	30608224	319	1.16	4.16	-3	3.03e-06	3.74e-05	Upk1a
chr8	47221895	47222095	201	1.16	4.16	-3	3.03e-06	3.74e-05	Stox2
chr13	90922828	90923572	745	5.18	6.29	-1.11	3.16e-06	3.88e-05	Rps23
chr14	111675466	111676194	729	5.18	6.29	-1.11	3.16e-06	3.88e-05	Slitrk5
chr1	184732036	184732236	201	2.92	4.97	-2.05	3.18e-06	3.9e-05	Hlx
chr12	72821091	72821390	300	2.92	4.97	-2.05	3.18e-06	3.9e-05	Ppm1a
chr14	32995014	32995451	438	2.92	4.97	-2.05	3.18e-06	3.9e-05	Lrrc18
chr2	177464807	177464989	183	2.92	4.97	-2.05	3.18e-06	3.9e-05	Zfp970
chr3	123256375	123256579	205	2.92	4.97	-2.05	3.18e-06	3.9e-05	Sec24d
chr6	17280944	17281560	617	4.86	6.07	-1.21	3.21e-06	3.93e-05	Cav2
chr2	61804925	61805446	522	3.64	5.33	-1.69	3.28e-06	4e-05	Tbr1
chr8	126298611	126298889	279	3.64	5.33	-1.69	3.28e-06	4e-05	Slc35f3
chrX	105121045	105121679	635	3.64	5.33	-1.69	3.28e-06	4e-05	Magee1
chr11	99023971	99024454	484	4.36	5.75	-1.39	3.39e-06	4.13e-05	Top2a
chr12	80435084	80435542	459	4.36	5.75	-1.39	3.39e-06	4.13e-05	Dcaf5
chr9	49485954	49486290	337	4.36	5.75	-1.39	3.39e-06	4.13e-05	Ttc12
chr17	24804184	24804897	714	4.64	5.92	-1.27	3.5e-06	4.24e-05	Meiob
chr4	136206116	136206925	810	5.3	6.37	-1.08	3.5e-06	4.24e-05	Asap3
chr8	85492433	85493124	692	5.3	6.37	-1.08	3.5e-06	4.24e-05	Gpt2
chr11	69758555	69759184	630	4.95	6.12	-1.17	3.57e-06	4.32e-05	Polr2a
chrX	73921631	73922215	585	4.16	5.62	-1.46	3.68e-06	4.46e-05	Naa10
chr4	118446168	118446557	390	3.92	5.48	-1.56	3.69e-06	4.46e-05	Cdc20
chr8	27128459	27128754	296	3.92	5.48	-1.56	3.69e-06	4.46e-05	Brf2
chr8	104219004	104219331	328	3.92	5.48	-1.56	3.69e-06	4.46e-05	Tk2
chr17	94864572	94865086	515	5.26	6.33	-1.07	3.74e-06	4.51e-05	Gm20939
chr3	156561716	156562426	711	5.26	6.33	-1.07	3.74e-06	4.51e-05	Negr1
chr18	84951484	84952238	755	5.41	6.45	-1.04	3.75e-06	4.52e-05	Timm21
chr1	63323750	63323950	201	-0.16	3.75	-3.91	3.81e-06	4.59e-05	Zdbf2
chr4	75812350	75812550	201	-0.16	3.75	-3.91	3.81e-06	4.59e-05	Ptprd
chr8	54660822	54661022	201	-0.16	3.75	-3.91	3.81e-06	4.59e-05	Wdr17
chr18	67288894	67289474	581	5.01	6.16	-1.16	3.9e-06	4.7e-05	Impa2
chr1	85090767	85091108	342	4.72	5.97	-1.25	4.04e-06	4.84e-05	A530032D15Rik
chr14	55721858	55722415	558	4.72	5.97	-1.25	4.04e-06	4.84e-05	Rabggta
chr3	88509869	88510368	500	4.72	5.97	-1.25	4.04e-06	4.84e-05	Lmna
chr5	137684415	137684948	534	4.72	5.97	-1.25	4.04e-06	4.84e-05	Agfg2
chr9	65908768	65909336	569	4.72	5.97	-1.25	4.04e-06	4.84e-05	Csnk1g1
chr13	98355153	98355368	216	3.23	5.07	-1.84	4.12e-06	4.93e-05	Foxd1
chr13	109260307	109260842	536	3.23	5.07	-1.84	4.12e-06	4.93e-05	Mir582
chr15	19162427	19162656	230	3.23	5.07	-1.84	4.12e-06	4.93e-05	Gm35496
chr1	135283429	135284091	663	4.48	5.81	-1.33	4.16e-06	4.97e-05	Rnpep
chr17	87798558	87798903	346	3.54	5.25	-1.71	4.2e-06	5.01e-05	Kcnk12
chr18	42401305	42401681	377	3.54	5.25	-1.71	4.2e-06	5.01e-05	Pou4f3
chr2	84743641	84744142	502	5.07	6.21	-1.14	4.21e-06	5.02e-05	Mir130a
chr5	110653206	110653796	591	5.07	6.21	-1.14	4.21e-06	5.02e-05	Ddx51
chr6	47778071	47778673	603	5.07	6.21	-1.14	4.21e-06	5.02e-05	Mir704
chr4	46649959	46650523	565	5.09	6.21	-1.12	4.21e-06	5.02e-05	Tbc1d2
chr8	68880659	68881435	777	5.09	6.21	-1.12	4.21e-06	5.02e-05	Lpl
chr12	89811919	89812746	828	5.48	6.48	-1	4.24e-06	5.04e-05	Nrxn3
chr12	21285904	21286634	731	5.52	6.52	-1	4.31e-06	5.12e-05	Itgb1bp1
chr8	74993579	74994202	624	5.52	6.52	-1	4.31e-06	5.12e-05	Hmgxb4
chr8	105326085	105326684	600	5.14	6.25	-1.11	4.5e-06	5.33e-05	Tmem208
chr8	34807037	34807685	649	4.81	6.02	-1.21	4.57e-06	5.4e-05	Dusp4
chr16	17209867	17210303	437	4.3	5.69	-1.39	4.73e-06	5.57e-05	Rimbp3
chr3	142530171	142530873	703	4.3	5.69	-1.39	4.73e-06	5.57e-05	Gbp7
chrX	105928773	105929428	656	4.3	5.69	-1.39	4.73e-06	5.57e-05	Atrx
chr3	96268645	96269803	1159	5.19	6.29	-1.1	4.75e-06	5.6e-05	Hist2h2bb
chr5	24383156	24383761	606	5.19	6.29	-1.1	4.75e-06	5.6e-05	Atg9b
chr7	48749679	48749895	217	3.01	4.97	-1.96	4.82e-06	5.63e-05	Zdhhc13
chr11	96365960	96366182	223	3.09	4.97	-1.88	4.82e-06	5.63e-05	Hoxb1
chr11	103171061	103171273	213	3.09	4.97	-1.88	4.82e-06	5.63e-05	Fmnl1
chr15	72547629	72547798	170	3.09	4.97	-1.88	4.82e-06	5.63e-05	Kcnk9
chr15	98776494	98776688	195	3.09	4.97	-1.88	4.82e-06	5.63e-05	Wnt10b
chr2	158510815	158511010	196	3.09	4.97	-1.88	4.82e-06	5.63e-05	Arhgap40
chr8	5994565	5994871	307	3.09	4.97	-1.88	4.82e-06	5.63e-05	Slc10a2
chr2	120403790	120404330	541	4.09	5.56	-1.47	5.05e-06	5.89e-05	Tmem87a
chr6	128838792	128839180	389	4.09	5.56	-1.47	5.05e-06	5.89e-05	Klrb1b
chr1	143739278	143739975	698	5.16	6.25	-1.09	5.06e-06	5.9e-05	Glrx2
chr10	93833651	93834266	616	4.88	6.07	-1.19	5.08e-06	5.91e-05	Usp44
chr11	115603613	115604179	567	4.88	6.07	-1.19	5.08e-06	5.91e-05	Gga3
chr9	108338857	108339555	699	4.88	6.07	-1.19	5.08e-06	5.91e-05	Gpx1
chr11	102230109	102230309	201	3.36	5.16	-1.8	5.27e-06	6.1e-05	Hdac5
chr2	168980954	168981181	228	3.36	5.16	-1.8	5.27e-06	6.1e-05	1700017J07Rik
chr17	56764829	56765251	423	4.84	6.02	-1.18	5.27e-06	6.1e-05	Dus3l
chr6	120916597	120917025	429	4.84	6.02	-1.18	5.27e-06	6.1e-05	Bid
chr8	70315708	70316487	780	4.84	6.02	-1.18	5.27e-06	6.1e-05	Cers1
chr11	110337320	110338001	682	5.28	6.33	-1.05	5.55e-06	6.4e-05	Abca5
chr1	111144585	111144803	219	2.64	4.75	-2.1	5.62e-06	6.48e-05	Cdh19
chr12	102730557	102730746	190	3.59	5.25	-1.66	5.66e-06	6.51e-05	Moap1
chr13	43365419	43365839	421	3.59	5.25	-1.66	5.66e-06	6.51e-05	Sirt5
chr8	35587735	35588234	500	4.67	5.92	-1.25	5.73e-06	6.57e-05	Mfhas1
chr8	119344379	119344810	432	4.67	5.92	-1.25	5.73e-06	6.57e-05	Hsbp1
chr17	90584009	90585163	1155	4.33	5.69	-1.36	5.74e-06	6.58e-05	Nrxn1
chr5	109751527	109752056	530	4.33	5.69	-1.36	5.74e-06	6.58e-05	Gm10416
chr6	25689882	25690331	450	4.33	5.69	-1.36	5.74e-06	6.58e-05	Gpr37
chr18	50128149	50128662	514	4.9	6.07	-1.17	5.82e-06	6.66e-05	Hsd17b4
chr18	53744422	53744835	414	4.39	5.75	-1.36	5.84e-06	6.67e-05	Cep120
chr8	77724051	77724489	439	4.39	5.75	-1.36	5.84e-06	6.67e-05	Ednra
chr8	119910622	119911146	525	5.03	6.16	-1.14	6.01e-06	6.86e-05	Usp10
chr1	10171128	10171381	254	1.64	4.33	-2.69	6.17e-06	7.02e-05	Arfgef1
chr4	3416824	3417024	201	1.64	4.33	-2.69	6.17e-06	7.02e-05	Mir3471-2
chr7	3201220	3201420	201	1.64	4.33	-2.69	6.17e-06	7.02e-05	Mir290a
chr11	31169462	31170233	772	4.12	5.56	-1.43	6.28e-06	7.13e-05	Chac2
chr8	95137788	95138024	237	4.12	5.56	-1.43	6.28e-06	7.13e-05	Kifc3
chr5	29467783	29468241	459	3.88	5.41	-1.53	6.34e-06	7.17e-05	Mnx1
chr4	120924741	120925203	463	4.74	5.97	-1.23	6.5e-06	7.35e-05	Exo5
chr10	94035367	94035679	313	3.7	5.33	-1.64	6.55e-06	7.39e-05	Vezt
chr17	28575541	28575759	219	3.7	5.33	-1.64	6.55e-06	7.39e-05	Lhfpl5
chr12	56533030	56533562	533	4.19	5.62	-1.43	6.57e-06	7.41e-05	Nkx2-1
chr3	152339968	152340455	488	4.19	5.62	-1.43	6.57e-06	7.41e-05	Miga1
chr7	78782784	78783267	484	4.19	5.62	-1.43	6.57e-06	7.41e-05	Mrpl46
chr19	10203642	10204303	662	4.7	5.92	-1.22	6.68e-06	7.52e-05	Fen1
chr8	123805960	123806317	358	3.97	5.48	-1.52	6.9e-06	7.76e-05	Rab4a
chr18	67391140	67391713	574	4.51	5.81	-1.3	6.98e-06	7.83e-05	Tubb6
chr4	107367694	107368194	501	4.51	5.81	-1.3	6.98e-06	7.83e-05	Ndc1
chr8	122678006	122678831	826	5.12	6.21	-1.08	7.21e-06	8.07e-05	Cbfa2t3
chr17	35425034	35425211	178	3.42	5.16	-1.74	7.25e-06	8.09e-05	H2-Q6
chr6	29718660	29719045	386	3.42	5.16	-1.74	7.25e-06	8.09e-05	Smo
chr7	92180593	92181201	609	3.42	5.16	-1.74	7.25e-06	8.09e-05	Dlg2
chr2	69885523	69885843	321	3.48	5.16	-1.68	7.25e-06	8.09e-05	Mettl5
chr14	70351134	70351671	538	4.77	5.97	-1.2	7.51e-06	8.37e-05	Slc39a14
chr9	44407067	44407673	607	4.77	5.97	-1.2	7.51e-06	8.37e-05	Trappc4
chr17	55931821	55932366	546	5.18	6.25	-1.07	7.58e-06	8.44e-05	Zfp119b
chr10	76819371	76819571	201	-1.16	3.75	-4.91	7.63e-06	8.47e-05	Pcbp3
chr10	110854781	110854981	201	-1.16	3.75	-4.91	7.63e-06	8.47e-05	1700020G17Rik
chr11	34739005	34739205	201	-1.16	3.75	-4.91	7.63e-06	8.47e-05	Dock2
chr12	86181416	86181616	201	-1.16	3.75	-4.91	7.63e-06	8.47e-05	Gm805
chr5	127688777	127688977	201	-1.16	3.75	-4.91	7.63e-06	8.47e-05	Glt1d1
chrX	158869817	158870056	240	-1.16	3.75	-4.91	7.63e-06	8.47e-05	Rps6ka3
chr10	45289404	45289810	407	4.23	5.62	-1.39	8.01e-06	8.81e-05	Popdc3
chr2	165861534	165861941	408	4.23	5.62	-1.39	8.01e-06	8.81e-05	Zmynd8
chr5	115237891	115238303	413	4.23	5.62	-1.39	8.01e-06	8.81e-05	Pop5
chr10	88146640	88147135	496	4.59	5.86	-1.27	8.12e-06	8.92e-05	Parpbp
chr12	57575874	57576500	627	5.3	6.33	-1.04	8.17e-06	8.95e-05	Ttc6
chr8	123212453	123213114	662	5.3	6.33	-1.04	8.17e-06	8.95e-05	Chmp1a
chr10	80798498	80798867	370	4.54	5.81	-1.27	8.24e-06	9.02e-05	Sf3a2
chr11	120643658	120643991	334	4.54	5.81	-1.27	8.24e-06	9.02e-05	Pycr1
chr5	8893589	8894127	539	4.54	5.81	-1.27	8.24e-06	9.02e-05	Abcb4
chr1	5260708	5260892	185	2.16	4.48	-2.33	8.37e-06	9.14e-05	Atp6v1h
chr1	133493332	133493604	273	2.16	4.48	-2.33	8.37e-06	9.14e-05	Sox13
chr10	51549248	51549448	201	2.16	4.48	-2.33	8.37e-06	9.14e-05	Fam162b
chr7	126502101	126502876	776	5.35	6.37	-1.03	8.38e-06	9.15e-05	Atxn2l
chr9	21509873	21510626	754	5.35	6.37	-1.03	8.38e-06	9.15e-05	Tmed1
chr13	12461202	12461697	496	5.36	6.37	-1.01	8.38e-06	9.15e-05	Lgals8
chr10	43742653	43743016	364	1.42	4.16	-2.74	8.43e-06	9.19e-05	1700027J07Rik
chr2	166194336	166194536	201	1.42	4.16	-2.74	8.43e-06	9.19e-05	Sulf2
chr7	119759337	119759537	201	1.42	4.16	-2.74	8.43e-06	9.19e-05	Acsm3
chr4	114907843	114908093	251	3.74	5.33	-1.59	8.5e-06	9.25e-05	Foxd2
chr6	108709646	108709902	257	3.74	5.33	-1.59	8.5e-06	9.25e-05	0610040F04Rik
chr8	47673688	47673894	207	3.74	5.33	-1.59	8.5e-06	9.25e-05	Ing2
chr10	128547401	128548090	690	5.41	6.41	-1	8.54e-06	9.29e-05	Zc3h10
chr17	87447140	87447386	247	4.01	5.48	-1.48	8.64e-06	9.38e-05	Calm2
chr7	71705498	71705860	363	4.01	5.48	-1.48	8.64e-06	9.38e-05	4930441H08Rik
chr15	68258388	68259194	807	5.45	6.45	-1	8.66e-06	9.39e-05	Zfat
chr5	31192913	31193820	908	5.45	6.45	-1	8.66e-06	9.39e-05	Snx17
chr8	94913175	94913614	440	4.92	6.07	-1.14	9.03e-06	9.78e-05	Ccdc102a
chr1	74824910	74825255	346	2.74	4.75	-2	9.07e-06	9.81e-05	Gm16582
chr4	123219889	123220139	251	3.3	5.07	-1.77	9.1e-06	9.84e-05	Heyl
chr8	105283375	105283556	182	3.3	5.07	-1.77	9.1e-06	9.84e-05	4931428F04Rik
chr1	4492013	4492811	799	5.38	6.37	-1	9.24e-06	9.96e-05	Sox17
chr19	22138390	22139422	1033	5.38	6.37	-1	9.24e-06	9.96e-05	Trpm3
chr10	3891967	3892364	398	2.42	4.62	-2.2	9.25e-06	9.96e-05	Plekhg1
chr14	43296803	43296995	193	2.42	4.62	-2.2	9.25e-06	9.96e-05	1700001F09Rik
chr9	78527339	78527539	201	2.42	4.62	-2.2	9.25e-06	9.96e-05	Eef1a1
chr15	34306574	34307098	525	4.62	5.86	-1.24	9.48e-06	0.000102	Matn2
chr3	27938166	27939195	1030	5.01	6.12	-1.11	9.69e-06	0.000104	Pld1
chr7	102064900	102065509	610	5.01	6.12	-1.11	9.69e-06	0.000104	Rnf121
chr1	194938795	194939175	381	4.36	5.69	-1.33	9.82e-06	0.000105	Cd34
chr17	36958142	36958681	540	4.42	5.75	-1.33	9.85e-06	0.000105	Znrd1
chr8	71881865	71882353	489	4.42	5.75	-1.33	9.85e-06	0.000105	Zfp709
chr8	88118528	88119104	577	4.42	5.75	-1.33	9.85e-06	0.000105	Cnep1r1
chr1	78488622	78489178	557	4.72	5.92	-1.2	1.07e-05	0.000114	Farsb
chr8	84256619	84257378	760	4.72	5.92	-1.2	1.07e-05	0.000114	Mri1
chr16	38742058	38742816	759	5.14	6.21	-1.07	1.08e-05	0.000115	B4galt4
chr19	33391654	33392349	696	5.14	6.21	-1.07	1.08e-05	0.000115	Rnls
chr2	91730098	91730626	529	5.14	6.21	-1.07	1.08e-05	0.000115	Ambra1
chr17	69475437	69475727	291	3.16	4.97	-1.81	1.11e-05	0.000118	Akain1
chr7	105425757	105426045	289	3.16	4.97	-1.81	1.11e-05	0.000118	Cckbr
chr6	49319055	49319528	474	5.19	6.25	-1.06	1.13e-05	0.000119	Ccdc126
chr1	136007591	136008012	422	3.64	5.25	-1.61	1.13e-05	0.00012	Tmem9
chr11	115612460	115613121	662	5.26	6.29	-1.03	1.16e-05	0.000123	Mif4gd
chr18	35873393	35874307	915	5.26	6.29	-1.03	1.16e-05	0.000123	Cxxc5
chr9	72661750	72662632	883	5.26	6.29	-1.03	1.16e-05	0.000123	Nedd4
chr19	43752929	43753446	518	4.45	5.75	-1.3	1.17e-05	0.000123	Cutc
chr11	60046184	60046634	451	4.79	5.97	-1.18	1.18e-05	0.000125	Pemt
chr14	59597454	59598455	1002	4.79	5.97	-1.18	1.18e-05	0.000125	Cdadc1
chr6	47044661	47045071	411	3.92	5.41	-1.49	1.18e-05	0.000125	Cntnap2
chr9	106170940	106171264	325	3.92	5.41	-1.49	1.18e-05	0.000125	Wdr82
chr13	22035492	22036015	524	5.16	6.21	-1.05	1.21e-05	0.000127	Hist1h2bk
chr13	100552072	100552960	889	5.28	6.29	-1.01	1.29e-05	0.000135	Ocln
chr18	34624078	34625029	952	5.28	6.29	-1.01	1.29e-05	0.000135	Kif20a
chr3	30855744	30856313	570	4.88	6.02	-1.14	1.29e-05	0.000135	Gpr160
chr4	154655585	154655789	205	2.92	4.86	-1.94	1.31e-05	0.000137	Actrt2
chr5	99479592	99479918	327	2.92	4.86	-1.94	1.31e-05	0.000137	Rasgef1b
chr8	65046603	65046851	249	2.92	4.86	-1.94	1.31e-05	0.000137	Apela
chr13	14522174	14523089	916	5.33	6.33	-1	1.31e-05	0.000137	Hecw1
chr4	99715390	99716098	709	5.33	6.33	-1	1.31e-05	0.000137	Alg6
chr8	71405889	71406457	569	4.57	5.81	-1.24	1.35e-05	0.00014	Ankle1
chr5	123749280	123749792	513	4.95	6.07	-1.12	1.38e-05	0.000143	Rsrc2
chr14	78848991	78849542	552	5.03	6.12	-1.09	1.47e-05	0.000152	Vwa8
chr11	58330494	58330776	283	3.54	5.16	-1.63	1.48e-05	0.000153	Sh3bp5l
chr11	102276482	102276775	294	3.54	5.16	-1.63	1.48e-05	0.000153	Asb16
chr14	74947660	74947982	323	3.54	5.16	-1.63	1.48e-05	0.000153	Lrch1
chr8	18899044	18899316	273	3.54	5.16	-1.63	1.48e-05	0.000153	Xkr5
chr14	101640195	101640810	616	4.64	5.86	-1.22	1.52e-05	0.000157	Commd6
chr1	154205006	154205359	354	4.05	5.48	-1.44	1.55e-05	0.000159	Zfp648
chr2	71211582	71211992	411	4.05	5.48	-1.44	1.55e-05	0.000159	Dync1i2
chr2	101797298	101797656	359	4.05	5.48	-1.44	1.55e-05	0.000159	Prr5l
chr6	56652123	56652451	329	4.05	5.48	-1.44	1.55e-05	0.000159	Lsm5
chr8	61487693	61488098	406	4.05	5.48	-1.44	1.55e-05	0.000159	Cbr4
chr17	37211443	37211818	376	3.23	4.97	-1.74	1.57e-05	0.000161	Olfr95
chr18	43392887	43393075	189	3.23	4.97	-1.74	1.57e-05	0.000161	Dpysl3
chr4	152131520	152131725	206	3.23	4.97	-1.74	1.57e-05	0.000161	Espn
chr5	38655553	38655852	300	3.23	4.97	-1.74	1.57e-05	0.000161	Zfp518b
chr7	57538609	57538873	265	3.23	4.97	-1.74	1.57e-05	0.000161	Gabra5
chr7	57592070	57592294	225	3.23	4.97	-1.74	1.57e-05	0.000161	Gabrb3
chr7	125393706	125394006	301	3.23	4.97	-1.74	1.57e-05	0.000161	4930571K23Rik
chr1	167393710	167393972	263	3.79	5.33	-1.54	1.61e-05	0.000165	Mgst3
chr2	155729072	155729553	482	3.84	5.33	-1.5	1.61e-05	0.000165	Edem2
chr1	58445150	58445586	437	4.39	5.69	-1.29	1.65e-05	0.000168	Ppil3
chr11	50603130	50603577	448	4.39	5.69	-1.29	1.65e-05	0.000168	Adamts2
chr16	60606136	60606535	400	4.39	5.69	-1.29	1.65e-05	0.000168	Epha6
chr2	150217898	150218349	452	4.39	5.69	-1.29	1.65e-05	0.000168	Zfp937
chr8	104442360	104443078	719	5.1	6.16	-1.06	1.72e-05	0.000175	Dync1li2
chr18	23954440	23955078	639	5.18	6.21	-1.03	1.78e-05	0.000181	Zfp397
chr7	116093010	116093607	598	5.18	6.21	-1.03	1.78e-05	0.000181	1110004F10Rik
chr1	69377069	69378233	1165	5.23	6.25	-1.02	1.83e-05	0.000185	Erbb4
chr9	75559030	75559741	712	5.23	6.25	-1.02	1.83e-05	0.000185	Tmod3
chr1	63445905	63446517	613	4.81	5.97	-1.16	1.84e-05	0.000186	Adam23
chr2	126552865	126553394	530	4.81	5.97	-1.16	1.84e-05	0.000186	Slc27a2
chr8	71464553	71464958	406	4.81	5.97	-1.16	1.84e-05	0.000186	Mrpl34
chr1	60343118	60343685	568	5.3	6.29	-1	1.87e-05	0.000189	Cyp20a1
chr5	71095761	71096491	731	5.3	6.29	-1	1.87e-05	0.000189	Gabra2
chr5	118028366	118028674	309	3.01	4.86	-1.86	1.92e-05	0.000192	Tesc
chr8	126932856	126933153	298	3.01	4.86	-1.86	1.92e-05	0.000192	Tomm20
chr9	32940491	32940736	246	3.01	4.86	-1.86	1.92e-05	0.000192	Gm27162
chr18	52529150	52529472	323	3.36	5.07	-1.71	1.92e-05	0.000192	Lox
chr2	180333917	180334176	260	3.36	5.07	-1.71	1.92e-05	0.000192	Gata5
chrX	48343743	48343943	201	3.36	5.07	-1.71	1.92e-05	0.000192	Bcorl1
chr1	134962304	134962732	429	4.19	5.56	-1.36	1.94e-05	0.000193	Ube2t
chr11	120624487	120624878	392	4.19	5.56	-1.36	1.94e-05	0.000193	Mir6936
chr12	69168662	69169100	439	4.19	5.56	-1.36	1.94e-05	0.000193	Lrr1
chr2	25318781	25319321	541	4.19	5.56	-1.36	1.94e-05	0.000193	Grin1
chr8	84893780	84894001	222	4.19	5.56	-1.36	1.94e-05	0.000193	Gcdh
chr9	78615467	78616007	541	4.19	5.56	-1.36	1.94e-05	0.000193	Cd109
chr1	80758109	80758421	313	3.59	5.16	-1.57	1.95e-05	0.000194	Dock10
chr12	72945530	72945946	417	3.59	5.16	-1.57	1.95e-05	0.000194	Six6
chr17	57264991	57265244	254	3.59	5.16	-1.57	1.95e-05	0.000194	Vav1
chr17	70707055	70707388	334	3.59	5.16	-1.57	1.95e-05	0.000194	Tgif1
chr7	43466435	43466619	185	3.59	5.16	-1.57	1.95e-05	0.000194	Vsig10l
chr2	49787400	49787999	600	4.9	6.02	-1.12	1.98e-05	0.000196	Lypd6b
chr11	4895304	4895725	422	3.88	5.33	-1.45	2.03e-05	0.000201	Thoc5
chr17	56989907	56990388	482	4.97	6.07	-1.1	2.1e-05	0.000206	Clpp
chr6	110645418	110646044	627	4.97	6.07	-1.1	2.1e-05	0.000206	Grm7
chr5	117125676	117126142	467	3.97	5.41	-1.44	2.15e-05	0.000211	Taok3
chr11	68901225	68901567	343	3.7	5.25	-1.55	2.18e-05	0.000213	Rpl26
chr16	56145354	56145837	484	3.7	5.25	-1.55	2.18e-05	0.000213	Impg2
chr6	125494360	125494723	364	3.7	5.25	-1.55	2.18e-05	0.000213	Cd9
chr1	78216635	78217362	728	4.92	6.02	-1.1	2.23e-05	0.000218	Pax3
chr13	34077794	34078279	486	4.92	6.02	-1.1	2.23e-05	0.000218	Tubb2a
chr18	36695941	36696141	201	1.84	4.33	-2.5	2.24e-05	0.000219	E230025N22Rik
chr12	75177099	75177560	462	2.84	4.75	-1.91	2.25e-05	0.000219	Kcnh5
chr6	124492858	124493108	251	2.84	4.75	-1.91	2.25e-05	0.000219	C1rl
chr2	140671321	140671646	326	4.3	5.62	-1.33	2.33e-05	0.000227	Flrt3
chr3	17786321	17786833	513	4.3	5.62	-1.33	2.33e-05	0.000227	Mir124-2hg
chr17	35135015	35135650	636	4.99	6.07	-1.08	2.35e-05	0.000229	Bag6
chr7	122159260	122159591	332	4.67	5.86	-1.19	2.41e-05	0.000234	Plk1
chr8	46210793	46211207	415	5.07	6.12	-1.05	2.46e-05	0.000239	Slc25a4
chr10	45469912	45470096	185	2.54	4.62	-2.08	2.49e-05	0.000242	Lin28b
chr18	42386258	42386482	225	2.54	4.62	-2.08	2.49e-05	0.000242	Pou4f3
chr5	122769284	122769484	201	2.54	4.62	-2.08	2.49e-05	0.000242	Camkk2
chr11	95414664	95414864	201	2.3	4.48	-2.19	2.53e-05	0.000245	Spop
chr13	84479331	84479496	166	2.3	4.48	-2.19	2.53e-05	0.000245	Tmem161b
chr3	134146584	134146803	220	2.3	4.48	-2.19	2.53e-05	0.000245	Cxxc4
chr8	23028231	23028431	201	2.3	4.48	-2.19	2.53e-05	0.000245	Ank1
chr11	73329600	73329894	295	3.42	5.07	-1.65	2.57e-05	0.000248	Spata22
chr13	101801360	101801763	404	3.42	5.07	-1.65	2.57e-05	0.000248	Pik3r1
chr3	7612742	7613434	693	5.25	6.25	-1	2.65e-05	0.000256	Il7
chr12	44328907	44329227	321	4.09	5.48	-1.4	2.72e-05	0.000261	Nrcam
chr2	31245803	31246302	500	4.12	5.48	-1.36	2.72e-05	0.000261	Ncs1
chr5	134007240	134007632	393	4.12	5.48	-1.36	2.72e-05	0.000261	Gatsl2
chr8	105565460	105565772	313	4.42	5.69	-1.26	2.72e-05	0.000262	Atp6v0d1
chr14	57998961	57999405	445	4.7	5.86	-1.17	2.76e-05	0.000264	Micu2
chr9	35267496	35268090	595	4.7	5.86	-1.17	2.76e-05	0.000264	Fam118b
chr9	72639694	72640433	740	4.7	5.86	-1.17	2.76e-05	0.000264	Nedd4
chr1	72307311	72307616	306	3.74	5.25	-1.51	2.77e-05	0.000265	Xrcc5
chr10	69008755	69008962	208	3.74	5.25	-1.51	2.77e-05	0.000265	Rhobtb1
chr4	135152228	135152502	275	3.74	5.25	-1.51	2.77e-05	0.000265	Runx3
chr7	83567646	83568008	363	3.74	5.25	-1.51	2.77e-05	0.000265	Tmc3
chr11	61761821	61762289	469	4.84	5.97	-1.13	2.82e-05	0.000269	Prpsap2
chr11	95824092	95824563	472	4.84	5.97	-1.13	2.82e-05	0.000269	Phospho1
chr11	100619244	100619805	562	4.84	5.97	-1.13	2.82e-05	0.000269	Dnajc7
chrX	94366607	94367150	544	4.84	5.97	-1.13	2.82e-05	0.000269	Apoo
chr11	111065687	111066424	738	4.79	5.92	-1.13	2.98e-05	0.000284	Kcnj2
chr1	75487928	75488128	201	-1.16	3.48	-4.65	3.05e-05	0.000288	Tmem198
chr10	17579581	17579790	210	-1.16	3.48	-4.65	3.05e-05	0.000288	Cited2
chr12	12927244	12927444	201	-1.16	3.48	-4.65	3.05e-05	0.000288	Mycn
chr17	89934087	89934287	201	-0.16	3.48	-3.65	3.05e-05	0.000288	Nrxn1
chr8	107293021	107293619	599	4.51	5.75	-1.24	3.09e-05	0.000292	Nfat5
chr11	4704271	4704758	488	4.45	5.69	-1.23	3.18e-05	0.000299	Zmat5
chr18	7004226	7004757	532	4.45	5.69	-1.23	3.18e-05	0.000299	Mkx
chr3	152165631	152166175	545	4.45	5.69	-1.23	3.18e-05	0.000299	Gipc2
chr8	34108019	34108632	614	4.45	5.69	-1.23	3.18e-05	0.000299	Dctn6
chr2	155133322	155134019	698	4.86	5.97	-1.11	3.19e-05	0.0003	Itch
chr3	123446671	123447505	835	4.86	5.97	-1.11	3.19e-05	0.0003	Prss12
chr4	132074876	132075595	720	4.86	5.97	-1.11	3.19e-05	0.0003	Epb41
chr10	127509206	127509427	222	4.16	5.48	-1.33	3.28e-05	0.000307	Ndufa4l2
chr2	127831582	127831986	405	4.16	5.48	-1.33	3.28e-05	0.000307	Bub1
chr6	86793334	86793812	479	4.16	5.48	-1.33	3.28e-05	0.000307	Anxa4
chr10	121033444	121034088	645	4.23	5.56	-1.33	3.3e-05	0.000308	Wif1
chr17	25474641	25475064	424	4.23	5.56	-1.33	3.3e-05	0.000308	Tekt4
chr19	12011660	12011947	288	4.23	5.56	-1.33	3.3e-05	0.000308	Olfr1423
chr3	154328348	154328697	350	4.23	5.56	-1.33	3.3e-05	0.000308	Lhx8
chr4	34730014	34730284	271	4.23	5.56	-1.33	3.3e-05	0.000308	Cfap206
chr11	97766545	97766808	264	3.3	4.97	-1.67	3.33e-05	0.00031	Cwc25
chr12	57196846	57197140	295	3.3	4.97	-1.67	3.33e-05	0.00031	Slc25a21
chr4	33066000	33066552	553	3.3	4.97	-1.67	3.33e-05	0.00031	Gabrr2
chr5	142960832	142961003	172	3.3	4.97	-1.67	3.33e-05	0.00031	Fscn1
chr6	92534728	92534968	241	3.3	4.97	-1.67	3.33e-05	0.00031	Prickle2
chr7	43562127	43562422	296	3.3	4.97	-1.67	3.33e-05	0.00031	Zfp658
chr13	100730595	100731101	507	4.95	6.02	-1.07	3.36e-05	0.000313	Cdk7
chr1	180279664	180279885	222	1.64	4.16	-2.52	3.4e-05	0.000315	Psen2
chr8	106603263	106603719	457	5.01	6.07	-1.06	3.5e-05	0.000324	Cdh1
chr17	87530366	87530834	469	4.54	5.75	-1.21	3.58e-05	0.00033	Calm2
chr2	122375540	122375859	320	4.54	5.75	-1.21	3.58e-05	0.00033	Shf
chr2	177329611	177330148	538	4.54	5.75	-1.21	3.58e-05	0.00033	Zfp970
chr7	45923518	45923775	258	4.54	5.75	-1.21	3.58e-05	0.00033	Emp3
chr11	96777437	96777845	409	5.09	6.12	-1.03	3.62e-05	0.000334	Snx11
chr1	44118750	44118990	241	3.92	5.33	-1.41	3.67e-05	0.000338	Bivm
chr13	12925831	12926002	172	3.92	5.33	-1.41	3.67e-05	0.000338	Prl2c2
chr7	16993762	16994168	407	3.92	5.33	-1.41	3.67e-05	0.000338	Ccdc8
chr3	107631130	107631815	686	5.14	6.16	-1.02	3.71e-05	0.000342	Strip1
chr5	76303768	76304337	570	5.14	6.16	-1.02	3.71e-05	0.000342	Clock
chr2	71655890	71656184	295	3.64	5.16	-1.52	3.76e-05	0.000346	Platr26
chr6	67205569	67205912	344	3.64	5.16	-1.52	3.76e-05	0.000346	Serbp1
chr8	105693938	105694159	222	3.64	5.16	-1.52	3.76e-05	0.000346	Pard6a
chr1	191062708	191063107	400	4.01	5.41	-1.4	3.81e-05	0.000349	Tatdn3
chr11	78465753	78466104	352	4.01	5.41	-1.4	3.81e-05	0.000349	Slc46a1
chr15	102350568	102350861	294	4.01	5.41	-1.4	3.81e-05	0.000349	Aaas
chr11	82870706	82871183	478	4.33	5.62	-1.29	3.87e-05	0.000354	Rffl
chr15	51877308	51877747	440	4.33	5.62	-1.29	3.87e-05	0.000354	Utp23
chr16	18426269	18426645	377	4.33	5.62	-1.29	3.87e-05	0.000354	Txnrd2
chr5	24387859	24388244	386	4.33	5.62	-1.29	3.87e-05	0.000354	Atg9b
chr13	73160376	73160650	275	4.26	5.56	-1.29	3.91e-05	0.000356	4930555K05Rik
chr2	70690252	70690452	201	0.42	3.75	-3.33	4.01e-05	0.000364	Gorasp2
chr6	93629872	93630129	258	0.42	3.75	-3.33	4.01e-05	0.000364	Magi1
chr6	125504618	125504833	216	0.42	3.75	-3.33	4.01e-05	0.000364	Cd9
chr1	72205340	72205594	255	2.01	4.33	-2.33	4.13e-05	0.000374	Mreg
chr13	111748859	111749127	269	2.01	4.33	-2.33	4.13e-05	0.000374	Map3k1
chr2	18609176	18609376	201	2.01	4.33	-2.33	4.13e-05	0.000374	Commd3
chr6	88123919	88124140	222	2.42	4.48	-2.06	4.19e-05	0.000378	Mir6376
chr7	3218937	3219131	195	2.42	4.48	-2.06	4.19e-05	0.000378	Mir291a
chr14	74947243	74947494	252	3.09	4.86	-1.78	4.22e-05	0.00038	Lrch1
chr7	38271326	38271528	203	3.09	4.86	-1.78	4.22e-05	0.00038	Pop4
chr8	41859822	41860146	325	3.09	4.86	-1.78	4.22e-05	0.00038	2810404M03Rik
chr1	94034992	94035535	544	4.72	5.86	-1.14	4.27e-05	0.000384	Neu4
chr16	18036455	18036874	420	4.72	5.86	-1.14	4.27e-05	0.000384	Dgcr6
chr17	37197184	37197524	341	4.72	5.86	-1.14	4.27e-05	0.000384	Olfr94
chr4	149137333	149137702	370	4.72	5.86	-1.14	4.27e-05	0.000384	Cenps
chr1	177258558	177258990	433	4.36	5.62	-1.26	4.53e-05	0.000405	Akt3
chr8	71367226	71367480	255	4.39	5.62	-1.23	4.53e-05	0.000405	Use1
chr1	65109876	65110206	331	4.05	5.41	-1.36	4.61e-05	0.000412	Cryga
chr10	43901516	43901974	459	4.05	5.41	-1.36	4.61e-05	0.000412	Qrsl1
chr4	69854884	69855409	526	4.05	5.41	-1.36	4.61e-05	0.000412	Cdk5rap2
chrX	77510662	77511322	661	4.88	5.97	-1.09	4.8e-05	0.000429	Tbl1x
chr13	34156416	34156673	258	1.42	3.97	-2.55	4.92e-05	0.000439	Psmg4
chr13	23555802	23556131	330	3.48	5.07	-1.59	5.06e-05	0.00045	Hist1h1d
chrX	76598907	76599149	243	3.48	5.07	-1.59	5.06e-05	0.00045	Cldn34d
chr2	69713166	69713535	370	3.79	5.25	-1.46	5.09e-05	0.000451	Fastkd1
chr8	104541069	104541425	357	3.79	5.25	-1.46	5.09e-05	0.000451	Car7
chr8	116630223	116630593	371	3.79	5.25	-1.46	5.09e-05	0.000451	Cdyl2
chr2	33468249	33468701	453	4.48	5.69	-1.21	5.11e-05	0.000452	Zbtb43
chr8	72571952	72572255	304	4.48	5.69	-1.21	5.11e-05	0.000452	Tmem38a
chr10	127165103	127166001	899	5.03	6.07	-1.04	5.17e-05	0.000457	B4galnt1
chr1	75251794	75252050	257	2.92	4.75	-1.82	5.21e-05	0.000458	Ptprn
chr12	111486053	111486413	361	2.92	4.75	-1.82	5.21e-05	0.000458	Gm266
chr2	119112533	119112867	335	2.92	4.75	-1.82	5.21e-05	0.000458	Rad51
chr19	29647794	29648498	705	5.16	6.16	-1	5.37e-05	0.000472	Ermp1
chr4	116626975	116627525	551	5.16	6.16	-1	5.37e-05	0.000472	Nasp
chr1	21402321	21403093	773	4.19	5.48	-1.29	5.54e-05	0.000484	Khdc1b
chr1	88008172	88008586	415	4.19	5.48	-1.29	5.54e-05	0.000484	Usp40
chr11	59449978	59450445	468	4.19	5.48	-1.29	5.54e-05	0.000484	Jmjd4
chr11	95076627	95076963	337	4.19	5.48	-1.29	5.54e-05	0.000484	Itga3
chr17	50190252	50190620	369	4.19	5.48	-1.29	5.54e-05	0.000484	Rftn1
chr19	34192294	34192859	566	4.19	5.48	-1.29	5.54e-05	0.000484	Stambpl1
chr2	150257275	150257594	320	4.19	5.48	-1.29	5.54e-05	0.000484	Gm14124
chr8	71686178	71686609	432	4.19	5.48	-1.29	5.54e-05	0.000484	Insl3
chr3	153912705	153913248	544	4.99	6.02	-1.03	5.57e-05	0.000486	Rabggtb
chr8	36094424	36095103	680	4.99	6.02	-1.03	5.57e-05	0.000486	Prag1
chr1	160043926	160044812	887	4.57	5.75	-1.18	5.64e-05	0.000491	4930523C07Rik
chr10	111972562	111973149	588	4.57	5.75	-1.18	5.64e-05	0.000491	Krr1
chr6	118065975	118066746	772	4.59	5.75	-1.16	5.64e-05	0.000491	Rasgef1a
chr11	50210452	50211061	610	5.05	6.07	-1.02	5.72e-05	0.000498	Sqstm1
chr2	164769634	164770376	743	5.05	6.07	-1.02	5.72e-05	0.000498	Ube2c
chr5	147957193	147957976	784	4.67	5.81	-1.14	6.11e-05	0.000527	Mtus2
chr8	66486099	66486689	591	4.67	5.81	-1.14	6.11e-05	0.000527	Tma16
chr19	46338524	46338724	201	2.64	4.62	-1.98	6.17e-05	0.000531	Cuedc2
chr8	114205795	114206027	233	2.64	4.62	-1.98	6.17e-05	0.000531	Vat1l
chr15	4375456	4376146	691	4.3	5.56	-1.26	6.45e-05	0.000553	Plcxd3
chr19	6127848	6128356	509	4.3	5.56	-1.26	6.45e-05	0.000553	Snx15
chr11	72795375	72795808	434	3.97	5.33	-1.37	6.47e-05	0.000554	Cyb5d2
chr12	69790507	69790910	404	3.97	5.33	-1.37	6.47e-05	0.000554	Cdkl1
chr14	70176698	70177098	401	3.97	5.33	-1.37	6.47e-05	0.000554	Pdlim2
chr16	29579190	29579644	455	3.97	5.33	-1.37	6.47e-05	0.000554	Opa1
chr17	71310313	71310917	605	3.97	5.33	-1.37	6.47e-05	0.000554	Emilin2
chr3	33843917	33844418	502	3.97	5.33	-1.37	6.47e-05	0.000554	Ccdc39
chr15	44748223	44748840	618	4.74	5.86	-1.12	6.52e-05	0.000558	Sybu
chr2	130563491	130563975	485	4.74	5.86	-1.12	6.52e-05	0.000558	4930473A02Rik
chr2	135658564	135658767	204	3.36	4.97	-1.61	6.74e-05	0.000575	Plcb4
chr4	133369735	133370020	286	3.36	4.97	-1.61	6.74e-05	0.000575	Mir5122
chr7	93095570	93095872	303	3.36	4.97	-1.61	6.74e-05	0.000575	Fam181b
chr11	106065873	106066584	712	4.84	5.92	-1.08	6.87e-05	0.000585	Taco1
chr7	73740239	73740872	634	4.84	5.92	-1.08	6.87e-05	0.000585	Fam174b
chr12	79190945	79191410	466	3.7	5.16	-1.47	7.01e-05	0.000597	Rdh11
chr2	132686804	132687022	219	3.7	5.16	-1.47	7.01e-05	0.000597	1110034G24Rik
chr3	30514985	30515299	315	3.7	5.16	-1.47	7.01e-05	0.000597	Mecom
chr6	85961341	85962029	689	4.9	5.97	-1.07	7.15e-05	0.000607	Dusp11
chr19	4476548	4477058	511	4.42	5.62	-1.2	7.29e-05	0.000619	Syt12
chr15	98567389	98568053	665	4.79	5.86	-1.07	7.33e-05	0.000619	Ccnt1
chr16	8637312	8638052	741	4.79	5.86	-1.07	7.33e-05	0.000619	Tmem186
chr16	35490486	35491019	534	4.79	5.86	-1.07	7.33e-05	0.000619	Pdia5
chr15	89730271	89730560	290	3.01	4.75	-1.74	7.33e-05	0.000619	Syt10
chr17	35425998	35426179	182	3.01	4.75	-1.74	7.33e-05	0.000619	H2-Q6
chr2	120173637	120174020	384	3.01	4.75	-1.74	7.33e-05	0.000619	Ehd4
chr8	70451858	70452160	303	3.01	4.75	-1.74	7.33e-05	0.000619	Crtc1
chr8	104091391	104091739	349	3.01	4.75	-1.74	7.33e-05	0.000619	Cdh5
chr9	40074590	40074953	364	3.01	4.75	-1.74	7.33e-05	0.000619	Olfr982
chr9	102726169	102726369	201	3.01	4.75	-1.74	7.33e-05	0.000619	Amotl2
chr14	26668836	26669652	817	4.86	5.92	-1.06	7.68e-05	0.000646	Mir7672
chr2	119350932	119351464	533	4.86	5.92	-1.06	7.68e-05	0.000646	Chac1
chr4	138434296	138434978	683	4.86	5.92	-1.06	7.68e-05	0.000646	Mul1
chr8	112011197	112012252	1056	4.86	5.92	-1.06	7.68e-05	0.000646	Terf2ip
chr10	40257600	40257945	346	4.09	5.41	-1.33	7.85e-05	0.000659	Gtf3c6
chr3	34081049	34081401	353	4.09	5.41	-1.33	7.85e-05	0.000659	Dnajc19
chr5	76857598	76858084	487	4.09	5.41	-1.33	7.85e-05	0.000659	C530008M17Rik
chr7	25688991	25689322	332	4.09	5.41	-1.33	7.85e-05	0.000659	Tgfb1
chr16	17508627	17509246	620	4.92	5.97	-1.05	7.95e-05	0.000666	Lztr1
chr16	23224791	23225576	786	4.92	5.97	-1.05	7.95e-05	0.000666	BC106179
chr4	40268308	40268746	439	4.92	5.97	-1.05	7.95e-05	0.000666	Smim27
chr18	34651262	34652078	817	4.95	5.97	-1.02	7.95e-05	0.000666	Cdc23
chr12	81532391	81533004	614	4.51	5.69	-1.18	8.07e-05	0.000675	Gm20498
chr3	158562044	158562414	371	4.51	5.69	-1.18	8.07e-05	0.000675	Lrrc7
chr7	127588516	127588922	407	4.51	5.69	-1.18	8.07e-05	0.000675	Rnf40
chr11	115276838	115277343	506	5.01	6.02	-1.01	8.16e-05	0.000678	Fdxr
chr12	101975550	101976109	560	5.01	6.02	-1.01	8.16e-05	0.000678	Cpsf2
chr9	108832294	108832896	603	5.01	6.02	-1.01	8.16e-05	0.000678	Celsr3
chr12	102439492	102439965	474	5.07	6.07	-1	8.3e-05	0.000687	Lgmn
chr17	32113601	32114181	581	4.62	5.75	-1.13	8.75e-05	0.000718	Pdxk-ps
chr6	100704632	100705272	641	4.62	5.75	-1.13	8.75e-05	0.000718	Gxylt2
chr9	108507774	108508256	483	4.62	5.75	-1.13	8.75e-05	0.000718	Qars
chr10	60106818	60107015	198	3.42	4.97	-1.55	8.77e-05	0.000718	Spock2
chr17	34627032	34627335	304	3.42	4.97	-1.55	8.77e-05	0.000718	Ppt2
chr18	75494564	75494855	292	3.42	4.97	-1.55	8.77e-05	0.000718	Gm10532
chr3	137752861	137753079	219	3.42	4.97	-1.55	8.77e-05	0.000718	Mir6380
chr5	125393041	125393333	293	3.42	4.97	-1.55	8.77e-05	0.000718	Ubc
chr8	121084409	121084677	269	3.42	4.97	-1.55	8.77e-05	0.000718	Foxf1
chr7	15930014	15930275	262	1.16	3.97	-2.81	8.8e-05	0.00072	Selenow
chr12	65478892	65479092	201	3.16	4.86	-1.7	8.84e-05	0.000722	Wdr20rt
chr6	145546043	145546225	183	3.16	4.86	-1.7	8.84e-05	0.000722	Tuba3b
chr7	140955818	140956039	222	3.16	4.86	-1.7	8.84e-05	0.000722	Ifitm2
chr11	40536485	40536685	201	2.74	4.62	-1.88	9.02e-05	0.000736	Mat2b
chr14	75863784	75864032	249	2.74	4.62	-1.88	9.02e-05	0.000736	Snora31
chr17	78895420	78895587	168	2.74	4.62	-1.88	9.02e-05	0.000736	Sult6b1
chr7	141009071	141009281	211	2.74	4.62	-1.88	9.02e-05	0.000736	Ifitm3
chr1	86421216	86421724	509	3.84	5.25	-1.41	9.06e-05	0.000739	Tex44
chr5	98410198	98410713	516	3.84	5.25	-1.41	9.06e-05	0.000739	Mir703
chr1	34498153	34499154	1002	4.23	5.48	-1.26	9.19e-05	0.000748	Prss39
chr18	75000440	75000816	377	4.23	5.48	-1.26	9.19e-05	0.000748	Rpl17
chr13	55189910	55190538	629	4.54	5.69	-1.15	9.21e-05	0.000749	Nsd1
chr8	60505672	60506271	600	4.54	5.69	-1.15	9.21e-05	0.000749	Aadat
chr17	21422775	21423607	833	4.7	5.81	-1.11	9.34e-05	0.000758	Zfp54
chr6	22875119	22875581	463	4.7	5.81	-1.11	9.34e-05	0.000758	Ptprz1
chr9	110304981	110305511	531	4.7	5.81	-1.11	9.34e-05	0.000758	Elp6
chr19	32727057	32727565	509	3.54	5.07	-1.53	9.62e-05	0.00078	Atad1
chr8	35707908	35708192	285	3.54	5.07	-1.53	9.62e-05	0.00078	Cldn23
chr10	78481875	78482416	542	4.77	5.86	-1.1	9.83e-05	0.000794	Pdxk
chr16	45844037	45844655	619	4.77	5.86	-1.1	9.83e-05	0.000794	Phldb2
chr5	138170964	138171396	433	4.77	5.86	-1.1	9.83e-05	0.000794	Mcm7
chr9	22225575	22226078	504	4.77	5.86	-1.1	9.83e-05	0.000794	Zfp809
chr1	104768862	104769558	697	4.64	5.75	-1.1	9.91e-05	0.000798	Cdh20
chr13	55536337	55536757	421	4.64	5.75	-1.1	9.91e-05	0.000798	Ddx41
chr17	28080568	28080931	364	4.64	5.75	-1.1	9.91e-05	0.000798	Tcp11
chr18	74267972	74268556	585	4.64	5.75	-1.1	9.91e-05	0.000798	Mbd1
chr1	172206268	172206759	492	4.33	5.56	-1.23	0.000104	0.000838	Pea15a
chr17	15247859	15248309	451	4.33	5.56	-1.23	0.000104	0.000838	Gm5091
chr4	151988623	151989088	466	4.33	5.56	-1.23	0.000104	0.000838	Thap3
chr6	94500071	94500480	410	4.33	5.56	-1.23	0.000104	0.000838	Slc25a26
chr11	60811055	60811478	424	4.72	5.81	-1.09	0.000105	0.000843	Shmt1
chr8	124520637	124521112	476	4.72	5.81	-1.09	0.000105	0.000843	Cog2
chr18	75332001	75332186	186	2.54	4.48	-1.95	0.000106	0.00085	2010010A06Rik
chr3	129969805	129969979	175	2.54	4.48	-1.95	0.000106	0.00085	Mcub
chr4	146173934	146174212	279	2.54	4.48	-1.95	0.000106	0.00085	Zfp600
chr5	123076059	123076632	574	4.26	5.48	-1.22	0.000107	0.00086	Tmem120b
chr6	117871109	117871692	584	4.26	5.48	-1.22	0.000107	0.00086	Zfp239
chr19	42201514	42202212	699	4.81	5.86	-1.05	0.00011	0.000878	Sfrp5
chr2	109693489	109694029	541	4.81	5.86	-1.05	0.00011	0.000878	Bdnf
chr2	119046827	119047515	689	4.81	5.86	-1.05	0.00011	0.000878	Knl1
chr10	94198902	94199268	367	4.01	5.33	-1.33	0.000111	0.000886	Ndufa12
chr11	69395807	69396039	233	4.01	5.33	-1.33	0.000111	0.000886	Naa38
chr6	125378173	125378531	359	4.01	5.33	-1.33	0.000111	0.000886	Plekhg6
chr6	134248440	134248887	448	4.01	5.33	-1.33	0.000111	0.000886	Bcl2l14
chr7	46100615	46100919	305	4.01	5.33	-1.33	0.000111	0.000886	Kcnj11
chr7	104244112	104244567	456	4.01	5.33	-1.33	0.000111	0.000886	Trim34a
chr9	45430379	45430872	494	4.01	5.33	-1.33	0.000111	0.000886	Dscaml1
chrX	73967582	73967852	271	4.01	5.33	-1.33	0.000111	0.000886	Hcfc1
chr4	52517696	52517896	201	1.84	4.16	-2.33	0.000113	0.0009	Toporsl
chr9	106687398	106687598	201	1.84	4.16	-2.33	0.000113	0.0009	Tex264
chr6	34780392	34780995	604	4.88	5.92	-1.04	0.000114	0.000901	Agbl3
chr1	136789331	136789530	200	2.16	4.33	-2.17	0.000116	0.000918	Platr22
chr11	97489730	97489930	201	2.16	4.33	-2.17	0.000116	0.000918	4933428G20Rik
chr17	73263164	73263398	235	2.16	4.33	-2.17	0.000116	0.000918	Capn13
chr2	29890404	29890604	201	2.16	4.33	-2.17	0.000116	0.000918	Odf2
chr7	4427290	4427510	221	2.16	4.33	-2.17	0.000116	0.000918	Rdh13
chr7	127876859	127877107	249	2.16	4.33	-2.17	0.000116	0.000918	Zfp668
chr2	104002953	104003139	187	2.3	4.33	-2.04	0.000116	0.000918	Fbxo3
chr4	151604681	151604921	241	2.3	4.33	-2.04	0.000116	0.000918	Camta1
chr7	45643503	45643913	411	4.97	5.97	-1	0.000116	0.000918	Mamstr
chr7	45714961	45715460	500	4.97	5.97	-1	0.000116	0.000918	Sphk2
chr9	44396773	44397324	552	4.97	5.97	-1	0.000116	0.000918	Slc37a4
chr17	87745931	87746201	271	3.23	4.86	-1.63	0.000117	0.000922	Kcnk12
chr3	133876491	133876802	312	3.23	4.86	-1.63	0.000117	0.000922	Tet2
chr8	16686155	16686355	201	3.23	4.86	-1.63	0.000117	0.000922	Mir3106
chr3	152667767	152668227	461	4.36	5.56	-1.19	0.00012	0.000942	Ak5
chr12	72442129	72442421	293	3.74	5.16	-1.42	0.000127	0.000985	Lrrc9
[truncated: 799 more rows]

## Sheet: BP up
Category	Term	Count	%	PValue	Genes	List Total	Pop Hits	Pop Total	Fold Enrichment	Bonferroni	Benjamini	FDR
GOTERM_BP_DIRECT	positive regulation of transcription from RNA polymerase II promoter	138	6.30137	4.10284e-06	FOXA1, APP, CCNT1, CRTC1, CCNH, TRP63, RBPJ, ABRA, FGF4, SOX2, RPS6KA3, SOX17, SALL4, RPS6KA1, MYB, AKT1, PITX2, PRL2C2, HMGN3, MED1, MAMSTR, LMO2, EBF3, TBR1, GTF2F1, ISL1, RUNX3, RUNX1, PRPF6, MYCN, SMO, LMX1A, TBL1XR1, MORF4L2, PGR, HOXB1, CLOCK, GCM1, DLX5, EPAS1, SHOX2, GATA5, PIK3R1, FOXO1, GALR1, NKX2-1, CAMTA1, ZFP462, ZBTB7C, WNT10B, TFAP2C, TGFB1, JUND, FOXF1, ESRRB, NR2F1, HMGA2, NFATC…	1715	995	18082	1.46231	0.0195533	0.00658096	0.00656865
GOTERM_BP_DIRECT	cell-cell adhesion	34	1.55251	0.000419254	ARHGAP1, TACSTD2, TWF2, BZW2, IGSF9, LIMA1, LASP1, LARP1, PUF60, FLRT3, STK38, FLNB, STXBP6, HIST1H3B, MB21D2, ARGLU1, WASF2, SNX5, TMPO, HIST1H3E, IDH1, UNC5D, YWHAZ, HCFC1, ATXN2L, RPS26, TMEM2, EHD4, SERBP1, FSCN1, PLIN3, EIF3E, UBAP2, ADGRL3	1715	189	18082	1.8967	0.867118	0.157012	0.156719
GOTERM_BP_DIRECT	in utero embryonic development	47	2.14612	0.000697028	ITGB1, PTPRR, ELL, CITED2, SRSF1, TEX19.1, PRDM1, ACVR1B, NRADD, GLI3, GLI2, EDNRA, MECOM, CDH1, SALL4, ALKBH1, MYB, INSL3, PITX2, RMRP, WDTC1, TEAD4, MED1, ARNT2, PDGFRA, FOXD3, ZFP335, UBE2B, FOXF1, ESRRB, COQ7, MTSS1, KLF1, RUNX1, TMEM231, BMP2, SMO, POLG2, SP1, HAND2, ZFP42, B9D1, SEC24D, TDGF1, NODAL, DSC3, BCL2L1	1715	299	18082	1.65733	0.965124	0.209631	0.209239
GOTERM_BP_DIRECT	multicellular organism development	129	5.89041	0.000770173	FOXA1, SEMA5B, VEZT, TRP63, PRDM1, BZW2, CELSR2, CELSR3, FGF4, CLGN, SOX2, SOX3, HHAT, DACH1, FNTB, INSC, AKT1, PITX2, ZFP37, TCP11, WLS, MED1, PDGFRA, EPHA7, ZFP335, MSX3, EBF3, UNC5C, UNC5D, ISL1, EREG, OVOL2, SMO, LMX1A, SFRP5, PSME4, HOXB1, D1PAS1, FREM1, KCTD15, GCM1, NUMBL, DLX3, DLX5, EPAS1, FOXG1, SHOX2, TWF2, EFNA5, IGSF9, APELA, FLRT3, PDGFC, MCL1, BANP, BHLHA9, WNT10B, WNT10A, FZD2, DN…	1715	1029	18082	1.32177	0.97548	0.218004	0.217597
GOTERM_BP_DIRECT	trophectodermal cell differentiation	8	0.365297	0.00239258	FOXD3, TFAP2C, CNOT1, CITED2, CDH1, SP1, CNOT2, NODAL	1715	21	18082	4.01655	0.99999	0.539139	0.538131
GOTERM_BP_DIRECT	neuromuscular process controlling balance	14	0.639269	0.00258992	APP, RBFOX2, NRXN1, SLC1A3, CACNA1A, CLN8, GRIN2C, POU4F2, POU4F3, ABR, DLG4, CAMTA1, TPP1, AARS	1715	58	18082	2.54497	0.999996	0.539139	0.538131
GOTERM_BP_DIRECT	negative regulation of transcription from RNA polymerase II promoter	93	4.24658	0.00260807	FOXA1, BTG2, CITED2, TRP63, ZC3H8, TFCP2L1, CTCF, PRDM1, RBPJ, GLI3, GLI2, IRF2BPL, DMBX1, SOX2, CCND3, DACH1, SOX17, SALL4, MYB, HIST1H1D, NKX3-2, TGIF1, MED1, FOXD3, MSX3, PAX3, PAWR, PEX2, FOXP4, DUSP26, ISL1, CBFA2T3, RUNX3, PAX2, FOXP2, HCFC1, RIPPLY2, RBL1, SMO, AEBP2, TAL1, TBL1XR1, MTF2, SQSTM1, FOXC2, HDAC5, EPAS1, FOXG1, SHOX2, PSEN2, PRDM13, PSEN1, CXXC5, MNT, PCBP3, DNAJB5, NSD1, SPOP…	1715	729	18082	1.34505	0.999997	0.539139	0.538131
GOTERM_BP_DIRECT	embryonic placenta development	9	0.410959	0.00353267	FOXD3, MED1, CITED2, SP1, EPAS1, ESRRB, PRDM1, EGFR, NODAL	1715	28	18082	3.38896	1	0.548362	0.547336
GOTERM_BP_DIRECT	cellular response to epidermal growth factor stimulus	10	0.456621	0.00537276	COL1A1, EEF1A1, MED1, MCM7, ERBB4, AKT1, TDGF1, EGFR, PAX2, ZFP36L1	1715	36	18082	2.92873	1	0.71816	0.716816
GOTERM_BP_DIRECT	organ morphogenesis	20	0.913242	0.00658878	PDGFRA, MED1, WNT10B, WNT10A, TGFB1, WNT2B, FOXF1, GATA5, VEGFC, TRP63, CXCR4, EREG, GREM1, SOX3, BMP2, IL7, PDGFC, NKX2-1, PNPLA6, PITX2	1715	109	18082	1.93458	1	0.751709	0.750303
GOTERM_BP_DIRECT	embryo development	16	0.730594	0.00675894	TAF10, SMARCA5, PSEN2, TSC1, NRG1, AMBRA1, PSEN1, ACVR1B, FOXP2, BAG6, STOX2, BMP2, ELF3, PDGFC, NANOG, BUB1	1715	79	18082	2.13538	1	0.751709	0.750303
GOTERM_BP_DIRECT	positive regulation of canonical Wnt signaling pathway	14	0.639269	0.00937893	WNT10B, WNT2B, DLX5, LRRK1, DAPK3, CSNK1E, CCAR2, SULF2, TMEM198, COL1A1, ASPM, LMX1A, VPS35, WLS	1715	67	18082	2.20311	1	0.791779	0.790298
GOTERM_BP_DIRECT	Notch signaling pathway	22	1.00457	0.00684315	FOXA1, APP, FOXC2, TGFB1, ANXA4, PSEN2, TRP63, SORBS2, PSEN1, RBPJ, WDR12, NEURL1A, HEYL, ITCH, BMP2, RIPPLY2, UBB, RCAN2, UBC, ITGB1BP1, CHAC1, ATOH1	1715	125	18082	1.85565	1	0.751709	0.750303

## Sheet: CC up
Category	Term	Count	%	PValue	Genes	List Total	Pop Hits	Pop Total	Fold Enrichment	Bonferroni	Benjamini	FDR
GOTERM_CC_DIRECT	nucleus	694	31.6895	4.36809e-13	POP5, RPL30, POP7, ANKLE1, POP4, RBPJ, SMC2, ALKBH2, SOX17, AKT3, MYB, AKT1, IER2, MNX1, PKNOX2, ANKS1B, MED1, RBFOX2, DAPK3, SOX13, ISL1, KNSTRN, HCFC1, DDX39B, WDR82, PSME3, HECW1, PSME4, HIST2H4, SRFBP1, HOXB1, NUP98, CLOCK, ASF1B, PARPBP, CFH, SYCP2L, SHMT1, SHOX2, GATA5, COPS7B, FIGNL2, PRDM13, ABCB8, TEX19.1, NRADD, AAAS, FAM124B, TERT, NUP85, FIGNL1, PDGFC, NKX2-1, GAR1, PIP5K1A, SRP54A, Z…	1818	6019	19662	1.24701	3.3849e-10	3.38527e-10	3.26733e-10
GOTERM_CC_DIRECT	cytoplasm	733	33.4703	4.96137e-10	RPL30, POP7, ANKLE1, STMN3, HTR4, RBPJ, SMC2, GNAT3, AKT3, DPYSL3, FAM19A2, AKT1, VPS35, IER2, MNX1, PKNOX2, CDK5RAP2, ANKS1B, UNC13A, RBFOX2, LCE1K, DAPK3, KNSTRN, HCFC1, DYNC1LI2, DDX39B, MTHFD1, PSME3, HECW1, PSME4, SRFBP1, IDO2, ASTN2, CLOCK, SKAP2, PARPBP, CFH, CDCA3, ABCB4, SHMT1, COPS7B, SLAIN2, TEX19.1, AAAS, MTMR7, LARP1, TERT, HLCS, NUP85, FLRT3, FIGNL1, PDGFC, PIP5K1A, SRP54A, VTI1B, N…	1818	6631	19662	1.19553	3.84506e-07	1.92253e-07	1.85555e-07
GOTERM_CC_DIRECT	membrane	748	34.1553	1.84546e-07	RPL30, HTR4, FAM159A, CYP2D9, AKT3, AKT1, VPS35, MPV17, AP1S3, WLS, ANKS1B, VPS18, MED1, UNC13A, FIBCD1, FNDC3B, TOMM20L, UNC5C, UNC5D, FNDC3A, GABRG3, HCFC1, CLDN5, AF529169, DYNC1LI2, MTHFD1, PSME3, GPR160, HIST2H4, UQCRC1, RPL26, NUP98, TMEM126B, ASTN2, RNF122, RNF121, ABCB4, LILR4B, ABCB8, NRADD, AAAS, MTMR7, ABR, LARP1, NUP85, FLRT3, RDH11, GALR1, PDGFC, SYNDIG1, PIP5K1A, RHBDL3, ST3GAL2, VT…	1818	6998	19662	1.15601	0.000143013	4.76744e-05	4.60135e-05
GOTERM_CC_DIRECT	cell junction	101	4.61187	2.02442e-05	VEZT, HIKESHI, LDLRAD3, ESPN, RIMS2, CDH5, OPHN1, CDH1, BASP1, HMCN1, LZTS1, TNS3, TNS2, CDK5RAP2, ANKS1B, MAGI1, CHRNB3, UNC13A, ANK2, UNC5C, GTF2F1, GABRG3, CLDN5, FSCN1, DSC3, EPB41, PSEN1, IGSF9, FLRT3, SYNDIG1, ECT2, LRRC4C, SRGAP2, TRAPPC4, SYT9, GRIN2C, TMEM230, AFDN, OCLN, DLG2, DLG4, FAT1, BCL2L1, ITGB1, GABRB3, GABRB1, PTPRR, PTPRN, FMN1, GRIK1, GRIK2, LIMD1, GPHN, GABRR2, LRRTM1, NCS1,…	1818	718	19662	1.52136	0.015567	0.00313785	0.00302854
GOTERM_CC_DIRECT	mitochondrion	201	9.17808	0.000318396	ACSM3, ECI2, NUDT1, DCAF5, ALKBH1, PDK4, FDXR, AKT1, MPV17, STARD6, CMC1, TOMM20L, MTUS1, GTPBP3, HCFC1, MTHFD1, CLPP, FDX1, UQCRC1, TMEM126B, GCDH, SHMT1, ABCB8, MRPL12, DHX30, APOO, NEU4, MAATS1, TERT, HLCS, LDHD, RDH13, ARGLU1, VAT1, SIAH3, PYCR1, HARS2, QARS, ADCK1, NDUFAF5, KYAT3, NDUFAF3, PEMT, ECHDC2, FBXL4, SFXN5, CEP89, FEN1, FASTKD1, CLTC, MRPL34, COX7C, MYOM2, TMEM186, ABCC12, LETM2, M…	1818	1721	19662	1.26313	0.2187	0.0189813	0.01832
GOTERM_CC_DIRECT	centrosome	63	2.87671	0.000393782	ZFP369, CETN3, CEP120, SNX10, CDC14A, CDC20, IFT52, PCM1, CHEK1, CDK5RAP2, CEP68, MKKS, MTUS2, AXIN2, CCSAP, HAUS1, DYNC1LI2, RILPL2, PSMA1, TRAF5, PPP1R42, KIFC3, ATP6V0D1, SFI1, SDCCAG8, DCTN6, DYNC1I2, CTDP1, DCTN4, VPS4A, PSEN2, UBR4, SLAIN2, PSEN1, AAAS, GNAI1, CDC45, PARD6A, PPP2R3C, POC1A, LEO1, RAB11FIP3, ATP6V1D, CCT5, CCT4, RAP1GAP2, DYNC1H1, TTC12, ODF2, CSNK1A1, PLK2, PLK1, TTC8, HOOK…	1818	435	19662	1.56634	0.263054	0.0217986	0.0210392
GOTERM_CC_DIRECT	transcription factor complex	40	1.82648	0.00280961	GCM1, EPAS1, HNF4G, GATA5, TRP63, TFCP2L1, RBPJ, LIMD1, SOX2, DMBX1, DACH1, SOX17, SALL4, NKX2-1, E2F2, TBL1X, PITX2, ATF7IP, ABT1, TEAD4, ARNT2, FOXD3, ZFHX3, JUND, SKOR2, SNAI3, MGA, LMO2, PAX3, NFATC1, OLIG1, PAX2, POU4F3, HEYL, RBL1, NR6A1, TAL1, HAND2, MKX, CLOCK	1818	267	19662	1.62025	0.887017	0.103688	0.100076
GOTERM_CC_DIRECT	GABA-A receptor complex	7	0.319635	0.00432083	GABRB3, GABRA2, GABRR2, GABRB1, GABRA5, GABRA4, GABRG3	1818	18	19662	4.2059	0.965122	0.124233	0.119905
GOTERM_CC_DIRECT	actin cytoskeleton	31	1.41553	0.00593439	NPFFR2, CTDP1, ELL, EPB41, FMN2, PPP1R9A, ESPN, ARHGAP6, ABRA, LIMA1, PDLIM3, PARD6A, PDLIM2, CSRP1, OPHN1, CDH1, MYOZ1, PKNOX2, NDC1, GSN, DST, DENND2A, PAWR, MTSS1, H1F0, USH1G, PALLD, LRRC7, STK17B, CROCC, FSCN1	1818	201	19662	1.66801	0.990077	0.139368	0.134513
GOTERM_CC_DIRECT	protein complex	77	3.51598	0.00907223	TOP2A, CDKN1A, FEN1, CLTC, TRP63, RBPJ, ACTB, CDC20, RIMS2, PCM1, GRM7, GNAT3, SALL4, FNTB, AKT1, WDR6, PDGFRA, UNC13A, MREG, TRPC1, CCDC113, LMO2, TSC1, AXIN2, YWHAZ, RNF40, PAX2, DNM1, RUNX1, STIM1, DDX39B, HIST4H4, TAL1, HAND2, CANX, ZFP42, HIST2H4, UTRN, ATP6V0D1, CFTR, ASF1B, HDAC5, CAMK2D, EPB41, ZFP703, USP10, NRXN1, NRXN3, PSEN2, NRXN2, CACNA1A, LRP2, PIK3R1, PSEN1, GNAI1, HSPD1, MYL12B, …	1818	628	19662	1.32607	0.999144	0.185026	0.17858

## Sheet: MF up
Category	Term	Count	%	PValue	Genes	List Total	Pop Hits	Pop Total	Fold Enrichment	Bonferroni	Benjamini	FDR
GOTERM_MF_DIRECT	poly(A) RNA binding	156	7.12329	4.42052e-07	EIF4A2, RPL30, POP7, POP1, MSI2, CCAR2, TIAL1, TRIM25, KPNA2, ABT1, AQR, RBFOX2, RPS5, FNDC3B, FNDC3A, CSNK1E, GTF2F1, EEF1A1, ATXN2L, DHX40, ILF3, PRPF6, DDX39B, PSPC1, HIST2H4, FSCN1, SRFBP1, PPIG, SREK1, RPL26, RPP25, DUS3L, DHX8, RBM8A, YTHDC2, UTP23, TWF2, ZFP36L1, DHX30, LARP1, PCBP3, HNRNPDL, PCBP2, UBC, GAR1, G3BP2, SRP54A, RBM12, HSPA9, DARS, RBPMS, XRCC5, FUS, PNO1, NONO, FAM103A1, GOT2…	1655	1113	17446	1.4775	0.000620449	0.000310321	0.000308552
GOTERM_MF_DIRECT	GTPase activator activity	41	1.87215	0.000191412	ARHGAP11A, RGS18, ARHGAP9, RGS17, GDI2, ARHGAP1, ASAP3, ARHGEF10L, SIPA1L2, ARHGAP6, PREX2, ABR, ARHGAP42, ARHGAP40, OPHN1, TBC1D14, RGS20, RGS22, ECT2, SRGAP2, AGFG2, TBC1D15, RAP1GAP2, RABGAP1L, PLEKHG6, TBC1D9, ELMOD3, AXIN2, GMIP, MYO9A, TIAM2, TBCK, TBC1D1, TBC1D2, TBC1D20, TBC1D4, DLC1, RAB3GAP2, DOCK2, PLCB1, RAB3GAP1	1655	235	17446	1.83914	0.235679	0.0447904	0.0445352
GOTERM_MF_DIRECT	transcriptional activator activity, RNA polymerase II core promoter proximal region sequence-specific binding	43	1.96347	0.000930305	FOXA1, GCM1, HDAC5, FOXC2, NFAT5, DLX3, DLX5, EPAS1, TRP63, RBPJ, GLI2, SOX2, SIX4, MYB, CAMTA1, MYBL2, PITX2, ATOH1, TEAD4, ARNT2, TFAP2C, JUND, KLF13, FOXD1, HMGA2, EBF3, NFATC1, TBR1, ISL1, POU4F2, PHOX2B, POU4F3, HEYL, NR6A1, NR5A2, ELF3, SP1, ZFAT, HAND2, PGR, MKX, CLOCK, SSBP4	1655	270	17446	1.67881	0.729303	0.12964	0.128901
GOTERM_MF_DIRECT	ubiquitin protein ligase binding	42	1.91781	0.00430864	CDKN1A, CXCR4, PRR5L, AMBRA1, PIK3R1, GRIK2, FOXO1, EGFR, ASB16, HSPD1, BAG6, MC4R, POLR2A, PCBP2, DBT, SPOP, NAE1, RFFL, BID, HSPA9, MOAP1, GPR37, UBE2B, XRCC5, UBE2C, WFS1, MUL1, BTBD11, H13, AXIN2, SNCAIP, BTBD9, TNFRSF1B, YWHAZ, RNF40, RRAGA, UBE2T, TRAF5, UQCRC1, SRPRB, SPOPL, SQSTM1	1655	284	17446	1.55894	0.997671	0.371849	0.36973
GOTERM_MF_DIRECT	protein homodimerization activity	99	4.52055	0.00450244	SLC27A1, PLVAP, PDCD6, PRDM6, KLRB1B, EFR3A, KLRB1C, KLRE1, PDGFRA, UNC13A, MIGA1, DAPK3, MTUS2, FOXP4, OLFM4, EMSY, RNF40, FOXP2, RRAGA, CHMP4C, SQSTM1, SHMT1, H2-M3, TERT, FLRT3, HLCS, PDGFC, SYNDIG1, ECT2, SRGAP2, RAB11FIP3, MCL1, SNX6, SYT3, TGFB1, CHKA, RBPMS, CAV2, IDH1, GOT2, INHBB, H13, GDF6, HARS2, BMP2, SP1, KYAT3, FGFR1OP, CNOT9, BCL2L1, TOP2A, KCNK9, MTCL1, GRIK1, GRIK2, PPP1R9A, GPHN…	1655	798	17446	1.30777	0.998228	0.371849	0.36973
GOTERM_MF_DIRECT	GABA-A receptor activity	7	0.319635	0.00660307	GABRB3, GABRA2, GABRR2, GABRB1, GABRA5, GABRA4, GABRG3	1655	19	17446	3.88367	0.999909	0.490901	0.488104
GOTERM_MF_DIRECT	RNA polymerase II transcription factor activity, sequence-specific DNA binding	28	1.27854	0.00722416	GCM1, ZFP369, FOXI3, FOXG1, SOX2, SIX6, ZMYM2, SOX17, ZMYM6, MYBL2, PITX2, PKNOX2, MED1, ARNT2, FOXD3, FOXD2, TFAP2C, JUND, LMO2, ZFP518A, RUNX3, ETV4, ZFP518B, POU4F2, OVOL2, RUNX1, TAL1, MKX	1655	174	17446	1.69632	0.999962	0.490901	0.488104
GOTERM_MF_DIRECT	apolipoprotein binding	6	0.273973	0.00734254	ABCA1, LIPC, CANX, LRP4, LPL, MAPT	1655	14	17446	4.51774	0.999968	0.490901	0.488104
GOTERM_MF_DIRECT	cadherin binding involved in cell-cell adhesion	40	1.82648	0.00895603	ITGB1, ARHGAP1, TWF2, BZW2, EGFR, LIMA1, LASP1, LARP1, PUF60, CDH1, STK38, RACK1, TRIM25, FLNB, STXBP6, HIST1H3B, MB21D2, ARGLU1, WASF2, SNX5, TMPO, HIST1H3E, IDH1, TMOD3, EEF2, YWHAZ, HCFC1, ATXN2L, RPS26, AFDN, TMEM2, EHD4, CHMP2B, SERBP1, FSCN1, PLIN3, EIF3E, UBAP2, PHLDB2, TJP2	1655	279	17446	1.51131	0.999997	0.505305	0.502426

## Sheet: KEGG up
Category	Term	Count	%	PValue	Genes	List Total	Pop Hits	Pop Total	Fold Enrichment	Bonferroni	Benjamini	FDR
KEGG_PATHWAY	Signaling pathways regulating pluripotency of stem cells	24	1.09589	0.00318035	WNT10B, ZFHX3, WNT10A, WNT2B, FZD2, RIF1, DLX5, ESRRB, INHBB, AXIN2, PIK3R1, ACVR1B, ISL1, SOX2, BMP2, KAT6A, AKT3, AKT1, SMARCAD1, PCGF1, NANOG, BMPR1B, NEUROG1, NODAL	703	138	7691	1.90265	0.582222	0.221096	0.21788
KEGG_PATHWAY	Cell cycle	22	1.00457	0.00388274	CDKN1A, CDKN2C, TGFB1, MCM7, CCNH, PLK1, CDC7, TTK, YWHAZ, CDC14A, RBX1, CDC20, STAG1, WEE1, CDK7, CCND3, CDC45, RBL1, CDC23, CHEK1, E2F2, BUB1	703	124	7691	1.94101	0.655596	0.221096	0.21788
KEGG_PATHWAY	Wnt signaling pathway	24	1.09589	0.00419535	WNT10B, WNT10A, CAMK2D, WNT2B, FZD2, CSNK1A1, PRICKLE2, NFATC1, AXIN2, CSNK1E, PSEN1, CXXC4, RBX1, MAPK8, CCND3, PLCB4, GM9839, SOX17, TBL1XR1, WIF1, SFRP5, GM5415, TBL1X, PLCB1	703	141	7691	1.86217	0.683979	0.221096	0.21788
KEGG_PATHWAY	Hedgehog signaling pathway	8	0.365297	0.00444643	SMO, CSNK1A1, PTCH2, LRP2, CSNK1E, GLI3, CSNK1G1, GLI2	703	24	7691	3.64675	0.705076	0.221096	0.21788
KEGG_PATHWAY	2-Oxocarboxylic acid metabolism	7	0.319635	0.00544387	AADAT, IDH3G, IDH1, GPT2, IDH2, GOT2, ACO2	703	19	7691	4.03062	0.775907	0.221096	0.21788
KEGG_PATHWAY	Pathways in cancer	52	2.37443	0.00643189	ITGB1, CDKN1A, WNT2B, GLI3, GLI2, FGF4, EDNRA, MECOM, CDH1, AKT3, AKT1, PDGFRA, ITGA3, HGF, NCOA4, DAPK3, AXIN2, RUNX1, RBX1, PLCB4, SMO, COL4A2, TRAF5, KIT, SOS1, PLCB1, EPAS1, PTGER3, LPAR1, CXCR4, PIK3R1, ADCY1, CSF2RA, FOXO1, EGFR, GNAI1, MAPK8, FGF20, E2F2, BID, WNT10B, ARNT2, WNT10A, TGFB1, FZD2, PTCH2, VEGFC, BMP2, RAD51, FGF14, KITL, BCL2L1	703	395	7691	1.44024	0.829331	0.221096	0.21788
KEGG_PATHWAY	Hippo signaling pathway	24	1.09589	0.009709	TEAD4, WNT10B, WNT10A, TGFB1, WNT2B, FZD2, PPP2R2A, AXIN2, CSNK1E, LIMD1, GDF6, GDF5, YWHAZ, ACTB, GLI2, SOX2, BMP2, CCND3, PARD6A, DLG2, LATS2, CDH1, DLG4, BMPR1B	703	151	7691	1.73885	0.930973	0.296664	0.292349
