# Supplementary material for: Analysis of chromatin accessibility in p53 deficient spermatogonial stem cells for high frequency transformation into pluripotent state
Source: Cell Prolif. 2022 Feb 4;55(3):e13195. doi: 10.1111/cpr.13195 (PMC8891552; doi:10.1111/cpr.13195)
Supplement: Supplementary file 8 — Table S5 [file CPR-55-e13195-s003.xlsx]

## Sheet: gene_expr
test_id	gene_id	gene	locus	sample_1	sample_2	status	value_1	value_2	log2(fold_change)	test_stat	p_value	q_value	significant	p53 KO vs WT
XLOC_000679	XLOC_000679	Lefty1	chr1:180935038-180938401	treat	ctrl	OK	0	1.47138	-inf	#NAME?	5e-05	0.000220296	yes	down-regulated
XLOC_001422	XLOC_001422	1700112H15Rik	chr1:184527840-184557691	treat	ctrl	OK	0	0.704675	-inf	#NAME?	5e-05	0.000220296	yes	down-regulated
XLOC_001646	XLOC_001646	Fabp7	chr10:57784922-57788450	treat	ctrl	OK	0	0.955781	-inf	#NAME?	5e-05	0.000220296	yes	down-regulated
XLOC_003282	XLOC_003282	Wfdc17	chr11:83704055-83706269	treat	ctrl	OK	0	4.0866	-inf	#NAME?	5e-05	0.000220296	yes	down-regulated
XLOC_004832	XLOC_004832	Gm7008	chr12:40223363-40229183	treat	ctrl	OK	0	1.01497	-inf	#NAME?	0.0049	0.013089	yes	down-regulated
XLOC_006963	XLOC_006963	Mcpt2	chr14:56042122-56044634	treat	ctrl	OK	0	0.903397	-inf	#NAME?	5e-05	0.000220296	yes	down-regulated
XLOC_007431	XLOC_007431	Mcpt4	chr14:56059743-56062310	treat	ctrl	OK	0	3.46354	-inf	#NAME?	5e-05	0.000220296	yes	down-regulated
XLOC_008961	XLOC_008961	2410124H12Rik	chr16:92478741-92497365	treat	ctrl	OK	0	0.850176	-inf	#NAME?	5e-05	0.000220296	yes	down-regulated
XLOC_009468	XLOC_009468	1700110C19Rik	chr17:10324601-10329312	treat	ctrl	OK	0	1.34375	-inf	#NAME?	5e-05	0.000220296	yes	down-regulated
XLOC_009613	XLOC_009613	Tpsb2	chr17:25366332-25368092	treat	ctrl	OK	0	2.50198	-inf	#NAME?	5e-05	0.000220296	yes	down-regulated
XLOC_010250	XLOC_010250	Tpsab1	chr17:25343244-25345562	treat	ctrl	OK	0	2.66037	-inf	#NAME?	5e-05	0.000220296	yes	down-regulated
XLOC_000030	XLOC_000030	D030040B21Rik	chr1:16657551-16662278	treat	ctrl	NOTEST	0.0470417	0	inf	0	1	1	no
XLOC_010614	XLOC_010614	Pspn	chr17:56999456-57000018	treat	ctrl	OK	0	1.1019	-inf	#NAME?	0.00085	0.00279192	yes	down-regulated
XLOC_011484	XLOC_011484	1700092M07Rik	chr19:8740717-8741225	treat	ctrl	OK	0	1.60044	-inf	#NAME?	0.0007	0.00235395	yes	down-regulated
XLOC_011834	XLOC_011834	BC021614	chr19:4057486-4059294	treat	ctrl	OK	0	0.716053	-inf	#NAME?	0.00025	0.000947574	yes	down-regulated
XLOC_015505	XLOC_015505	Terc	chr3:96414436-96414833	treat	ctrl	OK	0	1.59274	-inf	#NAME?	0.00035	0.00127572	yes	down-regulated
XLOC_000057	XLOC_000057	-	chr1:30977061-30977824	treat	ctrl	OK	1.25363	0	inf	#NAME?	5e-05	0.000220296	yes
XLOC_000061	XLOC_000061	-	chr1:31287090-31287882	treat	ctrl	OK	1.28065	0	inf	#NAME?	0.122	0.192989	no
XLOC_015762	XLOC_015762	4930570G19Rik	chr3:156546752-156561746	treat	ctrl	OK	0	0.891438	-inf	#NAME?	5e-05	0.000220296	yes	down-regulated
XLOC_016651	XLOC_016651	Gm1987	chr4:42772859-42773993	treat	ctrl	OK	0	4.09352	-inf	#NAME?	5e-05	0.000220296	yes	down-regulated
XLOC_017819	XLOC_017819	Mir6240	chr5:114851947-114852064	treat	ctrl	OK	0	50460.1	-inf	#NAME?	0.0124	0.0290579	yes	down-regulated
XLOC_020219	XLOC_020219	A630073D07Rik	chr6:132625110-132627511	treat	ctrl	OK	0	1.09672	-inf	#NAME?	0.0005	0.00174758	yes	down-regulated
XLOC_020773	XLOC_020773	Lhb	chr7:45420945-45421854	treat	ctrl	OK	0	0.85937	-inf	#NAME?	0.0009	0.00293775	yes	down-regulated
XLOC_021934	XLOC_021934	Saa3	chr7:46711997-46715676	treat	ctrl	OK	0	1.03469	-inf	#NAME?	0.00025	0.000947574	yes	down-regulated
XLOC_020863	XLOC_020863	1700011C11Rik	chr7:71947526-72027317	treat	ctrl	OK	0.831856	0	inf	#NAME?	0.02385	0.0504411	no
XLOC_025716	XLOC_025716	BC061195	chrX:93156153-93156871	treat	ctrl	OK	0	0.995015	-inf	#NAME?	0.00015	0.000598857	yes	down-regulated
XLOC_000102	XLOC_000102	Il18r1	chr1:40465551-40500854	treat	ctrl	NOTEST	0.0746392	0	inf	0	1	1	no
XLOC_000106	XLOC_000106	Tmem182	chr1:40805600-40855267	treat	ctrl	NOTEST	0.131383	0	inf	0	1	1	no
XLOC_000136	XLOC_000136	Ccdc150	chr1:54250682-54368727	treat	ctrl	NOTEST	0.0492906	0	inf	0	1	1	no
XLOC_000268	XLOC_000268	Gm7609	chr1:85199610-85213762	treat	ctrl	NOTEST	0.0423953	0	inf	0	1	1	no
XLOC_000273	XLOC_000273	9930111H07Rik	chr1:85771609-85851667	treat	ctrl	NOTEST	0.0515631	0	inf	0	1	1	no
XLOC_000282	XLOC_000282	1700019O17Rik	chr1:86426328-86428049	treat	ctrl	NOTEST	0.0560127	0	inf	0	1	1	no
XLOC_000295	XLOC_000295	Neu2	chr1:87574026-87597840	treat	ctrl	NOTEST	0.0638113	0	inf	0	1	1	no
XLOC_000305	XLOC_000305	Gm19589	chr1:88551516-88562166	treat	ctrl	NOTEST	0.0128771	0	inf	0	1	1	no
XLOC_000380	XLOC_000380	Cntnap5a	chr1:115685136-116580674	treat	ctrl	NOTEST	0.0318996	0	inf	0	1	1	no
XLOC_000410	XLOC_000410	Pigr	chr1:130826683-130852249	treat	ctrl	NOTEST	0.0077186	0	inf	0	1	1	no
XLOC_000412	XLOC_000412	Il10	chr1:131019844-131024970	treat	ctrl	NOTEST	0.0543174	0	inf	0	1	1	no
XLOC_000493	XLOC_000493	Pdc	chr1:150319416-150346771	treat	ctrl	NOTEST	0.11046	0	inf	0	1	1	no
XLOC_000496	XLOC_000496	-	chr1:151198738-151199992	treat	ctrl	NOTEST	0.285264	0	inf	0	1	1	no
XLOC_000555	XLOC_000555	2810442N19Rik	chr1:161987301-162478034	treat	ctrl	NOTEST	0.301857	0	inf	0	1	1	no
XLOC_000578	XLOC_000578	Gpa33	chr1:166130459-166166510	treat	ctrl	NOTEST	0.108127	0	inf	0	1	1	no
XLOC_000600	XLOC_000600	Nr1i3	chr1:171213969-171226379	treat	ctrl	NOTEST	0.11113	0	inf	0	1	1	no
XLOC_000623	XLOC_000623	Casq1	chr1:172209893-172219934	treat	ctrl	OK	54.4959	0	inf	#NAME?	0.17485	0.256212	no
XLOC_000656	XLOC_000656	Wdr64	chr1:175698592-175815733	treat	ctrl	NOTEST	0.0163891	0	inf	0	1	1	no
XLOC_000690	XLOC_000690	1700047M11Rik	chr1:182300833-182303289	treat	ctrl	NOTEST	0.187061	0	inf	0	1	1	no
XLOC_000741	XLOC_000741	Npbwr1	chr1:5913706-5917398	treat	ctrl	NOTEST	0.0161355	0	inf	0	1	1	no
XLOC_000776	XLOC_000776	Defb41,Gm15386	chr1:18250977-18265138	treat	ctrl	NOTEST	0.249805	0	inf	0	1	1	no
XLOC_000791	XLOC_000791	Col19a1	chr1:24257682-24587437	treat	ctrl	NOTEST	0.00542614	0	inf	0	1	1	no
XLOC_000912	XLOC_000912	Gpr1	chr1:63182570-63314575	treat	ctrl	NOTEST	0.293391	0	inf	0	1	1	no
XLOC_000914	XLOC_000914	Mdh1b	chr1:63698826-63730318	treat	ctrl	NOTEST	0.0622588	0	inf	0	1	1	no
XLOC_000927	XLOC_000927	Crygc	chr1:65071524-65073532	treat	ctrl	NOTEST	0.221616	0	inf	0	1	1	no
XLOC_000928	XLOC_000928	Crygb	chr1:65080221-65082290	treat	ctrl	NOTEST	0.136025	0	inf	0	1	1	no
XLOC_000955	XLOC_000955	Cxcr1	chr1:74191785-74194631	treat	ctrl	NOTEST	0.102754	0	inf	0	1	1	no
XLOC_001051	XLOC_001051	Otos	chr1:92644217-92648841	treat	ctrl	NOTEST	0.186142	0	inf	0	1	1	no
XLOC_001064	XLOC_001064	Pdcd1	chr1:94038304-94052553	treat	ctrl	NOTEST	0.098323	0	inf	0	1	1	no
XLOC_001083	XLOC_001083	Mir3473f	chr1:106538177-106714290	treat	ctrl	NOTEST	4943.1	0	inf	0	1	1	no
XLOC_001101	XLOC_001101	-	chr1:119896418-119897709	treat	ctrl	OK	1.19607	0	inf	#NAME?	5e-05	0.000220296	yes
XLOC_001103	XLOC_001103	Cfap221	chr1:119923518-119995210	treat	ctrl	NOTEST	0.0540055	0	inf	0	1	1	no
XLOC_001107	XLOC_001107	Marco	chr1:120474537-120505084	treat	ctrl	NOTEST	0.0985615	0	inf	0	1	1	no
XLOC_001113	XLOC_001113	-	chr1:125496162-125496364	treat	ctrl	OK	53.324	0	inf	#NAME?	5e-05	0.000220296	yes
XLOC_001117	XLOC_001117	Tmem163	chr1:127490341-127678021	treat	ctrl	NOTEST	0.0403982	0	inf	0	1	1	no
XLOC_001127	XLOC_001127	Zp3r	chr1:130576705-130629606	treat	ctrl	NOTEST	0.125184	0	inf	0	1	1	no
XLOC_001159	XLOC_001159	Mgat4e	chr1:134540940-134549682	treat	ctrl	NOTEST	0.0574134	0	inf	0	1	1	no
XLOC_001198	XLOC_001198	Rgs13	chr1:144138666-144177372	treat	ctrl	NOTEST	0.0704191	0	inf	0	1	1	no
XLOC_001226	XLOC_001226	Teddm2	chr1:153849541-153851195	treat	ctrl	NOTEST	0.0606668	0	inf	0	1	1	no
XLOC_001292	XLOC_001292	Tbx19	chr1:165137852-165160773	treat	ctrl	NOTEST	0.0458897	0	inf	0	1	1	no
XLOC_001382	XLOC_001382	Pld5	chr1:175962305-176275312	treat	ctrl	NOTEST	0.0101488	0	inf	0	1	1	no
XLOC_001387	XLOC_001387	2310043L19Rik	chr1:177641541-177642943	treat	ctrl	NOTEST	0.0648737	0	inf	0	1	1	no
XLOC_001493	XLOC_001493	Gm5177	chr10:10605944-10616313	treat	ctrl	NOTEST	0.00785722	0	inf	0	1	1	no
XLOC_001516	XLOC_001516	Il22ra2	chr10:19622027-19634681	treat	ctrl	NOTEST	0.0275196	0	inf	0	1	1	no
XLOC_001525	XLOC_001525	Aldh8a1	chr10:21377299-21396578	treat	ctrl	NOTEST	0.131857	0	inf	0	1	1	no
XLOC_001638	XLOC_001638	Pln	chr10:53278080-53379851	treat	ctrl	NOTEST	0.0276323	0	inf	0	1	1	no
XLOC_001681	XLOC_001681	Col13a1	chr10:61834560-61979122	treat	ctrl	OK	4.71433	0	inf	#NAME?	0.1279	0.199793	no
XLOC_001683	XLOC_001683	Tacr2	chr10:62252437-62265990	treat	ctrl	NOTEST	0.205349	0	inf	0	1	1	no
XLOC_001702	XLOC_001702	-	chr10:68325127-68325671	treat	ctrl	OK	1.90393	0	inf	#NAME?	5e-05	0.000220296	yes
XLOC_001730	XLOC_001730	Gm5134	chr10:75954513-76009589	treat	ctrl	NOTEST	0.0343551	0	inf	0	1	1	no
XLOC_001741	XLOC_001741	Gm10787	chr10:77011994-77022214	treat	ctrl	NOTEST	0.0866198	0	inf	0	1	1	no
XLOC_001744	XLOC_001744	Gm17769	chr10:77418375-77420939	treat	ctrl	NOTEST	0.0742012	0	inf	0	1	1	no
XLOC_001818	XLOC_001818	Onecut3	chr10:80494905-80517260	treat	ctrl	NOTEST	0.0659326	0	inf	0	1	1	no
XLOC_001886	XLOC_001886	-	chr10:86660831-86661090	treat	ctrl	OK	7.4409	0	inf	#NAME?	0.00045	0.00159269	yes
XLOC_001891	XLOC_001891	Pah	chr10:87521794-87584137	treat	ctrl	NOTEST	0.163312	0	inf	0	1	1	no
XLOC_001906	XLOC_001906	-	chr10:91172031-91172681	treat	ctrl	OK	1.57051	0	inf	#NAME?	5e-05	0.000220296	yes
XLOC_001910	XLOC_001910	Gm17745	chr10:93336231-93348879	treat	ctrl	NOTEST	0.0975912	0	inf	0	1	1	no
XLOC_001923	XLOC_001923	2310039L15Rik	chr10:95336275-95363216	treat	ctrl	NOTEST	0.434125	0	inf	0	1	1	no
XLOC_001954	XLOC_001954	Rassf9	chr10:102512221-102546560	treat	ctrl	NOTEST	0.122712	0	inf	0	1	1	no
XLOC_001999	XLOC_001999	4933411E08Rik	chr10:117925458-117948307	treat	ctrl	NOTEST	0.0417019	0	inf	0	1	1	no
XLOC_002006	XLOC_002006	1700025F24Rik	chr10:119413443-119426864	treat	ctrl	NOTEST	0.0416244	0	inf	0	1	1	no
XLOC_002114	XLOC_002114	Tespa1	chr10:130322851-130362642	treat	ctrl	NOTEST	0.0419851	0	inf	0	1	1	no
XLOC_002225	XLOC_002225	Rfpl4b	chr10:38820540-38821779	treat	ctrl	NOTEST	0.2459	0	inf	0	1	1	no
XLOC_002235	XLOC_002235	AI317395	chr10:40001572-40025268	treat	ctrl	NOTEST	0.0125784	0	inf	0	1	1	no
XLOC_002280	XLOC_002280	Gm4981	chr10:58234847-58236660	treat	ctrl	NOTEST	0.148058	0	inf	0	1	1	no
XLOC_002321	XLOC_002321	Lrrtm3	chr10:63430097-65003667	treat	ctrl	NOTEST	0.0872408	0	inf	0	1	1	no
XLOC_002508	XLOC_002508	Rmst	chr10:92081745-92165178	treat	ctrl	NOTEST	0.0842186	0	inf	0	1	1	no
XLOC_002516	XLOC_002516	Gm15915	chr10:93641048-93747208	treat	ctrl	NOTEST	0.347469	0	inf	0	1	1	no
XLOC_002540	XLOC_002540	Nts	chr10:102481755-102490418	treat	ctrl	NOTEST	0.125957	0	inf	0	1	1	no
XLOC_002553	XLOC_002553	-	chr10:108444378-108453819	treat	ctrl	OK	2.69607	0	inf	#NAME?	0.0003	0.00111524	yes
XLOC_002555	XLOC_002555	Gm5136	chr10:108497649-109010975	treat	ctrl	NOTEST	0.304156	0	inf	0	1	1	no
XLOC_002559	XLOC_002559	-	chr10:111373231-111373555	treat	ctrl	OK	5.39648	0	inf	#NAME?	5e-05	0.000220296	yes
XLOC_002702	XLOC_002702	Olfr827	chr10:130210159-130211128	treat	ctrl	NOTEST	0.0827074	0	inf	0	1	1	no
XLOC_002748	XLOC_002748	-	chr11:6269199-6269667	treat	ctrl	OK	1.26042	0	inf	#NAME?	0.0001	0.000416641	yes
XLOC_002773	XLOC_002773	-	chr11:16957132-16957702	treat	ctrl	OK	0.900107	0	inf	#NAME?	0.00045	0.00159269	yes
XLOC_002799	XLOC_002799	4933430M04Rik	chr11:24481908-24569951	treat	ctrl	NOTEST	0.118551	0	inf	0	1	1	no
XLOC_002820	XLOC_002820	-	chr11:30771774-31102704	treat	ctrl	OK	2.19642	0	inf	#NAME?	0.17485	0.256212	no
XLOC_002910	XLOC_002910	Grm6	chr11:50850684-50866208	treat	ctrl	NOTEST	0.0429953	0	inf	0	1	1	no
XLOC_003042	XLOC_003042	Cdrt4	chr11:62951192-63386069	treat	ctrl	NOTEST	0.246558	0	inf	0	1	1	no
XLOC_003043	XLOC_003043	Tekt3	chr11:62951192-63386069	treat	ctrl	NOTEST	0.132987	0	inf	0	1	1	no
XLOC_003062	XLOC_003062	Myh13	chr11:67327102-67371502	treat	ctrl	NOTEST	0.0816247	0	inf	0	1	1	no
XLOC_003193	XLOC_003193	-	chr11:75530305-75531261	treat	ctrl	OK	1.00843	0	inf	#NAME?	5e-05	0.000220296	yes
XLOC_003205	XLOC_003205	Bhlha9	chr11:76672469-76673676	treat	ctrl	NOTEST	0.213647	0	inf	0	1	1	no
XLOC_003261	XLOC_003261	Ccl12	chr11:82101844-82103399	treat	ctrl	NOTEST	0.196585	0	inf	0	1	1	no
XLOC_003331	XLOC_003331	Scpep1os	chr11:88905927-88955442	treat	ctrl	NOTEST	0.104876	0	inf	0	1	1	no
XLOC_003342	XLOC_003342	Car10	chr11:93099289-93601751	treat	ctrl	NOTEST	0.0198499	0	inf	0	1	1	no
XLOC_003354	XLOC_003354	Hils1	chr11:94962776-94976327	treat	ctrl	NOTEST	0.231471	0	inf	0	1	1	no
XLOC_003360	XLOC_003360	-	chr11:95318724-95319366	treat	ctrl	OK	1.39375	0	inf	#NAME?	5e-05	0.000220296	yes
XLOC_003371	XLOC_003371	Gip	chr11:96024544-96030828	treat	ctrl	NOTEST	0.275556	0	inf	0	1	1	no
XLOC_003424	XLOC_003424	Gm12	chr11:98598290-98599586	treat	ctrl	NOTEST	0.0454254	0	inf	0	1	1	no
XLOC_003476	XLOC_003476	G6pc	chr11:101367729-101377903	treat	ctrl	NOTEST	0.0138364	0	inf	0	1	1	no
XLOC_003499	XLOC_003499	-	chr11:102408227-102408871	treat	ctrl	OK	0.881922	0	inf	#NAME?	5e-05	0.000220296	yes
XLOC_003521	XLOC_003521	Sppl2c	chr11:104186326-104191166	treat	ctrl	NOTEST	0.0559683	0	inf	0	1	1	no
XLOC_003595	XLOC_003595	Trim80	chr11:115440544-115448268	treat	ctrl	NOTEST	0.0508076	0	inf	0	1	1	no
XLOC_003604	XLOC_003604	Smim5	chr11:115892593-115933492	treat	ctrl	NOTEST	0.413978	0	inf	0	1	1	no
XLOC_003674	XLOC_003674	Oxld1	chr11:120456603-120458063	treat	ctrl	OK	1.001	0	inf	#NAME?	0.13325	0.206266	no
XLOC_003710	XLOC_003710	Inpp5j	chr11:3494271-3504821	treat	ctrl	NOTEST	0.23195	0	inf	0	1	1	no
XLOC_003760	XLOC_003760	Gm11978	chr11:6650147-6677475	treat	ctrl	NOTEST	0.0258204	0	inf	0	1	1	no
XLOC_003806	XLOC_003806	5730522E02Rik	chr11:25616845-26210576	treat	ctrl	NOTEST	0.0453662	0	inf	0	1	1	no
XLOC_003816	XLOC_003816	4931440F15Rik	chr11:29692897-30026033	treat	ctrl	NOTEST	0.117702	0	inf	0	1	1	no
XLOC_003914	XLOC_003914	Gm11186	chr11:52764694-53187997	treat	ctrl	NOTEST	0.0938077	0	inf	0	1	1	no
XLOC_003989	XLOC_003989	Med9os	chr11:59946891-59948147	treat	ctrl	NOTEST	0.40212	0	inf	0	1	1	no
XLOC_004071	XLOC_004071	Slc35g3	chr11:69759885-69761844	treat	ctrl	NOTEST	0.0680801	0	inf	0	1	1	no
XLOC_004074	XLOC_004074	Tmem102	chr11:69803594-69806038	treat	ctrl	NOTEST	0.218449	0	inf	0	1	1	no
XLOC_004075	XLOC_004075	4933402P03Rik	chr11:69816565-69818440	treat	ctrl	NOTEST	0.0422736	0	inf	0	1	1	no
XLOC_004076	XLOC_004076	Spem1	chr11:69820870-69822165	treat	ctrl	NOTEST	0.145536	0	inf	0	1	1	no
XLOC_004237	XLOC_004237	Slfn10-ps	chr11:83028125-83040533	treat	ctrl	NOTEST	0.0188544	0	inf	0	1	1	no
XLOC_004318	XLOC_004318	Gm11541	chr11:94694497-94704499	treat	ctrl	NOTEST	0.0403621	0	inf	0	1	1	no
XLOC_004320	XLOC_004320	Tmem92	chr11:94777216-94782703	treat	ctrl	NOTEST	0.321806	0	inf	0	1	1	no
XLOC_004321	XLOC_004321	-	chr11:94827897-94828969	treat	ctrl	OK	0.961237	0	inf	#NAME?	5e-05	0.000220296	yes
XLOC_004349	XLOC_004349	D030028A08Rik	chr11:96944145-96977688	treat	ctrl	OK	3.99115	0	inf	#NAME?	0.12205	0.193049	no
XLOC_004367	XLOC_004367	Snora21	chr11:97771313-97782439	treat	ctrl	NOTEST	5414	0	inf	0	1	1	no
XLOC_004403	XLOC_004403	Krt40	chr11:99537484-99543158	treat	ctrl	NOTEST	0.0509707	0	inf	0	1	1	no
XLOC_004435	XLOC_004435	Krt35	chr11:100092191-100096224	treat	ctrl	NOTEST	0.0373169	0	inf	0	1	1	no
XLOC_004438	XLOC_004438	Krt15	chr11:100131758-100135949	treat	ctrl	NOTEST	0.0206283	0	inf	0	1	1	no
XLOC_004459	XLOC_004459	Hcrt	chr11:100761692-100762931	treat	ctrl	NOTEST	0.341105	0	inf	0	1	1	no
XLOC_004594	XLOC_004594	Cd300e	chr11:115051916-115062038	treat	ctrl	NOTEST	0.0844084	0	inf	0	1	1	no
XLOC_004605	XLOC_004605	-	chr11:115492313-115493303	treat	ctrl	OK	1.0693	0	inf	#NAME?	5e-05	0.000220296	yes
XLOC_004614	XLOC_004614	-	chr11:115967419-115967726	treat	ctrl	OK	6.37053	0	inf	#NAME?	5e-05	0.000220296	yes
XLOC_004636	XLOC_004636	St6galnac1	chr11:116765024-116775507	treat	ctrl	NOTEST	0.0128994	0	inf	0	1	1	no
XLOC_004661	XLOC_004661	-	chr11:119933147-119935149	treat	ctrl	OK	1.20655	0	inf	#NAME?	0.1234	0.19471	no
XLOC_004679	XLOC_004679	Pde6g	chr11:120447606-120453500	treat	ctrl	NOTEST	0.351833	0	inf	0	1	1	no
XLOC_004683	XLOC_004683	Ppp1r27	chr11:120549974-120551132	treat	ctrl	NOTEST	0.353992	0	inf	0	1	1	no
XLOC_004781	XLOC_004781	-	chr12:22090344-22091120	treat	ctrl	OK	1.02233	0	inf	#NAME?	5e-05	0.000220296	yes
XLOC_004881	XLOC_004881	Wdr20rt	chr12:65225516-65228454	treat	ctrl	NOTEST	0.0712202	0	inf	0	1	1	no
XLOC_004902	XLOC_004902	Tomm20l	chr12:71111427-71136675	treat	ctrl	NOTEST	0.157273	0	inf	0	1	1	no
XLOC_004912	XLOC_004912	Six6	chr12:72939944-72944899	treat	ctrl	NOTEST	0.056381	0	inf	0	1	1	no
XLOC_005015	XLOC_005015	Gm8300	chr12:87514315-87518265	treat	ctrl	NOTEST	0.0339259	0	inf	0	1	1	no
XLOC_005019	XLOC_005019	Gm1995	chr12:87861349-87865690	treat	ctrl	NOTEST	0.0286009	0	inf	0	1	1	no
XLOC_005021	XLOC_005021	Gm2022	chr12:87892833-87896722	treat	ctrl	NOTEST	0.294452	0	inf	0	1	1	no
XLOC_005035	XLOC_005035	-	chr12:99005732-99073006	treat	ctrl	OK	13.9238	0	inf	#NAME?	5e-05	0.000220296	yes
XLOC_005042	XLOC_005042	Gm10432	chr12:100276608-100520822	treat	ctrl	NOTEST	0.0638323	0	inf	0	1	1	no
XLOC_005071	XLOC_005071	Serpina3i	chr12:104263121-104269365	treat	ctrl	NOTEST	0.0612387	0	inf	0	1	1	no
XLOC_005080	XLOC_005080	Tcl1b1	chr12:105159703-105166625	treat	ctrl	NOTEST	0.069593	0	inf	0	1	1	no
XLOC_005082	XLOC_005082	Tcl1b3	chr12:105191044-105195399	treat	ctrl	NOTEST	0.101601	0	inf	0	1	1	no
XLOC_005204	XLOC_005204	-	chr12:112829552-112829921	treat	ctrl	OK	2.3143	0	inf	#NAME?	0.0001	0.000416641	yes
XLOC_005209	XLOC_005209	Tex22	chr12:113074501-113088914	treat	ctrl	NOTEST	0.026777	0	inf	0	1	1	no
XLOC_005230	XLOC_005230	Macc1	chr12:119443409-119466932	treat	ctrl	NOTEST	0.0717254	0	inf	0	1	1	no
XLOC_005245	XLOC_005245	Fam228a	chr12:4593007-4738383	treat	ctrl	NOTEST	0.0569739	0	inf	0	1	1	no
XLOC_005260	XLOC_005260	9530020I12Rik	chr12:11185992-11204502	treat	ctrl	NOTEST	0.0889106	0	inf	0	1	1	no
XLOC_005289	XLOC_005289	-	chr12:20920848-20921150	treat	ctrl	OK	5.86646	0	inf	#NAME?	5e-05	0.000220296	yes
XLOC_005387	XLOC_005387	Gm20063	chr12:61499659-61521820	treat	ctrl	NOTEST	0.135806	0	inf	0	1	1	no
XLOC_005453	XLOC_005453	9430078K24Rik	chr12:79917018-79936264	treat	ctrl	NOTEST	0.562953	0	inf	0	1	1	no
XLOC_005535	XLOC_005535	4930474N09Rik	chr12:99161276-99162808	treat	ctrl	NOTEST	0.185144	0	inf	0	1	1	no
XLOC_005537	XLOC_005537	1700064M15Rik	chr12:99626052-99627974	treat	ctrl	NOTEST	0.198259	0	inf	0	1	1	no
XLOC_005565	XLOC_005565	Serpina1d	chr12:103763586-103773633	treat	ctrl	NOTEST	0.142407	0	inf	0	1	1	no
XLOC_005625	XLOC_005625	-	chr12:112302097-112302876	treat	ctrl	NOTEST	0.594205	0	inf	0	1	1	no
XLOC_005701	XLOC_005701	Aoah	chr13:20794112-21024254	treat	ctrl	NOTEST	0.109032	0	inf	0	1	1	no
XLOC_005719	XLOC_005719	-	chr13:21912307-21934252	treat	ctrl	OK	5.67416	0	inf	#NAME?	5e-05	0.000220296	yes
XLOC_005744	XLOC_005744	Vmn1r223	chr13:23249237-23250323	treat	ctrl	NOTEST	0.032382	0	inf	0	1	1	no
XLOC_005749	XLOC_005749	Hist1h2af	chr13:23533910-23534378	treat	ctrl	NOTEST	0.615137	0	inf	0	1	1	no
XLOC_005754	XLOC_005754	Hist1h2ad	chr13:23574380-23574915	treat	ctrl	NOTEST	0.0986058	0	inf	0	1	1	no
XLOC_005767	XLOC_005767	Slc17a3	chr13:23839433-23860714	treat	ctrl	NOTEST	0.02923	0	inf	0	1	1	no
XLOC_005802	XLOC_005802	Foxf2	chr13:31625815-31631406	treat	ctrl	NOTEST	0.120219	0	inf	0	1	1	no
XLOC_005827	XLOC_005827	-	chr13:36578727-36579161	treat	ctrl	OK	2.02996	0	inf	#NAME?	0.1212	0.19191	no
XLOC_005854	XLOC_005854	-	chr13:45201991-45202239	treat	ctrl	OK	10.0548	0	inf	#NAME?	0.0001	0.000416641	yes
XLOC_005857	XLOC_005857	Stmnd1	chr13:46273720-46300115	treat	ctrl	NOTEST	0.108319	0	inf	0	1	1	no
XLOC_005901	XLOC_005901	Hrh2	chr13:54192128-54222432	treat	ctrl	NOTEST	0.0433623	0	inf	0	1	1	no
XLOC_005907	XLOC_005907	Cdhr2	chr13:54701462-54736662	treat	ctrl	NOTEST	0.0294224	0	inf	0	1	1	no
XLOC_005916	XLOC_005916	Slc34a1	chr13:55399647-55415232	treat	ctrl	NOTEST	0.0638417	0	inf	0	1	1	no
XLOC_005950	XLOC_005950	Fancc	chr13:62964892-63431745	treat	ctrl	OK	2.03314	0	inf	#NAME?	0.17025	0.250715	no
XLOC_005967	XLOC_005967	Gm10767	chr13:66905414-66909166	treat	ctrl	NOTEST	0.0411803	0	inf	0	1	1	no
XLOC_005996	XLOC_005996	Slc6a19os	chr13:73681156-73709856	treat	ctrl	NOTEST	0.0639433	0	inf	0	1	1	no
XLOC_006020	XLOC_006020	9330111N05Rik	chr13:80964073-81079857	treat	ctrl	NOTEST	0.0496901	0	inf	0	1	1	no
XLOC_006054	XLOC_006054	F2rl2	chr13:95627175-95891922	treat	ctrl	NOTEST	0.0775098	0	inf	0	1	1	no
XLOC_006143	XLOC_006143	-	chr13:119893381-119913401	treat	ctrl	OK	0.861597	0	inf	#NAME?	5e-05	0.000220296	yes
XLOC_006146	XLOC_006146	-	chr13:120282350-120283720	treat	ctrl	OK	1.58609	0	inf	#NAME?	5e-05	0.000220296	yes
XLOC_006148	XLOC_006148	Tcstv3	chr13:120316861-120318261	treat	ctrl	NOTEST	0.576539	0	inf	0	1	1	no
XLOC_006150	XLOC_006150	Calml3	chr13:3802892-3804318	treat	ctrl	NOTEST	0.0745698	0	inf	0	1	1	no
XLOC_006154	XLOC_006154	Akr1c12	chr13:4268171-4279399	treat	ctrl	NOTEST	0.4362	0	inf	0	1	1	no
XLOC_006203	XLOC_006203	Zfp389	chr13:21504315-21506524	treat	ctrl	NOTEST	0.326597	0	inf	0	1	1	no
XLOC_006217	XLOC_006217	Hist1h2an	chr13:21786771-21787218	treat	ctrl	NOTEST	0.124061	0	inf	0	1	1	no
XLOC_006256	XLOC_006256	Hist1h2ac	chr13:23683472-23683959	treat	ctrl	NOTEST	0.116434	0	inf	0	1	1	no
XLOC_006359	XLOC_006359	A330048O09Rik	chr13:48272417-48273884	treat	ctrl	NOTEST	0.2016	0	inf	0	1	1	no
XLOC_006377	XLOC_006377	4930518P08Rik	chr13:50753392-50765248	treat	ctrl	NOTEST	0.192496	0	inf	0	1	1	no
XLOC_006406	XLOC_006406	F12	chr13:55417957-55426804	treat	ctrl	NOTEST	0.0160032	0	inf	0	1	1	no
XLOC_006441	XLOC_006441	Spata31d1a	chr13:59700082-59706197	treat	ctrl	NOTEST	0.0588225	0	inf	0	1	1	no
XLOC_006490	XLOC_006490	-	chr13:66714935-66715468	treat	ctrl	OK	1.58359	0	inf	#NAME?	5e-05	0.000220296	yes
XLOC_006514	XLOC_006514	4930525G20Rik	chr13:67796593-67830985	treat	ctrl	NOTEST	0.0213018	0	inf	0	1	1	no
XLOC_006534	XLOC_006534	Slc6a19	chr13:73681156-73709856	treat	ctrl	NOTEST	0.0265658	0	inf	0	1	1	no
XLOC_006548	XLOC_006548	Gpr150	chr13:76054850-76056996	treat	ctrl	NOTEST	0.125469	0	inf	0	1	1	no
XLOC_006562	XLOC_006562	Atp6ap1l	chr13:90883448-90905355	treat	ctrl	NOTEST	0.302461	0	inf	0	1	1	no
XLOC_006564	XLOC_006564	A830009L08Rik	chr13:91368989-91388085	treat	ctrl	NOTEST	0.0803099	0	inf	0	1	1	no
XLOC_006580	XLOC_006580	Bhmt2	chr13:93656096-93674302	treat	ctrl	NOTEST	0.108007	0	inf	0	1	1	no
XLOC_006634	XLOC_006634	-	chr13:103737036-103737689	treat	ctrl	OK	1.0407	0	inf	#NAME?	5e-05	0.000220296	yes
XLOC_006656	XLOC_006656	Rab3c	chr13:110054186-110280206	treat	ctrl	NOTEST	0.00373391	0	inf	0	1	1	no
XLOC_006675	XLOC_006675	Hspb3	chr13:113662895-113663676	treat	ctrl	NOTEST	0.36064	0	inf	0	1	1	no
XLOC_006703	XLOC_006703	Gm10408	chr14:3395092-3562944	treat	ctrl	NOTEST	0.0229059	0	inf	0	1	1	no
XLOC_006730	XLOC_006730	Synpr	chr14:13284779-13615469	treat	ctrl	NOTEST	0.0373015	0	inf	0	1	1	no
XLOC_006733	XLOC_006733	Olfr31	chr14:14328112-14329066	treat	ctrl	NOTEST	0.0804164	0	inf	0	1	1	no
XLOC_006742	XLOC_006742	-	chr14:19564979-19565260	treat	ctrl	OK	6.85666	0	inf	#NAME?	5e-05	0.000220296	yes
XLOC_006744	XLOC_006744	D14Ertd670e	chr14:19838924-19844677	treat	ctrl	NOTEST	0.179987	0	inf	0	1	1	no
XLOC_006766	XLOC_006766	Israa	chr14:25459184-25666749	treat	ctrl	NOTEST	0.0162511	0	inf	0	1	1	no
XLOC_006770	XLOC_006770	Duxbl1,Duxbl3	chr14:25983004-25990166	treat	ctrl	NOTEST	0.0132535	0	inf	0	1	1	no
XLOC_006791	XLOC_006791	4831407H17Rik	chr14:30008999-30527169	treat	ctrl	NOTEST	0.0609484	0	inf	0	1	1	no
XLOC_006818	XLOC_006818	Fam170b	chr14:32833961-32836788	treat	ctrl	NOTEST	0.0800659	0	inf	0	1	1	no
XLOC_006841	XLOC_006841	Lrit1	chr14:37054829-37064938	treat	ctrl	NOTEST	0.0499894	0	inf	0	1	1	no
XLOC_006860	XLOC_006860	Gm15217	chr14:46379523-46390599	treat	ctrl	NOTEST	0.445893	0	inf	0	1	1	no
XLOC_006922	XLOC_006922	Psmb11	chr14:54625309-54629556	treat	ctrl	NOTEST	0.013911	0	inf	0	1	1	no
XLOC_007001	XLOC_007001	4931440J10Rik	chr14:62663666-62830126	treat	ctrl	NOTEST	0.444274	0	inf	0	1	1	no
XLOC_007141	XLOC_007141	Gm9376	chr14:118267157-118267770	treat	ctrl	NOTEST	0.530292	0	inf	0	1	1	no
XLOC_007143	XLOC_007143	Cldn10	chr14:118787870-118874525	treat	ctrl	NOTEST	0.241226	0	inf	0	1	1	no
XLOC_007145	XLOC_007145	Hs6st3	chr14:119138264-119869815	treat	ctrl	NOTEST	0.0358364	0	inf	0	1	1	no
XLOC_007173	XLOC_007173	Acox2	chr14:8225510-8259019	treat	ctrl	NOTEST	0.0681032	0	inf	0	1	1	no
XLOC_007216	XLOC_007216	Gm10248	chr14:22019711-23094571	treat	ctrl	NOTEST	0.0111615	0	inf	0	1	1	no
XLOC_007261	XLOC_007261	Slc18a3	chr14:32408202-32465909	treat	ctrl	NOTEST	0.0537374	0	inf	0	1	1	no
XLOC_007267	XLOC_007267	A630023A22Rik	chr14:34051129-34102754	treat	ctrl	NOTEST	0.0555715	0	inf	0	1	1	no
XLOC_007272	XLOC_007272	Sncg	chr14:34370273-34374669	treat	ctrl	NOTEST	0.225037	0	inf	0	1	1	no
XLOC_007297	XLOC_007297	1700001F09Rik	chr14:43342383-43347811	treat	ctrl	NOTEST	0.0890465	0	inf	0	1	1	no
XLOC_007358	XLOC_007358	Rnase1	chr14:51145001-51146767	treat	ctrl	NOTEST	0.190895	0	inf	0	1	1	no
XLOC_007377	XLOC_007377	Olfr1512	chr14:52372109-52373051	treat	ctrl	NOTEST	0.0858068	0	inf	0	1	1	no
XLOC_007396	XLOC_007396	-	chr14:54694921-54695951	treat	ctrl	OK	1.32486	0	inf	#NAME?	0.0001	0.000416641	yes
XLOC_007410	XLOC_007410	Nrl	chr14:55518977-55524981	treat	ctrl	NOTEST	0.0792808	0	inf	0	1	1	no
XLOC_007439	XLOC_007439	Gzmf	chr14:56205262-56211407	treat	ctrl	NOTEST	0.167112	0	inf	0	1	1	no
XLOC_007447	XLOC_007447	-	chr14:56884864-56886016	treat	ctrl	OK	0.663148	0	inf	#NAME?	5e-05	0.000220296	yes
XLOC_007465	XLOC_007465	Phf11b	chr14:59320963-59341330	treat	ctrl	NOTEST	0.312833	0	inf	0	1	1	no
XLOC_007468	XLOC_007468	-	chr14:59380832-59440877	treat	ctrl	OK	41.4132	0	inf	#NAME?	0.1895	0.272639	no
XLOC_007478	XLOC_007478	1700109G14Rik	chr14:61292982-61305334	treat	ctrl	NOTEST	0.321722	0	inf	0	1	1	no
XLOC_007484	XLOC_007484	Gucy1b2	chr14:62392669-62456289	treat	ctrl	NOTEST	0.0378356	0	inf	0	1	1	no
XLOC_007561	XLOC_007561	Lrrc63	chr14:75004109-75388146	treat	ctrl	NOTEST	0.0525495	0	inf	0	1	1	no
XLOC_007613	XLOC_007613	1700128A07Rik	chr14:106417186-106486520	treat	ctrl	NOTEST	0.096827	0	inf	0	1	1	no
XLOC_007631	XLOC_007631	1810041H14Rik	chr14:121876860-122021035	treat	ctrl	OK	5.35949	0	inf	#NAME?	0.1511	0.228117	no
XLOC_007632	XLOC_007632	Gpr18	chr14:121876860-122021035	treat	ctrl	NOTEST	0.0514389	0	inf	0	1	1	no
XLOC_007647	XLOC_007647	C6	chr15:4727209-4804045	treat	ctrl	NOTEST	0.0118005	0	inf	0	1	1	no
XLOC_007690	XLOC_007690	Cdh12	chr15:21111451-21589533	treat	ctrl	NOTEST	0.0336974	0	inf	0	1	1	no
XLOC_007697	XLOC_007697	March11	chr15:26309071-26409573	treat	ctrl	NOTEST	0.0655636	0	inf	0	1	1	no
XLOC_007713	XLOC_007713	Erich5	chr15:34453311-34473892	treat	ctrl	NOTEST	0.0129952	0	inf	0	1	1	no
XLOC_007715	XLOC_007715	4930413F20Rik	chr15:34572798-34679204	treat	ctrl	NOTEST	0.0706959	0	inf	0	1	1	no
XLOC_007761	XLOC_007761	Has2os	chr15:56665626-56694546	treat	ctrl	NOTEST	0.212368	0	inf	0	1	1	no
XLOC_007769	XLOC_007769	-	chr15:58640122-58643959	treat	ctrl	OK	1.80033	0	inf	#NAME?	5e-05	0.000220296	yes
XLOC_007773	XLOC_007773	Zfp572	chr15:59306947-59312013	treat	ctrl	NOTEST	0.0672061	0	inf	0	1	1	no
XLOC_007789	XLOC_007789	-	chr15:66970113-66970480	treat	ctrl	OK	2.31621	0	inf	#NAME?	5e-05	0.000220296	yes
XLOC_007801	XLOC_007801	-	chr15:74672942-74696498	treat	ctrl	OK	2.14831	0	inf	#NAME?	0.0001	0.000416641	yes
XLOC_007803	XLOC_007803	Psca	chr15:74714838-74717065	treat	ctrl	NOTEST	0.50369	0	inf	0	1	1	no
XLOC_007851	XLOC_007851	Apol9b	chr15:77729071-77736382	treat	ctrl	NOTEST	0.0681192	0	inf	0	1	1	no
XLOC_007963	XLOC_007963	-	chr15:89197256-89197942	treat	ctrl	OK	1.2078	0	inf	#NAME?	5e-05	0.000220296	yes
XLOC_007972	XLOC_007972	Acr	chr15:89568325-89574585	treat	ctrl	NOTEST	0.0751376	0	inf	0	1	1	no
XLOC_007979	XLOC_007979	-	chr15:93283832-93337494	treat	ctrl	OK	4.12266	0	inf	#NAME?	0.24125	0.328644	no
XLOC_007981	XLOC_007981	D630010B17Rik	chr15:94247201-94255606	treat	ctrl	NOTEST	0.145553	0	inf	0	1	1	no
XLOC_008005	XLOC_008005	Wnt1	chr15:98789856-98793830	treat	ctrl	NOTEST	0.0417869	0	inf	0	1	1	no
XLOC_008031	XLOC_008031	Gm5475	chr15:100423192-100428150	treat	ctrl	NOTEST	0.112289	0	inf	0	1	1	no
XLOC_008069	XLOC_008069	Hoxc11	chr15:102954525-102956701	treat	ctrl	NOTEST	0.0403643	0	inf	0	1	1	no
XLOC_008150	XLOC_008150	Gm15941	chr15:37366174-37792428	treat	ctrl	NOTEST	0.0523477	0	inf	0	1	1	no
XLOC_008179	XLOC_008179	Samd12	chr15:53461800-53902436	treat	ctrl	NOTEST	0.0785765	0	inf	0	1	1	no
XLOC_008206	XLOC_008206	Gsdmc	chr15:63775970-63808739	treat	ctrl	NOTEST	0.0429225	0	inf	0	1	1	no
XLOC_008207	XLOC_008207	Gsdmc2	chr15:63824345-63845176	treat	ctrl	NOTEST	0.0484051	0	inf	0	1	1	no
XLOC_008208	XLOC_008208	Gsdmc3	chr15:63857724-63878558	treat	ctrl	NOTEST	0.064382	0	inf	0	1	1	no
XLOC_008216	XLOC_008216	Lrrc6	chr15:66379857-66500910	treat	ctrl	NOTEST	0.0316291	0	inf	0	1	1	no
XLOC_008236	XLOC_008236	Mroh4	chr15:74606027-74636318	treat	ctrl	NOTEST	0.00841445	0	inf	0	1	1	no
XLOC_008244	XLOC_008244	D730001G18Rik	chr15:74770907-74778859	treat	ctrl	NOTEST	0.0242697	0	inf	0	1	1	no
XLOC_008256	XLOC_008256	-	chr15:75627750-75628229	treat	ctrl	OK	1.75018	0	inf	#NAME?	0.08865	0.149597	no
XLOC_008281	XLOC_008281	Tssk5	chr15:76371957-76374938	treat	ctrl	NOTEST	0.0956644	0	inf	0	1	1	no
XLOC_008404	XLOC_008404	Pnpla5	chr15:84112620-84123175	treat	ctrl	NOTEST	0.0950661	0	inf	0	1	1	no
XLOC_008447	XLOC_008447	Syt10	chr15:89782392-89841860	treat	ctrl	NOTEST	0.0362851	0	inf	0	1	1	no
XLOC_008490	XLOC_008490	Olfr287	chr15:98206970-98221056	treat	ctrl	NOTEST	0.0198852	0	inf	0	1	1	no
XLOC_008492	XLOC_008492	H1fnt	chr15:98255981-98257307	treat	ctrl	NOTEST	0.027987	0	inf	0	1	1	no
XLOC_008514	XLOC_008514	C1ql4	chr15:99084753-99087728	treat	ctrl	NOTEST	0.062386	0	inf	0	1	1	no
XLOC_008525	XLOC_008525	1700030F18Rik	chr15:99918347-99931658	treat	ctrl	NOTEST	0.0700543	0	inf	0	1	1	no
XLOC_008558	XLOC_008558	Krt71	chr15:101733948-101743097	treat	ctrl	NOTEST	0.0603424	0	inf	0	1	1	no
XLOC_008560	XLOC_008560	Krt72	chr15:101776559-101786458	treat	ctrl	NOTEST	0.0647817	0	inf	0	1	1	no
XLOC_008561	XLOC_008561	Krt73	chr15:101793307-101802332	treat	ctrl	NOTEST	0.0739472	0	inf	0	1	1	no
XLOC_008592	XLOC_008592	Gpr84	chr15:103308234-103310438	treat	ctrl	NOTEST	0.249178	0	inf	0	1	1	no
XLOC_008609	XLOC_008609	Dnase1	chr16:4037144-4077810	treat	ctrl	NOTEST	0.0516762	0	inf	0	1	1	no
XLOC_008694	XLOC_008694	B830017H08Rik	chr16:17833118-17835019	treat	ctrl	NOTEST	0.131267	0	inf	0	1	1	no
XLOC_008733	XLOC_008733	9230117E06Rik	chr16:22466568-22657231	treat	ctrl	NOTEST	0.110602	0	inf	0	1	1	no
XLOC_008741	XLOC_008741	Snora81	chr16:23107467-23127730	treat	ctrl	NOTEST	68.0439	0	inf	0	1	1	no
XLOC_008766	XLOC_008766	Mfi2	chr16:31878809-31899019	treat	ctrl	NOTEST	0.0610035	0	inf	0	1	1	no
XLOC_008775	XLOC_008775	Tm4sf19	chr16:32400505-32408227	treat	ctrl	NOTEST	0.0895558	0	inf	0	1	1	no
XLOC_008811	XLOC_008811	Ildr1	chr16:36693977-36726804	treat	ctrl	NOTEST	0.0105673	0	inf	0	1	1	no
XLOC_008826	XLOC_008826	-	chr16:38490275-38490562	treat	ctrl	OK	5.49671	0	inf	#NAME?	5e-05	0.000220296	yes
XLOC_008847	XLOC_008847	Cd200r2	chr16:44867096-44915840	treat	ctrl	NOTEST	0.0732669	0	inf	0	1	1	no
XLOC_008865	XLOC_008865	G730013B05Rik	chr16:50526244-50559459	treat	ctrl	NOTEST	0.0127352	0	inf	0	1	1	no
XLOC_008918	XLOC_008918	Ncam2	chr16:81200696-81624287	treat	ctrl	NOTEST	0.0304778	0	inf	0	1	1	no
XLOC_008959	XLOC_008959	Kcne2	chr16:92292388-92298133	treat	ctrl	NOTEST	0.0380264	0	inf	0	1	1	no
XLOC_008991	XLOC_008991	-	chr16:4034926-4035736	treat	ctrl	OK	1.29587	0	inf	#NAME?	0.0973	0.160984	no
XLOC_009027	XLOC_009027	Tekt5	chr16:10357951-10395465	treat	ctrl	NOTEST	0.267996	0	inf	0	1	1	no
XLOC_009031	XLOC_009031	Tnp2	chr16:10787934-10788655	treat	ctrl	NOTEST	0.264475	0	inf	0	1	1	no
XLOC_009037	XLOC_009037	-	chr16:11030353-11030767	treat	ctrl	OK	1.93478	0	inf	#NAME?	5e-05	0.000220296	yes
XLOC_009156	XLOC_009156	Cpn2	chr16:30256378-30267532	treat	ctrl	NOTEST	0.048287	0	inf	0	1	1	no
XLOC_009247	XLOC_009247	BC016579	chr16:45626847-45654118	treat	ctrl	NOTEST	0.0754783	0	inf	0	1	1	no
XLOC_009258	XLOC_009258	Trat1	chr16:48734689-48771956	treat	ctrl	NOTEST	0.133675	0	inf	0	1	1	no
XLOC_009268	XLOC_009268	Zpld1	chr16:55225174-55283237	treat	ctrl	NOTEST	0.0261131	0	inf	0	1	1	no
XLOC_009317	XLOC_009317	Epha6	chr16:59613320-60605531	treat	ctrl	NOTEST	0.139846	0	inf	0	1	1	no
XLOC_009396	XLOC_009396	-	chr16:92247666-92247916	treat	ctrl	OK	8.89094	0	inf	#NAME?	0.0001	0.000416641	yes
XLOC_009403	XLOC_009403	1810053B23Rik	chr16:93343715-93359543	treat	ctrl	NOTEST	0.0262992	0	inf	0	1	1	no
XLOC_009411	XLOC_009411	Kcnj6	chr16:94748682-94997696	treat	ctrl	NOTEST	0.107241	0	inf	0	1	1	no
XLOC_009438	XLOC_009438	3300005D01Rik	chr17:5798656-5803242	treat	ctrl	NOTEST	0.0345371	0	inf	0	1	1	no
XLOC_009453	XLOC_009453	Tcp10a	chr17:7324659-7345860	treat	ctrl	NOTEST	0.0295429	0	inf	0	1	1	no
XLOC_009457	XLOC_009457	Ccr6	chr17:8236042-8257129	treat	ctrl	NOTEST	0.114947	0	inf	0	1	1	no
XLOC_009473	XLOC_009473	Plg	chr17:12378608-12419384	treat	ctrl	NOTEST	0.0587058	0	inf	0	1	1	no
XLOC_009475	XLOC_009475	Slc22a2	chr17:12584188-12628488	treat	ctrl	NOTEST	0.0146088	0	inf	0	1	1	no
XLOC_009483	XLOC_009483	Tcp10b	chr17:13061110-13082226	treat	ctrl	NOTEST	0.144588	0	inf	0	1	1	no
XLOC_009564	XLOC_009564	Ccdc64b	chr17:23660522-23677449	treat	ctrl	NOTEST	0.515279	0	inf	0	1	1	no
XLOC_009573	XLOC_009573	Dcpp1	chr17:23880875-23882853	treat	ctrl	NOTEST	0.0781607	0	inf	0	1	1	no
XLOC_009605	XLOC_009605	Ccdc154	chr17:25162460-25171913	treat	ctrl	NOTEST	0.0141439	0	inf	0	1	1	no
XLOC_009614	XLOC_009614	Tpsg1	chr17:25370552-25433783	treat	ctrl	NOTEST	0.143668	0	inf	0	1	1	no
XLOC_009615	XLOC_009615	Tekt4	chr17:25471589-25476594	treat	ctrl	NOTEST	0.0235876	0	inf	0	1	1	no
XLOC_009630	XLOC_009630	-	chr17:25925129-25925933	treat	ctrl	OK	1.00118	0	inf	#NAME?	5e-05	0.000220296	yes
XLOC_009692	XLOC_009692	LOC102631757	chr17:31152751-31165053	treat	ctrl	NOTEST	0.153285	0	inf	0	1	1	no
XLOC_009740	XLOC_009740	H2-DMb1	chr17:34153190-34160229	treat	ctrl	NOTEST	0.298069	0	inf	0	1	1	no
XLOC_009744	XLOC_009744	H2-Ob	chr17:34238904-34245908	treat	ctrl	NOTEST	0.0366842	0	inf	0	1	1	no
XLOC_009750	XLOC_009750	BC051142	chr17:34398819-34460734	treat	ctrl	NOTEST	0.16681	0	inf	0	1	1	no
XLOC_009827	XLOC_009827	Trim31	chr17:36898129-36910217	treat	ctrl	NOTEST	0.0567014	0	inf	0	1	1	no
XLOC_009909	XLOC_009909	Prph2	chr17:46910484-46924926	treat	ctrl	NOTEST	0.036054	0	inf	0	1	1	no
XLOC_009929	XLOC_009929	Treml1	chr17:48359915-48367176	treat	ctrl	NOTEST	0.114487	0	inf	0	1	1	no
XLOC_009932	XLOC_009932	Lrfn2	chr17:48932581-49097590	treat	ctrl	NOTEST	0.0646313	0	inf	0	1	1	no
XLOC_009935	XLOC_009935	AY702103	chr17:50239207-50246316	treat	ctrl	NOTEST	0.00546666	0	inf	0	1	1	no
XLOC_009991	XLOC_009991	-	chr17:66077406-66078053	treat	ctrl	OK	1.61986	0	inf	#NAME?	5e-05	0.000220296	yes
XLOC_009997	XLOC_009997	Tmem200c	chr17:68837135-68843138	treat	ctrl	NOTEST	0.0374379	0	inf	0	1	1	no
XLOC_010079	XLOC_010079	Gtf2a1l	chr17:88668659-88715150	treat	ctrl	NOTEST	0.0822195	0	inf	0	1	1	no
XLOC_010105	XLOC_010105	-	chr17:6628803-6633650	treat	ctrl	OK	6.18557	0	inf	#NAME?	5e-05	0.000220296	yes
XLOC_010127	XLOC_010127	Slc22a3	chr17:12419973-12507704	treat	ctrl	NOTEST	0.0274055	0	inf	0	1	1	no
XLOC_010146	XLOC_010146	4930474M22Rik	chr17:14279505-14404790	treat	ctrl	NOTEST	0.14297	0	inf	0	1	1	no
XLOC_010270	XLOC_010270	Nhlrc4	chr17:25942232-25944931	treat	ctrl	NOTEST	0.109691	0	inf	0	1	1	no
XLOC_010320	XLOC_010320	Tmem217	chr17:29526017-29549593	treat	ctrl	NOTEST	0.542273	0	inf	0	1	1	no
XLOC_010329	XLOC_010329	-	chr17:30883682-30885525	treat	ctrl	OK	2.3513	0	inf	#NAME?	5e-05	0.000220296	yes
XLOC_010333	XLOC_010333	Tmprss3	chr17:31179267-31198974	treat	ctrl	NOTEST	0.0111369	0	inf	0	1	1	no
XLOC_010350	XLOC_010350	Pglyrp2	chr17:32412460-32424167	treat	ctrl	NOTEST	0.0274261	0	inf	0	1	1	no
XLOC_010453	XLOC_010453	H2-M10.2	chr17:36258706-36318726	treat	ctrl	NOTEST	0.109278	0	inf	0	1	1	no
XLOC_010456	XLOC_010456	H2-M10.4	chr17:36460163-36462329	treat	ctrl	NOTEST	0.1122	0	inf	0	1	1	no
XLOC_010497	XLOC_010497	Crisp2	chr17:40764733-40794146	treat	ctrl	NOTEST	0.138956	0	inf	0	1	1	no
XLOC_010507	XLOC_010507	Ankrd66	chr17:43534173-43543639	treat	ctrl	NOTEST	0.101849	0	inf	0	1	1	no
XLOC_010521	XLOC_010521	Gm7325	chr17:45600966-45602102	treat	ctrl	NOTEST	0.105324	0	inf	0	1	1	no
XLOC_010558	XLOC_010558	1700122O11Rik	chr17:48036744-48038293	treat	ctrl	NOTEST	0.163448	0	inf	0	1	1	no
XLOC_010559	XLOC_010559	A730006G06Rik	chr17:48064788-48090920	treat	ctrl	NOTEST	0.0174167	0	inf	0	1	1	no
XLOC_010564	XLOC_010564	Tspo2	chr17:48448434-48451501	treat	ctrl	NOTEST	0.165115	0	inf	0	1	1	no
XLOC_010566	XLOC_010566	Gm17830	chr17:49304478-49312960	treat	ctrl	NOTEST	0.0732924	0	inf	0	1	1	no
XLOC_010583	XLOC_010583	Gm16712	chr17:55952622-55968520	treat	ctrl	NOTEST	0.0812634	0	inf	0	1	1	no
XLOC_010601	XLOC_010601	Znrf4	chr17:56511247-56512483	treat	ctrl	NOTEST	0.1466	0	inf	0	1	1	no
XLOC_010610	XLOC_010610	Acsbg2	chr17:56843103-56874447	treat	ctrl	NOTEST	0.0505898	0	inf	0	1	1	no
XLOC_010623	XLOC_010623	Tnfsf14	chr17:57189473-57194181	treat	ctrl	NOTEST	0.0169938	0	inf	0	1	1	no
XLOC_010628	XLOC_010628	Pdzph1	chr17:58878807-58991375	treat	ctrl	NOTEST	0.0234621	0	inf	0	1	1	no
XLOC_010682	XLOC_010682	Sult6b1	chr17:78883937-78906992	treat	ctrl	NOTEST	0.172269	0	inf	0	1	1	no
XLOC_010699	XLOC_010699	Gm19689	chr17:83033591-83078225	treat	ctrl	NOTEST	0.129318	0	inf	0	1	1	no
XLOC_010724	XLOC_010724	1700011E24Rik	chr17:87389570-87427741	treat	ctrl	NOTEST	0.0447511	0	inf	0	1	1	no
XLOC_010727	XLOC_010727	Kcnk12	chr17:87745820-87797994	treat	ctrl	NOTEST	0.0519043	0	inf	0	1	1	no
XLOC_010746	XLOC_010746	Gm10556	chr18:4812485-4850959	treat	ctrl	NOTEST	0.0235879	0	inf	0	1	1	no
XLOC_010758	XLOC_010758	4930563E18Rik	chr18:10706859-10711832	treat	ctrl	NOTEST	0.158131	0	inf	0	1	1	no
XLOC_010795	XLOC_010795	-	chr18:23933113-23933751	treat	ctrl	OK	1.02503	0	inf	#NAME?	5e-05	0.000220296	yes
XLOC_010829	XLOC_010829	Wnt8a	chr18:34542327-34548061	treat	ctrl	NOTEST	0.140697	0	inf	0	1	1	no
XLOC_010894	XLOC_010894	Gm5820	chr18:38838672-38971274	treat	ctrl	NOTEST	0.0142447	0	inf	0	1	1	no
XLOC_010899	XLOC_010899	Sh3rf2	chr18:42053709-42158695	treat	ctrl	NOTEST	0.0402134	0	inf	0	1	1	no
XLOC_010905	XLOC_010905	Scgb3a2	chr18:43764300-43767399	treat	ctrl	NOTEST	0.0976711	0	inf	0	1	1	no
XLOC_010946	XLOC_010946	Redrum	chr18:54422294-54453294	treat	ctrl	NOTEST	0.0293593	0	inf	0	1	1	no
XLOC_010954	XLOC_010954	Gm10536	chr18:56936259-56940518	treat	ctrl	NOTEST	0.0353954	0	inf	0	1	1	no
XLOC_010988	XLOC_010988	Il17b	chr18:61687934-61692537	treat	ctrl	NOTEST	0.244163	0	inf	0	1	1	no
XLOC_010991	XLOC_010991	Htr4	chr18:62324203-62467802	treat	ctrl	NOTEST	0.0544395	0	inf	0	1	1	no
XLOC_011050	XLOC_011050	Skor2	chr18:76856404-76900342	treat	ctrl	NOTEST	0.0191806	0	inf	0	1	1	no
XLOC_011073	XLOC_011073	Fam69c	chr18:84720241-84740436	treat	ctrl	NOTEST	0.152496	0	inf	0	1	1	no
XLOC_011077	XLOC_011077	Neto1	chr18:86394951-86501897	treat	ctrl	NOTEST	0.0262606	0	inf	0	1	1	no
XLOC_011088	XLOC_011088	Gm10125	chr18:5491500-5775468	treat	ctrl	OK	0.896602	0	inf	#NAME?	0.14005	0.214727	no
XLOC_011131	XLOC_011131	Ccdc178	chr18:21810896-22171396	treat	ctrl	NOTEST	0.0738129	0	inf	0	1	1	no
XLOC_011133	XLOC_011133	Gm15972	chr18:23750447-23752305	treat	ctrl	NOTEST	0.602397	0	inf	0	1	1	no
XLOC_011144	XLOC_011144	-	chr18:29948981-29949296	treat	ctrl	OK	5.07591	0	inf	#NAME?	5e-05	0.000220296	yes
XLOC_011151	XLOC_011151	Proc	chr18:32123125-32139570	treat	ctrl	NOTEST	0.0458512	0	inf	0	1	1	no
XLOC_011152	XLOC_011152	A830052D11Rik	chr18:32359056-32435740	treat	ctrl	NOTEST	0.293381	0	inf	0	1	1	no
XLOC_011195	XLOC_011195	E230025N22Rik	chr18:36684922-36695925	treat	ctrl	NOTEST	0.0845045	0	inf	0	1	1	no
XLOC_011223	XLOC_011223	Plac8l1	chr18:42178674-42196709	treat	ctrl	NOTEST	0.212158	0	inf	0	1	1	no
XLOC_011242	XLOC_011242	Mospd4	chr18:46464933-46465816	treat	ctrl	NOTEST	0.262726	0	inf	0	1	1	no
XLOC_011311	XLOC_011311	Gm19784	chr18:66924761-66949961	treat	ctrl	NOTEST	0.104303	0	inf	0	1	1	no
XLOC_011450	XLOC_011450	Naaladl1	chr19:6105797-6115555	treat	ctrl	NOTEST	0.24326	0	inf	0	1	1	no
XLOC_011553	XLOC_011553	Gm5512	chr19:12905230-12906985	treat	ctrl	NOTEST	0.113343	0	inf	0	1	1	no
XLOC_011642	XLOC_011642	Lipk	chr19:34008253-34047903	treat	ctrl	NOTEST	0.0447738	0	inf	0	1	1	no
XLOC_011685	XLOC_011685	E030044B06Rik	chr19:40868315-40882639	treat	ctrl	NOTEST	0.310865	0	inf	0	1	1	no
XLOC_011784	XLOC_011784	Tectb	chr19:55180884-55196313	treat	ctrl	NOTEST	0.044735	0	inf	0	1	1	no
XLOC_011792	XLOC_011792	Plekhs1	chr19:56461636-56486729	treat	ctrl	NOTEST	0.0531111	0	inf	0	1	1	no
XLOC_011807	XLOC_011807	1810007D17Rik	chr19:58606328-58629753	treat	ctrl	NOTEST	0.0537752	0	inf	0	1	1	no
XLOC_011813	XLOC_011813	Kcnk18	chr19:59219647-59237370	treat	ctrl	NOTEST	0.021997	0	inf	0	1	1	no
XLOC_011970	XLOC_011970	Zp1	chr19:10914295-10920601	treat	ctrl	NOTEST	0.0164353	0	inf	0	1	1	no
XLOC_011986	XLOC_011986	Oosp2	chr19:11647283-11660559	treat	ctrl	NOTEST	0.547728	0	inf	0	1	1	no
XLOC_012004	XLOC_012004	A330040F15Rik	chr19:12573524-12596566	treat	ctrl	NOTEST	0.168145	0	inf	0	1	1	no
XLOC_012165	XLOC_012165	4933429K18Rik	chr19:45726554-45730558	treat	ctrl	NOTEST	0.152148	0	inf	0	1	1	no
XLOC_012217	XLOC_012217	1700019N19Rik	chr19:58785802-58794414	treat	ctrl	NOTEST	0.0440655	0	inf	0	1	1	no
XLOC_012223	XLOC_012223	Vax1	chr19:59166186-59170029	treat	ctrl	NOTEST	0.214809	0	inf	0	1	1	no
XLOC_012326	XLOC_012326	Cubn	chr2:13271640-13491876	treat	ctrl	OK	2.04498	0	inf	#NAME?	0.12195	0.192928	no
XLOC_012346	XLOC_012346	Armc3	chr2:19199117-19310243	treat	ctrl	NOTEST	0.0672755	0	inf	0	1	1	no
XLOC_012406	XLOC_012406	Obp2a	chr2:25700073-25703326	treat	ctrl	NOTEST	0.0628937	0	inf	0	1	1	no
XLOC_012424	XLOC_012424	Stkld1	chr2:26934068-26953496	treat	ctrl	NOTEST	0.138363	0	inf	0	1	1	no
XLOC_012428	XLOC_012428	Dbh	chr2:27165506-27183204	treat	ctrl	NOTEST	0.508938	0	inf	0	1	1	no
XLOC_012506	XLOC_012506	Pip5kl1	chr2:32575818-32583779	treat	ctrl	NOTEST	0.0717694	0	inf	0	1	1	no
XLOC_012518	XLOC_012518	C130021I20Rik	chr2:33641192-33645663	treat	ctrl	NOTEST	0.00779163	0	inf	0	1	1	no
XLOC_012565	XLOC_012565	Kynu	chr2:43555324-43683048	treat	ctrl	NOTEST	0.0217036	0	inf	0	1	1	no
XLOC_012575	XLOC_012575	Gm13483	chr2:50296809-50433967	treat	ctrl	NOTEST	0.0329374	0	inf	0	1	1	no
XLOC_012577	XLOC_012577	Gm13497	chr2:51241830-51295945	treat	ctrl	NOTEST	0.0340341	0	inf	0	1	1	no
XLOC_012594	XLOC_012594	Gm13546	chr2:58163973-58177063	treat	ctrl	NOTEST	0.338409	0	inf	0	1	1	no
XLOC_012595	XLOC_012595	Gm13544	chr2:58267452-58357758	treat	ctrl	NOTEST	0.148476	0	inf	0	1	1	no
XLOC_012622	XLOC_012622	Dhrs9	chr2:69380461-69403086	treat	ctrl	NOTEST	0.0107874	0	inf	0	1	1	no
XLOC_012665	XLOC_012665	-	chr2:75306941-75312858	treat	ctrl	OK	1.8077	0	inf	#NAME?	5e-05	0.000220296	yes
XLOC_012678	XLOC_012678	Ppp1r1c	chr2:79707779-79818546	treat	ctrl	NOTEST	0.010165	0	inf	0	1	1	no
XLOC_012685	XLOC_012685	Zfp804a	chr2:82053657-82259878	treat	ctrl	NOTEST	0.0156058	0	inf	0	1	1	no
XLOC_012706	XLOC_012706	Olfr998	chr2:85590509-85591521	treat	ctrl	NOTEST	0.22355	0	inf	0	1	1	no
XLOC_012811	XLOC_012811	D930015M05Rik	chr2:92403643-92434069	treat	ctrl	NOTEST	0.301101	0	inf	0	1	1	no
XLOC_012818	XLOC_012818	Gm13807	chr2:93403546-93417830	treat	ctrl	NOTEST	0.219496	0	inf	0	1	1	no
XLOC_012825	XLOC_012825	Lrrc4c	chr2:96318168-97631664	treat	ctrl	NOTEST	0.0260921	0	inf	0	1	1	no
XLOC_012832	XLOC_012832	Elf5	chr2:103412097-103450988	treat	ctrl	NOTEST	0.0603895	0	inf	0	1	1	no
XLOC_012834	XLOC_012834	Lincred1	chr2:103900950-103913968	treat	ctrl	NOTEST	0.0244776	0	inf	0	1	1	no
XLOC_012888	XLOC_012888	-	chr2:115581272-115581534	treat	ctrl	OK	8.34289	0	inf	#NAME?	5e-05	0.000220296	yes
XLOC_012931	XLOC_012931	Capn3	chr2:120355308-120504919	treat	ctrl	NOTEST	0.0736193	0	inf	0	1	1	no
XLOC_012956	XLOC_012956	Slc28a2	chr2:122426476-122461130	treat	ctrl	NOTEST	0.040389	0	inf	0	1	1	no
XLOC_012957	XLOC_012957	Gm14085	chr2:122484940-122528040	treat	ctrl	NOTEST	0.00878536	0	inf	0	1	1	no
XLOC_013007	XLOC_013007	1700020A23Rik	chr2:130405258-130406074	treat	ctrl	NOTEST	0.0643336	0	inf	0	1	1	no
XLOC_013075	XLOC_013075	A530006G24Rik	chr2:147710692-147717632	treat	ctrl	NOTEST	0.0504654	0	inf	0	1	1	no
XLOC_013083	XLOC_013083	Cst13	chr2:148820098-148830410	treat	ctrl	NOTEST	0.273629	0	inf	0	1	1	no
XLOC_013126	XLOC_013126	Xkr7	chr2:153031851-153055775	treat	ctrl	NOTEST	0.07099	0	inf	0	1	1	no
XLOC_013140	XLOC_013140	Bpifb3	chr2:153918229-153932996	treat	ctrl	NOTEST	0.131636	0	inf	0	1	1	no
XLOC_013188	XLOC_013188	-	chr2:157545314-157546117	treat	ctrl	OK	0.891565	0	inf	#NAME?	5e-05	0.000220296	yes
XLOC_013194	XLOC_013194	Bpi	chr2:158258240-158284531	treat	ctrl	NOTEST	0.0576694	0	inf	0	1	1	no
XLOC_013231	XLOC_013231	0610039K10Rik	chr2:163623272-163645800	treat	ctrl	NOTEST	0.238405	0	inf	0	1	1	no
XLOC_013360	XLOC_013360	-	chr2:180256276-180256892	treat	ctrl	NOTEST	0.783588	0	inf	0	1	1	no
XLOC_013381	XLOC_013381	BC051628	chr2:181220015-181222851	treat	ctrl	NOTEST	0.0266594	0	inf	0	1	1	no
XLOC_013452	XLOC_013452	Gm3230	chr2:19655805-19657897	treat	ctrl	NOTEST	0.0795134	0	inf	0	1	1	no
XLOC_013473	XLOC_013473	Rnf224	chr2:25234475-25236787	treat	ctrl	NOTEST	0.16692	0	inf	0	1	1	no
XLOC_013500	XLOC_013500	Lhx3	chr2:26200211-26208249	treat	ctrl	NOTEST	0.0934332	0	inf	0	1	1	no
XLOC_013517	XLOC_013517	Abo	chr2:26842502-26864995	treat	ctrl	NOTEST	0.0993339	0	inf	0	1	1	no
XLOC_013535	XLOC_013535	Cel	chr2:28555819-28563362	treat	ctrl	NOTEST	0.047843	0	inf	0	1	1	no
XLOC_013615	XLOC_013615	-	chr2:36191110-36191627	treat	ctrl	OK	1.88844	0	inf	#NAME?	5e-05	0.000220296	yes
XLOC_013701	XLOC_013701	Gad1os	chr2:70489939-70602012	treat	ctrl	NOTEST	0.18524	0	inf	0	1	1	no
XLOC_013763	XLOC_013763	Smtnl1	chr2:84811175-84822652	treat	ctrl	NOTEST	0.0564506	0	inf	0	1	1	no
XLOC_013773	XLOC_013773	Olfr995	chr2:85438208-85439156	treat	ctrl	NOTEST	0.293826	0	inf	0	1	1	no
XLOC_013998	XLOC_013998	Ccdc34os	chr2:110017816-110050479	treat	ctrl	NOTEST	0.0738124	0	inf	0	1	1	no
XLOC_014027	XLOC_014027	Chrm5	chr2:112479071-112480817	treat	ctrl	NOTEST	0.040553	0	inf	0	1	1	no
XLOC_014030	XLOC_014030	Grem1	chr2:113748674-113758648	treat	ctrl	NOTEST	0.10081	0	inf	0	1	1	no
XLOC_014033	XLOC_014033	Gjd2	chr2:114009600-114032292	treat	ctrl	NOTEST	0.0327032	0	inf	0	1	1	no
XLOC_014040	XLOC_014040	3110099E03Rik	chr2:115493512-115512201	treat	ctrl	NOTEST	0.0881183	0	inf	0	1	1	no
XLOC_014073	XLOC_014073	-	chr2:120047561-120047972	treat	ctrl	OK	3.11187	0	inf	#NAME?	5e-05	0.000220296	yes
XLOC_014105	XLOC_014105	Duoxa1	chr2:122303548-122313730	treat	ctrl	NOTEST	0.0211854	0	inf	0	1	1	no
XLOC_014158	XLOC_014158	4930473A02Rik	chr2:130417683-130563749	treat	ctrl	NOTEST	0.0235844	0	inf	0	1	1	no
XLOC_014210	XLOC_014210	Snord17	chr2:144250123-144270902	treat	ctrl	NOTEST	3.52605	0	inf	0	1	1	no
XLOC_014225	XLOC_014225	9230104L09Rik	chr2:148846713-148850934	treat	ctrl	NOTEST	0.263175	0	inf	0	1	1	no
XLOC_014229	XLOC_014229	-	chr2:150196066-150196352	treat	ctrl	OK	10.6434	0	inf	#NAME?	0.08765	0.14828	no
XLOC_014275	XLOC_014275	Sun5	chr2:153856187-153871084	treat	ctrl	NOTEST	0.162088	0	inf	0	1	1	no
XLOC_014293	XLOC_014293	Fam83c	chr2:155829182-155834854	treat	ctrl	NOTEST	0.0132348	0	inf	0	1	1	no
XLOC_014295	XLOC_014295	Gdf5	chr2:155941024-155945364	treat	ctrl	NOTEST	0.11534	0	inf	0	1	1	no
XLOC_014316	XLOC_014316	-	chr2:157546994-157547349	treat	ctrl	OK	2.94238	0	inf	#NAME?	0.00015	0.000598857	yes
XLOC_014319	XLOC_014319	2010009K17Rik	chr2:158028496-158091797	treat	ctrl	NOTEST	0.24093	0	inf	0	1	1	no
XLOC_014345	XLOC_014345	Wfdc12	chr2:164189230-164190558	treat	ctrl	NOTEST	0.184184	0	inf	0	1	1	no
XLOC_014420	XLOC_014420	1700028P15Rik	chr2:171956878-171962799	treat	ctrl	NOTEST	0.146156	0	inf	0	1	1	no
XLOC_014428	XLOC_014428	Zbp1	chr2:173206611-173218922	treat	ctrl	NOTEST	0.205334	0	inf	0	1	1	no
XLOC_014435	XLOC_014435	Gm10714	chr2:174125037-174183918	treat	ctrl	NOTEST	0.327148	0	inf	0	1	1	no
XLOC_014445	XLOC_014445	Gm14391,Gm6710	chr2:175185164-175338212	treat	ctrl	NOTEST	0.0135902	0	inf	0	1	1	no
XLOC_014466	XLOC_014466	Hrh3	chr2:180099464-180104407	treat	ctrl	NOTEST	0.0864632	0	inf	0	1	1	no
XLOC_014581	XLOC_014581	Mir1897,Sox2ot	chr3:34560380-34677993	treat	ctrl	NOTEST	0.0214335	0	inf	0	1	1	no
XLOC_014617	XLOC_014617	5031434O11Rik	chr3:51515317-51567116	treat	ctrl	NOTEST	0.118634	0	inf	0	1	1	no
XLOC_014643	XLOC_014643	Gm8234	chr3:58652041-58654041	treat	ctrl	NOTEST	0.149872	0	inf	0	1	1	no
XLOC_014654	XLOC_014654	-	chr3:60877002-60877281	treat	ctrl	OK	6.34508	0	inf	#NAME?	5e-05	0.000220296	yes
XLOC_014677	XLOC_014677	-	chr3:69045587-69046032	treat	ctrl	OK	2.18675	0	inf	#NAME?	5e-05	0.000220296	yes
XLOC_014707	XLOC_014707	Tigd4	chr3:84593573-84597032	treat	ctrl	NOTEST	0.0736845	0	inf	0	1	1	no
XLOC_014718	XLOC_014718	Cd5l	chr3:87357880-87371074	treat	ctrl	NOTEST	0.115975	0	inf	0	1	1	no
XLOC_014719	XLOC_014719	Fcrl1	chr3:87376386-87392133	treat	ctrl	NOTEST	0.0702275	0	inf	0	1	1	no
XLOC_014760	XLOC_014760	Dcst1	chr3:89350218-89366762	treat	ctrl	OK	1.83221	0	inf	#NAME?	0.09185	0.153863	no
XLOC_014885	XLOC_014885	Hfe2	chr3:96525184-96529216	treat	ctrl	NOTEST	0.0482949	0	inf	0	1	1	no
XLOC_014902	XLOC_014902	Gm5544	chr3:97930172-97967018	treat	ctrl	NOTEST	0.259587	0	inf	0	1	1	no
XLOC_014911	XLOC_014911	Spag17	chr3:99885416-100206989	treat	ctrl	NOTEST	0.0190882	0	inf	0	1	1	no
XLOC_014952	XLOC_014952	Adora3,Tmigd3	chr3:105870857-105924044	treat	ctrl	NOTEST	0.126085	0	inf	0	1	1	no
XLOC_014963	XLOC_014963	Kcna10	chr3:107183142-107195721	treat	ctrl	NOTEST	0.143226	0	inf	0	1	1	no
XLOC_014980	XLOC_014980	1700013F07Rik	chr3:108537583-108544697	treat	ctrl	NOTEST	0.151069	0	inf	0	1	1	no
XLOC_015026	XLOC_015026	Ndst4	chr3:125404090-125724986	treat	ctrl	NOTEST	0.0712255	0	inf	0	1	1	no
XLOC_015029	XLOC_015029	LOC100862268	chr3:127161304-127168290	treat	ctrl	NOTEST	0.0181223	0	inf	0	1	1	no
XLOC_015039	XLOC_015039	Pitx2	chr3:129199877-129219594	treat	ctrl	NOTEST	0.056609	0	inf	0	1	1	no
XLOC_015047	XLOC_015047	Etnppl	chr3:130617447-130635750	treat	ctrl	NOTEST	0.0357256	0	inf	0	1	1	no
XLOC_015050	XLOC_015050	Dkk2	chr3:132085291-132180304	treat	ctrl	NOTEST	0.0676451	0	inf	0	1	1	no
XLOC_015118	XLOC_015118	Asb17	chr3:153837385-153906138	treat	ctrl	NOTEST	0.146074	0	inf	0	1	1	no
XLOC_015122	XLOC_015122	Erich3	chr3:154711132-154749012	treat	ctrl	NOTEST	0.0518793	0	inf	0	1	1	no
XLOC_015136	XLOC_015136	2700069I18Rik	chr3:5177823-5415855	treat	ctrl	NOTEST	0.530661	0	inf	0	1	1	no
XLOC_015154	XLOC_015154	Slc10a5	chr3:10331733-10335656	treat	ctrl	NOTEST	0.0226929	0	inf	0	1	1	no
XLOC_015160	XLOC_015160	Car1	chr3:14766213-14808365	treat	ctrl	NOTEST	0.0963206	0	inf	0	1	1	no
XLOC_015161	XLOC_015161	Gm9733	chr3:15296550-15332302	treat	ctrl	NOTEST	0.516227	0	inf	0	1	1	no
XLOC_015178	XLOC_015178	-	chr3:22074648-22074969	treat	ctrl	OK	6.17559	0	inf	#NAME?	5e-05	0.000220296	yes
XLOC_015206	XLOC_015206	Ccdc144b	chr3:35959305-36053547	treat	ctrl	NOTEST	0.0672031	0	inf	0	1	1	no
XLOC_015223	XLOC_015223	1700017G19Rik	chr3:40504864-40522912	treat	ctrl	NOTEST	0.0265658	0	inf	0	1	1	no
XLOC_015228	XLOC_015228	-	chr3:41038321-41038941	treat	ctrl	OK	1.01259	0	inf	#NAME?	5e-05	0.000220296	yes
XLOC_015276	XLOC_015276	-	chr3:60877002-60877281	treat	ctrl	OK	19.6643	0	inf	#NAME?	5e-05	0.000220296	yes
XLOC_015297	XLOC_015297	Veph1	chr3:66053557-66296837	treat	ctrl	NOTEST	0.0045092	0	inf	0	1	1	no
XLOC_015506	XLOC_015506	BC107364	chr3:96433787-96452306	treat	ctrl	NOTEST	0.34571	0	inf	0	1	1	no
XLOC_015548	XLOC_015548	Nr1h5	chr3:102939657-102964133	treat	ctrl	NOTEST	0.0475416	0	inf	0	1	1	no
XLOC_015612	XLOC_015612	Fndc7	chr3:108853677-108890008	treat	ctrl	NOTEST	0.0411837	0	inf	0	1	1	no
XLOC_015687	XLOC_015687	Gm29811	chr3:132842201-132878596	treat	ctrl	NOTEST	0.120035	0	inf	0	1	1	no
XLOC_015709	XLOC_015709	4930425O10Rik	chr3:138711534-138726984	treat	ctrl	NOTEST	0.0701949	0	inf	0	1	1	no
XLOC_015719	XLOC_015719	-	chr3:144425210-144426329	treat	ctrl	NOTEST	0.521819	0	inf	0	1	1	no
XLOC_015777	XLOC_015777	-	chr4:4187485-4187869	treat	ctrl	OK	2.22819	0	inf	#NAME?	0.0003	0.00111524	yes
XLOC_015975	XLOC_015975	-	chr4:62449348-62470895	treat	ctrl	OK	1.38516	0	inf	#NAME?	0.18195	0.264399	no
XLOC_016043	XLOC_016043	Cdkn2b	chr4:89294748-89421939	treat	ctrl	OK	1.20227	0	inf	#NAME?	0.121	0.191668	no
XLOC_016045	XLOC_016045	Zfp352	chr4:90218819-90225687	treat	ctrl	NOTEST	0.0577685	0	inf	0	1	1	no
XLOC_016062	XLOC_016062	Foxd3	chr4:99656298-99658671	treat	ctrl	NOTEST	0.0821421	0	inf	0	1	1	no
XLOC_016076	XLOC_016076	Gm12794	chr4:101940406-101943183	treat	ctrl	NOTEST	0.537934	0	inf	0	1	1	no
XLOC_016091	XLOC_016091	Ttc22	chr4:106622448-106640187	treat	ctrl	NOTEST	0.126058	0	inf	0	1	1	no
XLOC_016261	XLOC_016261	Csmd2	chr4:127988043-128567656	treat	ctrl	NOTEST	0.0218732	0	inf	0	1	1	no
XLOC_016394	XLOC_016394	Pax7	chr4:139737434-139832968	treat	ctrl	OK	1.39716	0	inf	#NAME?	0.12645	0.198023	no
XLOC_016396	XLOC_016396	Gm13032	chr4:140810992-140845778	treat	ctrl	NOTEST	0.219271	0	inf	0	1	1	no
XLOC_016404	XLOC_016404	Rsg1	chr4:141213955-141220114	treat	ctrl	NOTEST	0.484482	0	inf	0	1	1	no
XLOC_016427	XLOC_016427	Gm13078	chr4:143719450-143729158	treat	ctrl	NOTEST	0.0491047	0	inf	0	1	1	no
XLOC_016456	XLOC_016456	Nppa	chr4:148000745-148002067	treat	ctrl	NOTEST	0.0921531	0	inf	0	1	1	no
XLOC_016599	XLOC_016599	Bach2os	chr4:32317206-32586112	treat	ctrl	NOTEST	0.0818532	0	inf	0	1	1	no
XLOC_016659	XLOC_016659	Fam166b	chr4:43381981-43429134	treat	ctrl	NOTEST	0.0294537	0	inf	0	1	1	no
XLOC_016661	XLOC_016661	Sit1	chr4:43482082-43483709	treat	ctrl	NOTEST	0.0285809	0	inf	0	1	1	no
XLOC_016676	XLOC_016676	Olfr157	chr4:43834751-43836517	treat	ctrl	NOTEST	0.018127	0	inf	0	1	1	no
XLOC_016707	XLOC_016707	Aldob	chr4:49535994-49549483	treat	ctrl	NOTEST	0.0842134	0	inf	0	1	1	no
XLOC_016745	XLOC_016745	Slc46a2	chr4:59905898-59915056	treat	ctrl	NOTEST	0.131338	0	inf	0	1	1	no
XLOC_016774	XLOC_016774	Ambp	chr4:63143278-63154142	treat	ctrl	NOTEST	0.0305602	0	inf	0	1	1	no
XLOC_016775	XLOC_016775	Kif12	chr4:63165636-63172131	treat	ctrl	NOTEST	0.0718841	0	inf	0	1	1	no
XLOC_016803	XLOC_016803	Cer1	chr4:82881750-82885151	treat	ctrl	NOTEST	0.0184131	0	inf	0	1	1	no
XLOC_016867	XLOC_016867	Insl5	chr4:103017872-103026842	treat	ctrl	NOTEST	0.0675079	0	inf	0	1	1	no
XLOC_016870	XLOC_016870	4921539E11Rik	chr4:103230444-103290863	treat	ctrl	NOTEST	0.0131136	0	inf	0	1	1	no
XLOC_016871	XLOC_016871	C8a	chr4:104815679-104876398	treat	ctrl	NOTEST	0.0355835	0	inf	0	1	1	no
XLOC_016880	XLOC_016880	-	chr4:107067078-107067514	treat	ctrl	OK	1.86693	0	inf	#NAME?	0.0001	0.000416641	yes
XLOC_017022	XLOC_017022	2610028E06Rik	chr4:125887850-125922310	treat	ctrl	NOTEST	0.0860501	0	inf	0	1	1	no
XLOC_017072	XLOC_017072	Hcrtr1	chr4:130130216-130139162	treat	ctrl	NOTEST	0.105525	0	inf	0	1	1	no
XLOC_017131	XLOC_017131	1700021N21Rik	chr4:134448764-134450171	treat	ctrl	NOTEST	0.0861807	0	inf	0	1	1	no
XLOC_017196	XLOC_017196	Padi1	chr4:140810992-140845778	treat	ctrl	NOTEST	0.0562757	0	inf	0	1	1	no
XLOC_017204	XLOC_017204	Gm694	chr4:141432671-141436105	treat	ctrl	NOTEST	0.258542	0	inf	0	1	1	no
XLOC_017213	XLOC_017213	Ctrc	chr4:141838239-141846990	treat	ctrl	NOTEST	0.0420284	0	inf	0	1	1	no
XLOC_017226	XLOC_017226	Pramef6	chr4:143894236-143900380	treat	ctrl	NOTEST	0.0663682	0	inf	0	1	1	no
XLOC_017227	XLOC_017227	Pramef25	chr4:143948182-143951016	treat	ctrl	NOTEST	0.503748	0	inf	0	1	1	no
XLOC_017303	XLOC_017303	-	chr4:153630651-153631058	treat	ctrl	OK	1.65059	0	inf	#NAME?	0.00025	0.000947574	yes
XLOC_017304	XLOC_017304	BC039966	chr4:153948454-153950476	treat	ctrl	NOTEST	0.186237	0	inf	0	1	1	no
XLOC_017415	XLOC_017415	Lhfpl3	chr5:22738910-23275597	treat	ctrl	NOTEST	0.0227931	0	inf	0	1	1	no
XLOC_017524	XLOC_017524	-	chr5:35388501-35439969	treat	ctrl	OK	1.36394	0	inf	#NAME?	0.11905	0.189262	no
XLOC_017530	XLOC_017530	Psapl1	chr5:36017178-36398139	treat	ctrl	NOTEST	0.0531694	0	inf	0	1	1	no
XLOC_017538	XLOC_017538	Cytl1	chr5:37735518-37739820	treat	ctrl	NOTEST	0.0410789	0	inf	0	1	1	no
XLOC_017545	XLOC_017545	Drd5	chr5:38319508-38322523	treat	ctrl	NOTEST	0.0622222	0	inf	0	1	1	no
XLOC_017549	XLOC_017549	Gm16223	chr5:42067959-42216784	treat	ctrl	NOTEST	0.0244047	0	inf	0	1	1	no
XLOC_017586	XLOC_017586	5830416I19Rik	chr5:64044972-64050226	treat	ctrl	NOTEST	0.0116248	0	inf	0	1	1	no
XLOC_017620	XLOC_017620	Cwh43	chr5:73406077-73453425	treat	ctrl	NOTEST	0.0124067	0	inf	0	1	1	no
XLOC_017642	XLOC_017642	Thegl	chr5:77004054-77061522	treat	ctrl	NOTEST	0.0186958	0	inf	0	1	1	no
XLOC_017692	XLOC_017692	Gm1045	chr5:91987472-91995317	treat	ctrl	NOTEST	0.052075	0	inf	0	1	1	no
XLOC_017703	XLOC_017703	AA792892	chr5:94377339-94384334	treat	ctrl	NOTEST	0.18136	0	inf	0	1	1	no
XLOC_017752	XLOC_017752	Lpcat2b	chr5:107431548-107435039	treat	ctrl	NOTEST	0.0350796	0	inf	0	1	1	no
XLOC_017864	XLOC_017864	Iqcd	chr5:120589022-120607113	treat	ctrl	NOTEST	0.122174	0	inf	0	1	1	no
XLOC_017898	XLOC_017898	-	chr5:123254712-123262079	treat	ctrl	OK	3.00973	0	inf	#NAME?	0.00015	0.000598857	yes
XLOC_018066	XLOC_018066	Grid2ip	chr5:143357337-143391798	treat	ctrl	NOTEST	0.046839	0	inf	0	1	1	no
XLOC_018078	XLOC_018078	Dmr	chr5:144244436-144361005	treat	ctrl	NOTEST	0.251218	0	inf	0	1	1	no
XLOC_018092	XLOC_018092	Gm6408	chr5:146481942-146484702	treat	ctrl	NOTEST	0.0956525	0	inf	0	1	1	no
XLOC_018110	XLOC_018110	2210417A02Rik	chr5:148741839-148743139	treat	ctrl	NOTEST	0.273392	0	inf	0	1	1	no
XLOC_018113	XLOC_018113	Gm15408	chr5:149006961-149012776	treat	ctrl	NOTEST	0.203568	0	inf	0	1	1	no
XLOC_018118	XLOC_018118	Wdr95	chr5:149489055-149611894	treat	ctrl	NOTEST	0.0273491	0	inf	0	1	1	no
XLOC_018141	XLOC_018141	1700015F17Rik	chr5:5437826-5479143	treat	ctrl	NOTEST	0.0572963	0	inf	0	1	1	no
XLOC_018161	XLOC_018161	Gm10354	chr5:14945293-14978899	treat	ctrl	NOTEST	0.0539008	0	inf	0	1	1	no
XLOC_018215	XLOC_018215	Gm10220	chr5:26114763-26121425	treat	ctrl	NOTEST	0.0202706	0	inf	0	1	1	no
XLOC_018219	XLOC_018219	Cnpy1	chr5:28205462-28237873	treat	ctrl	NOTEST	0.0586221	0	inf	0	1	1	no
XLOC_018220	XLOC_018220	Shh	chr5:28456839-28719209	treat	ctrl	NOTEST	0.110188	0	inf	0	1	1	no
XLOC_018223	XLOC_018223	Gm5129	chr5:29735333-29786478	treat	ctrl	OK	0.926322	0	inf	#NAME?	0.20805	0.293659	no
XLOC_018238	XLOC_018238	Ucn	chr5:31137988-31138895	treat	ctrl	NOTEST	0.505236	0	inf	0	1	1	no
XLOC_018263	XLOC_018263	-	chr5:34170031-34170697	treat	ctrl	OK	1.17943	0	inf	#NAME?	5e-05	0.000220296	yes
XLOC_018274	XLOC_018274	-	chr5:35388501-35439969	treat	ctrl	OK	1.0481	0	inf	#NAME?	0.12785	0.199773	no
XLOC_018305	XLOC_018305	Gm7854	chr5:43151685-43289724	treat	ctrl	NOTEST	0.0693832	0	inf	0	1	1	no
XLOC_018333	XLOC_018333	Cckar	chr5:53698484-53707704	treat	ctrl	NOTEST	0.0103412	0	inf	0	1	1	no
XLOC_018340	XLOC_018340	Gm3716	chr5:64593862-64610699	treat	ctrl	NOTEST	0.235021	0	inf	0	1	1	no
XLOC_018356	XLOC_018356	Phox2b	chr5:67094396-67099126	treat	ctrl	NOTEST	0.0331902	0	inf	0	1	1	no
XLOC_018402	XLOC_018402	Tecrl	chr5:83278121-83355195	treat	ctrl	NOTEST	0.0924473	0	inf	0	1	1	no
XLOC_018448	XLOC_018448	Cxcl9	chr5:92321330-92328079	treat	ctrl	NOTEST	0.0104336	0	inf	0	1	1	no
XLOC_018460	XLOC_018460	A430089I19Rik	chr5:94302518-94306796	treat	ctrl	NOTEST	0.143081	0	inf	0	1	1	no
XLOC_018461	XLOC_018461	A430089I19Rik	chr5:94648382-95026536	treat	ctrl	NOTEST	0.106797	0	inf	0	1	1	no
XLOC_018537	XLOC_018537	Gm10416	chr5:109833500-109834142	treat	ctrl	NOTEST	0.493727	0	inf	0	1	1	no
XLOC_018552	XLOC_018552	E130006D01Rik	chr5:111734283-111761728	treat	ctrl	NOTEST	0.0435686	0	inf	0	1	1	no
XLOC_018617	XLOC_018617	-	chr5:120203701-120204006	treat	ctrl	OK	5.00047	0	inf	#NAME?	5e-05	0.000220296	yes
XLOC_018662	XLOC_018662	Il31	chr5:123480152-123482101	treat	ctrl	NOTEST	0.157581	0	inf	0	1	1	no
XLOC_018718	XLOC_018718	Wbscr25	chr5:134986213-135001350	treat	ctrl	NOTEST	0.0302107	0	inf	0	1	1	no
XLOC_018719	XLOC_018719	Abhd11os	chr5:135009151-135013157	treat	ctrl	NOTEST	0.322466	0	inf	0	1	1	no
XLOC_018747	XLOC_018747	-	chr5:137211179-137212440	treat	ctrl	OK	1.28283	0	inf	#NAME?	0.0001	0.000416641	yes
XLOC_018817	XLOC_018817	-	chr5:143283575-143284052	treat	ctrl	OK	2.04002	0	inf	#NAME?	5e-05	0.000220296	yes
XLOC_018847	XLOC_018847	1700001J03Rik	chr5:146182449-146185304	treat	ctrl	NOTEST	0.166642	0	inf	0	1	1	no
XLOC_018875	XLOC_018875	Zar1l	chr5:150507068-150518159	treat	ctrl	NOTEST	0.308304	0	inf	0	1	1	no
XLOC_018881	XLOC_018881	Vmn2r18	chr5:151561660-151586924	treat	ctrl	NOTEST	0.0272288	0	inf	0	1	1	no
XLOC_018955	XLOC_018955	Fam71f1	chr6:29319139-29336022	treat	ctrl	NOTEST	0.0657069	0	inf	0	1	1	no
XLOC_018968	XLOC_018968	BB283400	chr6:30176622-30178040	treat	ctrl	NOTEST	0.0492333	0	inf	0	1	1	no
XLOC_018981	XLOC_018981	Plxna4os1	chr6:32144556-32588192	treat	ctrl	NOTEST	0.0165911	0	inf	0	1	1	no
XLOC_019040	XLOC_019040	Trpv6	chr6:41620618-41636405	treat	ctrl	OK	0.802279	0	inf	#NAME?	0.0928	0.155134	no
XLOC_019041	XLOC_019041	1700034O15Rik	chr6:41684430-41685717	treat	ctrl	NOTEST	0.113382	0	inf	0	1	1	no
XLOC_019090	XLOC_019090	Gm5111	chr6:48589444-48590584	treat	ctrl	NOTEST	0.0377013	0	inf	0	1	1	no
XLOC_019112	XLOC_019112	Npy	chr6:49822728-49829505	treat	ctrl	NOTEST	0.086502	0	inf	0	1	1	no
XLOC_019137	XLOC_019137	4921529L05Rik	chr6:53978690-54017383	treat	ctrl	NOTEST	0.0215939	0	inf	0	1	1	no
XLOC_019156	XLOC_019156	Vmn1r4	chr6:56956512-56957406	treat	ctrl	NOTEST	0.183863	0	inf	0	1	1	no
XLOC_019179	XLOC_019179	Atoh1	chr6:64729145-64731235	treat	ctrl	NOTEST	0.0449523	0	inf	0	1	1	no
XLOC_019181	XLOC_019181	C130060K24Rik	chr6:65381293-65458150	treat	ctrl	NOTEST	0.0410012	0	inf	0	1	1	no
XLOC_019203	XLOC_019203	Sftpb	chr6:72304609-72314373	treat	ctrl	NOTEST	0.0690247	0	inf	0	1	1	no
XLOC_019215	XLOC_019215	Reg2	chr6:78405154-78408097	treat	ctrl	NOTEST	0.0594874	0	inf	0	1	1	no
XLOC_019249	XLOC_019249	Npm3-ps1	chr6:85076140-85077126	treat	ctrl	NOTEST	0.0366166	0	inf	0	1	1	no
XLOC_019251	XLOC_019251	Noto	chr6:85423885-85428877	treat	ctrl	NOTEST	0.0405602	0	inf	0	1	1	no
XLOC_019281	XLOC_019281	-	chr6:88519072-88519900	treat	ctrl	OK	0.925052	0	inf	#NAME?	5e-05	0.000220296	yes
XLOC_019386	XLOC_019386	Olfr212	chr6:116506515-116517965	treat	ctrl	NOTEST	0.180894	0	inf	0	1	1	no
XLOC_019421	XLOC_019421	Mug1	chr6:121838540-121889057	treat	ctrl	NOTEST	0.0259068	0	inf	0	1	1	no
XLOC_019424	XLOC_019424	Mug-ps1	chr6:122176052-122248566	treat	ctrl	NOTEST	0.0188274	0	inf	0	1	1	no
XLOC_019428	XLOC_019428	Aicda	chr6:122553808-122564180	treat	ctrl	NOTEST	0.0142089	0	inf	0	1	1	no
XLOC_019430	XLOC_019430	Nanog	chr6:122707488-122714633	treat	ctrl	NOTEST	0.0871239	0	inf	0	1	1	no
XLOC_019471	XLOC_019471	Ano2	chr6:125690418-126040128	treat	ctrl	NOTEST	0.0234543	0	inf	0	1	1	no
XLOC_019485	XLOC_019485	Clec2h	chr6:128662384-128677374	treat	ctrl	NOTEST	0.0478381	0	inf	0	1	1	no
XLOC_019486	XLOC_019486	-	chr6:128842300-128842688	treat	ctrl	OK	3.26188	0	inf	#NAME?	5e-05	0.000220296	yes
XLOC_019500	XLOC_019500	Klrd1	chr6:129591810-129598775	treat	ctrl	NOTEST	0.143888	0	inf	0	1	1	no
XLOC_019559	XLOC_019559	Gm7457	chr6:142814230-142964452	treat	ctrl	NOTEST	0.0651699	0	inf	0	1	1	no
XLOC_019566	XLOC_019566	1700073E17Rik	chr6:145387624-145392223	treat	ctrl	NOTEST	0.066623	0	inf	0	1	1	no
XLOC_019572	XLOC_019572	4930479D17Rik	chr6:146657217-146665403	treat	ctrl	NOTEST	0.161948	0	inf	0	1	1	no
XLOC_019597	XLOC_019597	4930528H21Rik	chr6:4031840-4047584	treat	ctrl	NOTEST	0.226886	0	inf	0	1	1	no
XLOC_019732	XLOC_019732	Gm2663	chr6:40995821-40999479	treat	ctrl	NOTEST	0.367828	0	inf	0	1	1	no
XLOC_019738	XLOC_019738	Trpv5	chr6:41652769-41680723	treat	ctrl	NOTEST	0.0767523	0	inf	0	1	1	no
XLOC_019747	XLOC_019747	Tcaf3	chr6:42587212-42597372	treat	ctrl	NOTEST	0.0193864	0	inf	0	1	1	no
XLOC_019773	XLOC_019773	1700026J14Rik	chr6:48536581-48537474	treat	ctrl	NOTEST	0.097785	0	inf	0	1	1	no
XLOC_019776	XLOC_019776	Gimap3	chr6:48764463-48770851	treat	ctrl	NOTEST	0.0888488	0	inf	0	1	1	no
XLOC_019813	XLOC_019813	Cpvl	chr6:53873278-53978673	treat	ctrl	NOTEST	0.108683	0	inf	0	1	1	no
XLOC_019821	XLOC_019821	Crhr2	chr6:55090048-55133016	treat	ctrl	NOTEST	0.0744728	0	inf	0	1	1	no
XLOC_019889	XLOC_019889	Dnah6	chr6:73017606-73221631	treat	ctrl	NOTEST	0.00473965	0	inf	0	1	1	no
XLOC_019906	XLOC_019906	Tlx2	chr6:83068324-83070225	treat	ctrl	NOTEST	0.0254941	0	inf	0	1	1	no
XLOC_019926	XLOC_019926	Gm5878	chr6:85111415-85126094	treat	ctrl	NOTEST	0.0139822	0	inf	0	1	1	no
XLOC_019939	XLOC_019939	Nat8	chr6:85830386-85831890	treat	ctrl	NOTEST	0.458038	0	inf	0	1	1	no
XLOC_019989	XLOC_019989	4930471M09Rik	chr6:91430459-91440854	treat	ctrl	NOTEST	0.299311	0	inf	0	1	1	no
XLOC_020010	XLOC_020010	Lmod3	chr6:97238527-97252780	treat	ctrl	NOTEST	0.0152989	0	inf	0	1	1	no
XLOC_020042	XLOC_020042	Cidec	chr6:113424633-113435760	treat	ctrl	NOTEST	0.02086	0	inf	0	1	1	no
XLOC_020125	XLOC_020125	Lrrc23	chr6:124769868-124779727	treat	ctrl	NOTEST	0.146944	0	inf	0	1	1	no
XLOC_020184	XLOC_020184	4922502D21Rik	chr6:129322164-129331781	treat	ctrl	NOTEST	0.0668053	0	inf	0	1	1	no
XLOC_020190	XLOC_020190	Klrk1	chr6:129610322-129623864	treat	ctrl	NOTEST	0.0104345	0	inf	0	1	1	no
XLOC_020195	XLOC_020195	Klri2	chr6:129729040-129740484	treat	ctrl	NOTEST	0.00758479	0	inf	0	1	1	no
XLOC_020249	XLOC_020249	Erp27	chr6:136907386-136922180	treat	ctrl	NOTEST	0.0805263	0	inf	0	1	1	no
XLOC_020286	XLOC_020286	Arntl2	chr6:146802942-146833529	treat	ctrl	OK	14.2895	0	inf	#NAME?	0.1251	0.196572	no
XLOC_020303	XLOC_020303	D7Ertd143e	chr7:3218783-3221015	treat	ctrl	NOTEST	0.0139259	0	inf	0	1	1	no
XLOC_020342	XLOC_020342	Gm6792	chr7:6252709-6281861	treat	ctrl	NOTEST	0.112085	0	inf	0	1	1	no
XLOC_020367	XLOC_020367	Zscan4c	chr7:11005744-11010547	treat	ctrl	NOTEST	0.114693	0	inf	0	1	1	no
XLOC_020368	XLOC_020368	Zscan4f	chr7:11397914-11402318	treat	ctrl	NOTEST	0.320751	0	inf	0	1	1	no
XLOC_020421	XLOC_020421	Psg16	chr7:17074039-17098971	treat	ctrl	NOTEST	0.0135814	0	inf	0	1	1	no
XLOC_020530	XLOC_020530	Gm4598	chr7:24661293-24663109	treat	ctrl	NOTEST	0.0360067	0	inf	0	1	1	no
XLOC_020532	XLOC_020532	Ceacam10	chr7:24743982-24842168	treat	ctrl	NOTEST	0.112067	0	inf	0	1	1	no
XLOC_020540	XLOC_020540	D930028M14Rik	chr7:25090655-25159887	treat	ctrl	NOTEST	0.0410147	0	inf	0	1	1	no
XLOC_020684	XLOC_020684	Gm4884	chr7:41032718-41045302	treat	ctrl	NOTEST	0.0212877	0	inf	0	1	1	no
XLOC_020709	XLOC_020709	Klk14	chr7:43690417-43695535	treat	ctrl	NOTEST	0.0561822	0	inf	0	1	1	no
XLOC_020719	XLOC_020719	Klk4	chr7:43881171-43885804	treat	ctrl	NOTEST	0.118888	0	inf	0	1	1	no
XLOC_020732	XLOC_020732	Klk1b3	chr7:44198190-44202351	treat	ctrl	NOTEST	0.0927591	0	inf	0	1	1	no
XLOC_020767	XLOC_020767	1700039E15Rik	chr7:45282872-45288993	treat	ctrl	NOTEST	0.0389994	0	inf	0	1	1	no
XLOC_020770	XLOC_020770	Mtag2	chr7:45339125-45370564	treat	ctrl	NOTEST	0.508292	0	inf	0	1	1	no
XLOC_020798	XLOC_020798	Saa2	chr7:46751832-46754314	treat	ctrl	NOTEST	0.439753	0	inf	0	1	1	no
XLOC_020813	XLOC_020813	Ano5	chr7:51511028-51598707	treat	ctrl	NOTEST	0.00381042	0	inf	0	1	1	no
XLOC_020836	XLOC_020836	Trpm1	chr7:64153834-64269759	treat	ctrl	NOTEST	0.010762	0	inf	0	1	1	no
XLOC_020941	XLOC_020941	E230029C05Rik	chr7:90029158-90049071	treat	ctrl	NOTEST	0.404753	0	inf	0	1	1	no
XLOC_020997	XLOC_020997	-	chr7:100677766-100678739	treat	ctrl	OK	0.689916	0	inf	#NAME?	5e-05	0.000220296	yes
XLOC_021054	XLOC_021054	Olfr631	chr7:103915061-103929911	treat	ctrl	NOTEST	0.0210738	0	inf	0	1	1	no
XLOC_021194	XLOC_021194	Scnn1g	chr7:121734506-121768477	treat	ctrl	NOTEST	0.0214726	0	inf	0	1	1	no
XLOC_021265	XLOC_021265	Ppapdc1a	chr7:129257093-129391307	treat	ctrl	NOTEST	0.0679816	0	inf	0	1	1	no
XLOC_021273	XLOC_021273	Dmbt1	chr7:131032075-131121628	treat	ctrl	NOTEST	0.0247004	0	inf	0	1	1	no
XLOC_021294	XLOC_021294	Nps	chr7:135268618-135272942	treat	ctrl	NOTEST	0.131521	0	inf	0	1	1	no
XLOC_021325	XLOC_021325	5830411N06Rik	chr7:140247300-140299791	treat	ctrl	NOTEST	0.0324761	0	inf	0	1	1	no
XLOC_021458	XLOC_021458	Olfr1348	chr7:6501285-6502224	treat	ctrl	NOTEST	0.0430828	0	inf	0	1	1	no
XLOC_021505	XLOC_021505	Zscan4a	chr7:10794240-10799065	treat	ctrl	NOTEST	0.342125	0	inf	0	1	1	no
XLOC_021507	XLOC_021507	Zscan4d	chr7:11161642-11166148	treat	ctrl	NOTEST	0.315266	0	inf	0	1	1	no
XLOC_021522	XLOC_021522	Slc27a5	chr7:12988345-12998192	treat	ctrl	NOTEST	0.0412177	0	inf	0	1	1	no
XLOC_021549	XLOC_021549	C5ar2	chr7:16234584-16244154	treat	ctrl	NOTEST	0.0996463	0	inf	0	1	1	no
XLOC_021584	XLOC_021584	-	chr7:19469573-19469948	treat	ctrl	OK	3.59516	0	inf	#NAME?	5e-05	0.000220296	yes
XLOC_021672	XLOC_021672	Gm4763	chr7:24722493-24724290	treat	ctrl	NOTEST	0.0847608	0	inf	0	1	1	no
XLOC_021783	XLOC_021783	Gapdhs	chr7:30729778-30743681	treat	ctrl	NOTEST	0.0976012	0	inf	0	1	1	no
XLOC_021842	XLOC_021842	A230077H06Rik	chr7:40849152-40898324	treat	ctrl	NOTEST	0.0988509	0	inf	0	1	1	no
XLOC_021863	XLOC_021863	Siglece	chr7:43651069-43660161	treat	ctrl	NOTEST	0.230797	0	inf	0	1	1	no
XLOC_021899	XLOC_021899	Gfy	chr7:45176348-45179597	treat	ctrl	NOTEST	0.155726	0	inf	0	1	1	no
XLOC_021913	XLOC_021913	0610005C13Rik	chr7:45567794-45589710	treat	ctrl	NOTEST	0.329704	0	inf	0	1	1	no
XLOC_021948	XLOC_021948	Mrgpra2b	chr7:47463806-47489582	treat	ctrl	NOTEST	0.0595314	0	inf	0	1	1	no
XLOC_021960	XLOC_021960	Dbx1	chr7:49631498-49636835	treat	ctrl	NOTEST	0.0317484	0	inf	0	1	1	no
XLOC_021991	XLOC_021991	A230057D06Rik	chr7:61705849-61927574	treat	ctrl	NOTEST	0.0314139	0	inf	0	1	1	no
XLOC_022023	XLOC_022023	Pgpep1l	chr7:68236607-68264233	treat	ctrl	NOTEST	0.236941	0	inf	0	1	1	no
XLOC_022033	XLOC_022033	Gm4971	chr7:73685491-73686563	treat	ctrl	NOTEST	0.303095	0	inf	0	1	1	no
XLOC_022118	XLOC_022118	Tyr	chr7:87427404-87493411	treat	ctrl	NOTEST	0.0100182	0	inf	0	1	1	no
XLOC_022211	XLOC_022211	Usp17ld	chr7:103250085-103252505	treat	ctrl	NOTEST	0.251581	0	inf	0	1	1	no
XLOC_022234	XLOC_022234	Hbb-y	chr7:103851753-103853207	treat	ctrl	NOTEST	0.155535	0	inf	0	1	1	no
XLOC_022244	XLOC_022244	Ubqln3	chr7:104140622-104143272	treat	ctrl	NOTEST	0.0130376	0	inf	0	1	1	no
XLOC_022350	XLOC_022350	1600010M07Rik	chr7:109998376-110006646	treat	ctrl	NOTEST	0.212825	0	inf	0	1	1	no
XLOC_022359	XLOC_022359	1700012D14Rik	chr7:111117672-111122675	treat	ctrl	NOTEST	0.372115	0	inf	0	1	1	no
XLOC_022371	XLOC_022371	4933406I18Rik	chr7:114315478-114415161	treat	ctrl	NOTEST	0.0410125	0	inf	0	1	1	no
XLOC_022376	XLOC_022376	1700003G18Rik	chr7:116081761-116093149	treat	ctrl	NOTEST	0.14046	0	inf	0	1	1	no
XLOC_022392	XLOC_022392	Gpr139	chr7:119144322-119184374	treat	ctrl	NOTEST	0.281429	0	inf	0	1	1	no
XLOC_022475	XLOC_022475	Ctf2	chr7:127718959-127725616	treat	ctrl	NOTEST	0.128072	0	inf	0	1	1	no
XLOC_022478	XLOC_022478	-	chr7:127800220-127800483	treat	ctrl	OK	8.66225	0	inf	#NAME?	0.00015	0.000598857	yes
XLOC_022509	XLOC_022509	Tex36	chr7:133587023-133602115	treat	ctrl	NOTEST	0.0891476	0	inf	0	1	1	no
XLOC_022524	XLOC_022524	-	chr7:137322036-137322320	treat	ctrl	OK	5.25502	0	inf	#NAME?	5e-05	0.000220296	yes
XLOC_022564	XLOC_022564	Ano9	chr7:141101218-141117806	treat	ctrl	NOTEST	0.0422219	0	inf	0	1	1	no
XLOC_022584	XLOC_022584	-	chr7:141924400-142004338	treat	ctrl	OK	2.21968	0	inf	#NAME?	0.12755	0.19938	no
XLOC_022837	XLOC_022837	Cldn22	chr8:47824481-47825475	treat	ctrl	NOTEST	0.152506	0	inf	0	1	1	no
XLOC_022937	XLOC_022937	Olfr372	chr8:72057659-72058675	treat	ctrl	NOTEST	0.0704687	0	inf	0	1	1	no
XLOC_022948	XLOC_022948	-	chr8:72476090-72476481	treat	ctrl	OK	2.99596	0	inf	#NAME?	5e-05	0.000220296	yes
XLOC_022997	XLOC_022997	-	chr8:84065982-84066441	treat	ctrl	OK	1.89061	0	inf	#NAME?	5e-05	0.000220296	yes
XLOC_023049	XLOC_023049	Irx6	chr8:92674288-92680956	treat	ctrl	NOTEST	0.0678535	0	inf	0	1	1	no
XLOC_023077	XLOC_023077	Adgrg5	chr8:94923693-94943290	treat	ctrl	NOTEST	0.0994311	0	inf	0	1	1	no
XLOC_023080	XLOC_023080	Drc7	chr8:95055102-95078141	treat	ctrl	NOTEST	0.0355235	0	inf	0	1	1	no
XLOC_023095	XLOC_023095	-	chr8:102865348-102865625	treat	ctrl	OK	14.0184	0	inf	#NAME?	5e-05	0.000220296	yes
XLOC_023100	XLOC_023100	Cmtm2b	chr8:104322226-104330764	treat	ctrl	NOTEST	0.173679	0	inf	0	1	1	no
XLOC_023134	XLOC_023134	Tsnaxip1	chr8:105827743-105844676	treat	ctrl	NOTEST	0.05925	0	inf	0	1	1	no
XLOC_023226	XLOC_023226	Atp2c2	chr8:119700008-119757718	treat	ctrl	NOTEST	0.0102986	0	inf	0	1	1	no
XLOC_023282	XLOC_023282	6030466F02Rik	chr8:123733957-123739941	treat	ctrl	NOTEST	0.21502	0	inf	0	1	1	no
XLOC_023390	XLOC_023390	Nek5	chr8:22073615-22125053	treat	ctrl	NOTEST	0.165955	0	inf	0	1	1	no
XLOC_023434	XLOC_023434	Chrna6	chr8:27403211-27413944	treat	ctrl	NOTEST	0.100378	0	inf	0	1	1	no
XLOC_023454	XLOC_023454	5430403N17Rik	chr8:35864084-35882957	treat	ctrl	NOTEST	0.0662907	0	inf	0	1	1	no
XLOC_023486	XLOC_023486	Sorbs2os	chr8:45507787-45827907	treat	ctrl	NOTEST	0.0372951	0	inf	0	1	1	no
XLOC_023518	XLOC_023518	Anxa10	chr8:62057041-62123193	treat	ctrl	NOTEST	0.0755858	0	inf	0	1	1	no
XLOC_023594	XLOC_023594	-	chr8:72322394-72323073	treat	ctrl	OK	1.17149	0	inf	#NAME?	5e-05	0.000220296	yes
XLOC_023627	XLOC_023627	1700067K01Rik	chr8:84001705-84004770	treat	ctrl	OK	0.883062	0	inf	#NAME?	0.14835	0.224738	no
XLOC_023630	XLOC_023630	Rln3	chr8:84043066-84044979	treat	ctrl	NOTEST	0.476207	0	inf	0	1	1	no
XLOC_023679	XLOC_023679	-	chr8:89047241-89048859	treat	ctrl	OK	2.88125	0	inf	#NAME?	5e-05	0.000220296	yes
XLOC_023692	XLOC_023692	Ces5a	chr8:93499212-93535707	treat	ctrl	NOTEST	0.0537364	0	inf	0	1	1	no
XLOC_023720	XLOC_023720	-	chr8:102865348-102865625	treat	ctrl	OK	18.1351	0	inf	#NAME?	5e-05	0.000220296	yes
XLOC_023725	XLOC_023725	Cmtm1	chr8:104293541-104310145	treat	ctrl	NOTEST	0.0308141	0	inf	0	1	1	no
XLOC_023811	XLOC_023811	4930563M20Rik	chr8:116781711-116801412	treat	ctrl	NOTEST	0.175028	0	inf	0	1	1	no
XLOC_023859	XLOC_023859	Gm20735	chr8:122443655-122451322	treat	ctrl	OK	0.747901	0	inf	#NAME?	0.12915	0.201243	no
XLOC_023866	XLOC_023866	Pabpn1l	chr8:122619470-122622735	treat	ctrl	NOTEST	0.0670173	0	inf	0	1	1	no
XLOC_024031	XLOC_024031	B3gat1	chr9:26751561-26761338	treat	ctrl	NOTEST	0.254086	0	inf	0	1	1	no
XLOC_024043	XLOC_024043	Gm7244	chr9:31271400-31275385	treat	ctrl	NOTEST	0.0563735	0	inf	0	1	1	no
XLOC_024064	XLOC_024064	-	chr9:36730310-36730802	treat	ctrl	OK	2.26979	0	inf	#NAME?	5e-05	0.000220296	yes
XLOC_024125	XLOC_024125	Olfr960	chr9:39623124-39624075	treat	ctrl	NOTEST	0.0383729	0	inf	0	1	1	no
XLOC_024139	XLOC_024139	1700001J11Rik	chr9:40050557-40053025	treat	ctrl	NOTEST	0.0412794	0	inf	0	1	1	no
XLOC_024160	XLOC_024160	-	chr9:43739178-43739568	treat	ctrl	OK	1.81701	0	inf	#NAME?	0.00025	0.000947574	yes
XLOC_024190	XLOC_024190	BC049352	chr9:45172725-45249985	treat	ctrl	NOTEST	0.0384177	0	inf	0	1	1	no
XLOC_024201	XLOC_024201	Apoa5	chr9:46268607-46271919	treat	ctrl	NOTEST	0.0961244	0	inf	0	1	1	no
XLOC_024204	XLOC_024204	2900052N01Rik	chr9:46913602-46927366	treat	ctrl	NOTEST	0.0130786	0	inf	0	1	1	no
XLOC_024225	XLOC_024225	Btg4	chr9:51116000-51119700	treat	ctrl	NOTEST	0.0283723	0	inf	0	1	1	no
XLOC_024259	XLOC_024259	-	chr9:56505780-56506425	treat	ctrl	OK	1.09882	0	inf	#NAME?	5e-05	0.000220296	yes
XLOC_024319	XLOC_024319	Lctl	chr9:64117146-64173001	treat	ctrl	NOTEST	0.178334	0	inf	0	1	1	no
XLOC_024346	XLOC_024346	-	chr9:66349550-66350127	treat	ctrl	OK	1.98811	0	inf	#NAME?	0.1237	0.195108	no
XLOC_024399	XLOC_024399	C920006O11Rik	chr9:78175913-78178882	treat	ctrl	NOTEST	0.118981	0	inf	0	1	1	no
XLOC_024475	XLOC_024475	7420426K07Rik	chr9:98903118-98904622	treat	ctrl	NOTEST	0.0482052	0	inf	0	1	1	no
XLOC_024479	XLOC_024479	Nme9	chr9:99456242-99568899	treat	ctrl	OK	0.694436	0	inf	#NAME?	0.162	0.240924	no
XLOC_024495	XLOC_024495	5830418P13Rik	chr9:103423577-103480328	treat	ctrl	NOTEST	0.0587299	0	inf	0	1	1	no
XLOC_024500	XLOC_024500	Cpne4	chr9:104569787-105034544	treat	ctrl	NOTEST	0.026168	0	inf	0	1	1	no
XLOC_024514	XLOC_024514	Iqcf1	chr9:106499966-106502250	treat	ctrl	NOTEST	0.363997	0	inf	0	1	1	no
XLOC_024541	XLOC_024541	Mst1	chr9:108080435-108085027	treat	ctrl	NOTEST	0.0285345	0	inf	0	1	1	no
XLOC_024592	XLOC_024592	Prss44	chr9:110813993-110817999	treat	ctrl	NOTEST	0.112932	0	inf	0	1	1	no
XLOC_024593	XLOC_024593	Prss43	chr9:110826689-110831504	treat	ctrl	NOTEST	0.0490859	0	inf	0	1	1	no
XLOC_024614	XLOC_024614	-	chr9:114584027-114584238	treat	ctrl	OK	28.3535	0	inf	#NAME?	0.0003	0.00111524	yes
XLOC_024704	XLOC_024704	4930568E12Rik	chr9:13091266-13105855	treat	ctrl	NOTEST	0.100056	0	inf	0	1	1	no
XLOC_024723	XLOC_024723	Ccdc67	chr9:15559863-15641220	treat	ctrl	NOTEST	0.0520132	0	inf	0	1	1	no
XLOC_024804	XLOC_024804	Gm1110	chr9:26879566-26923081	treat	ctrl	NOTEST	0.0531111	0	inf	0	1	1	no
XLOC_024848	XLOC_024848	-	chr9:37148189-37149480	treat	ctrl	OK	0.703486	0	inf	#NAME?	5e-05	0.000220296	yes
XLOC_024889	XLOC_024889	Olfr985	chr9:40126923-40128039	treat	ctrl	NOTEST	0.125185	0	inf	0	1	1	no
XLOC_024932	XLOC_024932	Cd3g	chr9:44969571-44980431	treat	ctrl	NOTEST	0.108421	0	inf	0	1	1	no
XLOC_024950	XLOC_024950	4931429L15Rik	chr9:46303360-46319986	treat	ctrl	NOTEST	0.0648957	0	inf	0	1	1	no
XLOC_024965	XLOC_024965	Bco2	chr9:50533086-50555138	treat	ctrl	NOTEST	0.112025	0	inf	0	1	1	no
XLOC_025046	XLOC_025046	Nr2e3	chr9:59942770-59950079	treat	ctrl	NOTEST	0.0695616	0	inf	0	1	1	no
XLOC_025081	XLOC_025081	Slc51b	chr9:65398487-65422773	treat	ctrl	NOTEST	0.336984	0	inf	0	1	1	no
XLOC_025118	XLOC_025118	4930509E16Rik	chr9:72518249-72531858	treat	ctrl	NOTEST	0.12152	0	inf	0	1	1	no
XLOC_025134	XLOC_025134	5730403I07Rik	chr9:77366411-77399416	treat	ctrl	NOTEST	0.164388	0	inf	0	1	1	no
XLOC_025145	XLOC_025145	Gm10635	chr9:79444036-79519302	treat	ctrl	NOTEST	0.016834	0	inf	0	1	1	no
XLOC_025212	XLOC_025212	Faiml	chr9:99229375-99237239	treat	ctrl	NOTEST	0.418122	0	inf	0	1	1	no
XLOC_025252	XLOC_025252	Grm2	chr9:106644533-106656109	treat	ctrl	NOTEST	0.0470158	0	inf	0	1	1	no
XLOC_025312	XLOC_025312	Rtp3	chr9:110984942-110989713	treat	ctrl	NOTEST	0.0138399	0	inf	0	1	1	no
XLOC_025355	XLOC_025355	1700020M21Rik	chr9:120913773-120915250	treat	ctrl	NOTEST	0.0735136	0	inf	0	1	1	no
XLOC_025409	XLOC_025409	Cacna1f	chrX:7607102-7635196	treat	ctrl	NOTEST	0.0100642	0	inf	0	1	1	no
XLOC_025538	XLOC_025538	Rhox4c	chrX:37480336-37485124	treat	ctrl	NOTEST	0.486094	0	inf	0	1	1	no
XLOC_025682	XLOC_025682	Gm5936	chrX:74837195-74843369	treat	ctrl	NOTEST	0.123938	0	inf	0	1	1	no
XLOC_025709	XLOC_025709	LOC101055749	chrX:91155167-91155789	treat	ctrl	NOTEST	0.271766	0	inf	0	1	1	no
XLOC_025715	XLOC_025715	Gm5941	chrX:92118878-92599572	treat	ctrl	OK	0.967005	0	inf	#NAME?	0.1262	0.197784	no
XLOC_025799	XLOC_025799	P2ry10	chrX:107089334-107104970	treat	ctrl	NOTEST	0.0582015	0	inf	0	1	1	no
XLOC_025812	XLOC_025812	Pou3f4	chrX:110814464-110815550	treat	ctrl	NOTEST	0.0647641	0	inf	0	1	1	no
XLOC_025822	XLOC_025822	Ube2dnl1	chrX:114905011-114905941	treat	ctrl	NOTEST	0.0592756	0	inf	0	1	1	no
XLOC_025864	XLOC_025864	Tceal7	chrX:136224040-136226100	treat	ctrl	NOTEST	0.206217	0	inf	0	1	1	no
XLOC_025988	XLOC_025988	Asmt	chrX:170672643-170678054	treat	ctrl	NOTEST	0.147387	0	inf	0	1	1	no
XLOC_025994	XLOC_025994	Mycs	chrX:5466903-5469265	treat	ctrl	NOTEST	0.0942834	0	inf	0	1	1	no
XLOC_025997	XLOC_025997	Bmp15	chrX:6314105-6320723	treat	ctrl	NOTEST	0.0316106	0	inf	0	1	1	no
XLOC_026108	XLOC_026108	Rhox4g	chrX:37646500-37651327	treat	ctrl	NOTEST	0.274458	0	inf	0	1	1	no
XLOC_026118	XLOC_026118	Rhox11	chrX:38076597-38085139	treat	ctrl	NOTEST	0.052977	0	inf	0	1	1	no
XLOC_026129	XLOC_026129	Dcaf12l2	chrX:44365456-44368337	treat	ctrl	NOTEST	0.116901	0	inf	0	1	1	no
XLOC_026230	XLOC_026230	1700111N16Rik	chrX:69929259-70143588	treat	ctrl	NOTEST	0.0307464	0	inf	0	1	1	no
XLOC_026249	XLOC_026249	Spin2d	chrX:73086292-73297720	treat	ctrl	NOTEST	0.10584	0	inf	0	1	1	no
XLOC_026299	XLOC_026299	Gm7173	chrX:79482567-79517285	treat	ctrl	NOTEST	0.0118412	0	inf	0	1	1	no
XLOC_026324	XLOC_026324	-	chrX:93916586-93919380	treat	ctrl	OK	0.935994	0	inf	#NAME?	0.12145	0.192249	no
XLOC_026354	XLOC_026354	P2ry4	chrX:100590153-100594869	treat	ctrl	NOTEST	0.0286607	0	inf	0	1	1	no
XLOC_026474	XLOC_026474	Gucy2f	chrX:142079288-142196936	treat	ctrl	NOTEST	0.00286403	0	inf	0	1	1	no
XLOC_026481	XLOC_026481	Trpc5	chrX:144381670-144688180	treat	ctrl	NOTEST	0.0291907	0	inf	0	1	1	no
XLOC_026516	XLOC_026516	Magea1	chrX:155053060-155092839	treat	ctrl	NOTEST	0.0560753	0	inf	0	1	1	no
XLOC_026535	XLOC_026535	Bc1	chrX:162407199-163352564	treat	ctrl	NOTEST	3924.28	0	inf	0	1	1	no
XLOC_026647	XLOC_026647	Gm20871	chrY:59606709-59632758	treat	ctrl	NOTEST	0.147404	0	inf	0	1	1	no
XLOC_000019	XLOC_000019	A830018L16Rik	chr1:11414104-11975902	treat	ctrl	NOTEST	0	0.00648391	-inf	0	1	1	no
XLOC_000037	XLOC_000037	Tfap2b	chr1:19208913-19238845	treat	ctrl	NOTEST	0	0.0507227	-inf	0	1	1	no
XLOC_000056	XLOC_000056	-	chr1:30802341-30874107	treat	ctrl	OK	0	3.6865	-inf	#NAME?	0.22125	0.308327	no
XLOC_000058	XLOC_000058	Lgsn	chr1:31141077-31222656	treat	ctrl	NOTEST	0	0.108622	-inf	0	1	1	no
XLOC_001957	XLOC_001957	Gm20765	chr10:104194041-104196522	treat	ctrl	OK	2.22922	0	inf	#NAME?	5e-05	0.000220296	yes	up-regulated
XLOC_002045	XLOC_002045	Tac2	chr10:127724477-127731768	treat	ctrl	OK	0.689108	0	inf	#NAME?	0.0001	0.000416641	yes	up-regulated
XLOC_003296	XLOC_003296	1700125H20Rik	chr11:85140302-85181154	treat	ctrl	OK	1.44322	0	inf	#NAME?	5e-05	0.000220296	yes	up-regulated
XLOC_004488	XLOC_004488	Ppy	chr11:102099930-102101300	treat	ctrl	OK	0.825759	0	inf	#NAME?	0.00405	0.011105	yes	up-regulated
XLOC_000087	XLOC_000087	Tsga10	chr1:37754571-37865298	treat	ctrl	OK	0	2.95523	-inf	#NAME?	0.12425	0.195709	no
XLOC_005714	XLOC_005714	Hist1h2bn	chr13:21754122-21754553	treat	ctrl	OK	0.723756	0	inf	#NAME?	0.0125	0.0292501	yes	up-regulated
XLOC_005794	XLOC_005794	A330102I10Rik	chr13:29014413-29040336	treat	ctrl	OK	1.01647	0	inf	#NAME?	5e-05	0.000220296	yes	up-regulated
XLOC_005933	XLOC_005933	1700066J03Rik	chr13:58146948-58148975	treat	ctrl	OK	0.809882	0	inf	#NAME?	0.00165	0.00502452	yes	up-regulated
XLOC_006144	XLOC_006144	Gm20767	chr13:120140245-120155335	treat	ctrl	OK	1.92807	0	inf	#NAME?	5e-05	0.000220296	yes	up-regulated
XLOC_006694	XLOC_006694	Tcstv1	chr13:119893381-119913401	treat	ctrl	OK	3.62011	0	inf	#NAME?	5e-05	0.000220296	yes	up-regulated
XLOC_000108	XLOC_000108	2900092D14Rik	chr1:42700335-42703176	treat	ctrl	NOTEST	0	0.0563283	-inf	0	1	1	no
XLOC_006695	XLOC_006695	B020031M17Rik	chr13:119949356-119950806	treat	ctrl	OK	0.885399	0	inf	#NAME?	5e-05	0.000220296	yes	up-regulated
XLOC_008650	XLOC_008650	4833415N18Rik	chr16:11779701-11781501	treat	ctrl	OK	1.01961	0	inf	#NAME?	5e-05	0.000220296	yes	up-regulated
XLOC_011622	XLOC_011622	Gm9895	chr19:29067300-29069503	treat	ctrl	OK	0.911933	0	inf	#NAME?	5e-05	0.000220296	yes	up-regulated
XLOC_013474	XLOC_013474	Cysrt1	chr2:25238818-25239897	treat	ctrl	OK	1.14761	0	inf	#NAME?	5e-05	0.000220296	yes	up-regulated
XLOC_016434	XLOC_016434	Gm13119	chr4:144357963-144364419	treat	ctrl	OK	0.862057	0	inf	#NAME?	5e-05	0.000220296	yes	up-regulated
XLOC_017317	XLOC_017317	Tnfrsf14	chr4:154922091-154928077	treat	ctrl	OK	1.32786	0	inf	#NAME?	5e-05	0.000220296	yes	up-regulated
XLOC_018025	XLOC_018025	Gm5294	chr5:138820079-138821619	treat	ctrl	OK	0.730417	0	inf	#NAME?	0.00045	0.00159269	yes	up-regulated
XLOC_018812	XLOC_018812	Rbakdn	chr5:143164778-143165751	treat	ctrl	OK	0.888599	0	inf	#NAME?	0.00015	0.000598857	yes	up-regulated
XLOC_018897	XLOC_018897	Gm8579	chr6:3288518-3317019	treat	ctrl	OK	0.757081	0	inf	#NAME?	5e-05	0.000220296	yes	up-regulated
XLOC_019125	XLOC_019125	Hotairm1	chr6:52158523-52162020	treat	ctrl	OK	5.58323	0	inf	#NAME?	0.0024	0.00700136	yes	up-regulated
XLOC_019326	XLOC_019326	1700049E22Rik	chr6:100527399-100533426	treat	ctrl	OK	1.05196	0	inf	#NAME?	5e-05	0.000220296	yes	up-regulated
XLOC_019982	XLOC_019982	Vmn1r53	chr6:90171365-90232725	treat	ctrl	OK	1.92971	0	inf	#NAME?	5e-05	0.000220296	yes	up-regulated
XLOC_025518	XLOC_025518	Gm6268	chrX:36403476-36404654	treat	ctrl	OK	1.83535	0	inf	#NAME?	0.01565	0.0353288	yes	up-regulated
XLOC_000151	XLOC_000151	Aox3	chr1:58113135-58200452	treat	ctrl	NOTEST	0	0.0721393	-inf	0	1	1	no
XLOC_000162	XLOC_000162	Cdk15	chr1:59256906-59352369	treat	ctrl	NOTEST	0	0.173394	-inf	0	1	1	no
XLOC_000168	XLOC_000168	-	chr1:59715942-59716752	treat	ctrl	OK	0	1.01404	-inf	#NAME?	5e-05	0.000220296	yes
XLOC_000178	XLOC_000178	Ctla4	chr1:60909024-60915832	treat	ctrl	NOTEST	0	0.13602	-inf	0	1	1	no
XLOC_000204	XLOC_000204	Vwc2l	chr1:70725714-70885397	treat	ctrl	NOTEST	0	0.0419974	-inf	0	1	1	no
XLOC_000248	XLOC_000248	Gm17751	chr1:76489132-76502028	treat	ctrl	NOTEST	0	0.0395247	-inf	0	1	1	no
XLOC_000265	XLOC_000265	Daw1	chr1:83159761-83210572	treat	ctrl	NOTEST	0	0.0932858	-inf	0	1	1	no
XLOC_000287	XLOC_000287	Akp3	chr1:87125007-87127912	treat	ctrl	NOTEST	0	0.0263791	-inf	0	1	1	no
XLOC_000302	XLOC_000302	Mroh2a	chr1:88227019-88277579	treat	ctrl	NOTEST	0	0.0304327	-inf	0	1	1	no
XLOC_000337	XLOC_000337	Gpr35	chr1:92973118-92986391	treat	ctrl	NOTEST	0	0.175298	-inf	0	1	1	no
XLOC_000352	XLOC_000352	Gm9994	chr1:93918436-93941239	treat	ctrl	NOTEST	0	0.185856	-inf	0	1	1	no
XLOC_000353	XLOC_000353	Gm6086	chr1:93990508-94011539	treat	ctrl	NOTEST	0	0.0284249	-inf	0	1	1	no
XLOC_000354	XLOC_000354	Neu4	chr1:94020492-94028330	treat	ctrl	NOTEST	0	0.0532062	-inf	0	1	1	no
XLOC_000370	XLOC_000370	Serpinb5	chr1:106861179-106883348	treat	ctrl	NOTEST	0	0.0916347	-inf	0	1	1	no
XLOC_000374	XLOC_000374	Serpinb7	chr1:107422688-107452689	treat	ctrl	NOTEST	0	0.0442573	-inf	0	1	1	no
XLOC_000379	XLOC_000379	Cdh7	chr1:109983736-110139001	treat	ctrl	NOTEST	0	0.0573448	-inf	0	1	1	no
XLOC_000392	XLOC_000392	C1ql2	chr1:120340581-120343174	treat	ctrl	NOTEST	0	0.0810668	-inf	0	1	1	no
XLOC_000394	XLOC_000394	Celrr	chr1:121087404-121120975	treat	ctrl	NOTEST	0	0.0991334	-inf	0	1	1	no
XLOC_000399	XLOC_000399	Acmsd	chr1:127729412-127774054	treat	ctrl	NOTEST	0	0.0169294	-inf	0	1	1	no
XLOC_000415	XLOC_000415	Avpr1b	chr1:131599113-131612000	treat	ctrl	NOTEST	0	0.0563968	-inf	0	1	1	no
XLOC_000442	XLOC_000442	-	chr1:134073237-134073734	treat	ctrl	OK	0	1.53977	-inf	#NAME?	5e-05	0.000220296	yes
XLOC_000485	XLOC_000485	-	chr1:143601287-143602036	treat	ctrl	OK	0	1.52295	-inf	#NAME?	5e-05	0.000220296	yes
XLOC_000488	XLOC_000488	B3galt2	chr1:143607498-143702684	treat	ctrl	NOTEST	0	0.0662762	-inf	0	1	1	no
XLOC_000504	XLOC_000504	Apobec4	chr1:152516870-152766275	treat	ctrl	NOTEST	0	0.159525	-inf	0	1	1	no
XLOC_000509	XLOC_000509	Rgs8	chr1:153653036-153697665	treat	ctrl	NOTEST	0	0.0390921	-inf	0	1	1	no
XLOC_000512	XLOC_000512	Teddm1b	chr1:153874344-153876871	treat	ctrl	NOTEST	0	0.0458619	-inf	0	1	1	no
XLOC_000515	XLOC_000515	Zfp648	chr1:154201186-154205674	treat	ctrl	NOTEST	0	0.0464964	-inf	0	1	1	no
XLOC_000552	XLOC_000552	Tnfsf4	chr1:161395437-161418206	treat	ctrl	NOTEST	0	0.108548	-inf	0	1	1	no
XLOC_000595	XLOC_000595	1700015E13Rik	chr1:170298192-170589849	treat	ctrl	NOTEST	0	0.0778286	-inf	0	1	1	no
XLOC_000612	XLOC_000612	Cd244	chr1:171559192-171585316	treat	ctrl	NOTEST	0	0.00997176	-inf	0	1	1	no
XLOC_000613	XLOC_000613	Cd48	chr1:171682054-171705257	treat	ctrl	NOTEST	0	0.239758	-inf	0	1	1	no
XLOC_000614	XLOC_000614	Slamf1	chr1:171767131-171801184	treat	ctrl	NOTEST	0	0.014291	-inf	0	1	1	no
XLOC_000681	XLOC_000681	9130409I23Rik	chr1:181051236-181060667	treat	ctrl	NOTEST	0	0.0669254	-inf	0	1	1	no
XLOC_000692	XLOC_000692	Capn8	chr1:182565006-182632352	treat	ctrl	NOTEST	0	0.0688637	-inf	0	1	1	no
XLOC_000729	XLOC_000729	1700065J18Rik	chr1:192841704-192842739	treat	ctrl	NOTEST	0	0.206565	-inf	0	1	1	no
XLOC_000772	XLOC_000772	Gm16070	chr1:17676026-17766327	treat	ctrl	NOTEST	0	0.0910679	-inf	0	1	1	no
XLOC_000777	XLOC_000777	Pkhd1	chr1:20057778-20618057	treat	ctrl	NOTEST	0	0.020734	-inf	0	1	1	no
XLOC_000801	XLOC_000801	Gm5415	chr1:32172805-32658293	treat	ctrl	NOTEST	0	0.0109288	-inf	0	1	1	no
XLOC_000843	XLOC_000843	Gm3646	chr1:39804140-39805332	treat	ctrl	NOTEST	0	0.272036	-inf	0	1	1	no
XLOC_000888	XLOC_000888	BC055402	chr1:57200644-57214996	treat	ctrl	NOTEST	0	0.070756	-inf	0	1	1	no
XLOC_000930	XLOC_000930	D630023F18Rik	chr1:65105284-65123214	treat	ctrl	NOTEST	0	0.227183	-inf	0	1	1	no
XLOC_000943	XLOC_000943	4933417E11Rik	chr1:71958997-72005195	treat	ctrl	NOTEST	0	0.0881192	-inf	0	1	1	no
XLOC_000947	XLOC_000947	March4	chr1:72427111-72536564	treat	ctrl	NOTEST	0	0.00972023	-inf	0	1	1	no
XLOC_000976	XLOC_000976	A630095N17Rik	chr1:75220094-75232093	treat	ctrl	NOTEST	0	0.16408	-inf	0	1	1	no
XLOC_000986	XLOC_000986	Pax3	chr1:78101266-78197136	treat	ctrl	NOTEST	0	0.00967126	-inf	0	1	1	no
XLOC_000988	XLOC_000988	Scg2	chr1:79434668-79440090	treat	ctrl	NOTEST	0	0.0496012	-inf	0	1	1	no
XLOC_000998	XLOC_000998	Tm4sf20	chr1:82756648-82768456	treat	ctrl	NOTEST	0	0.0274666	-inf	0	1	1	no
XLOC_001008	XLOC_001008	C130026I21Rik	chr1:85246343-85270566	treat	ctrl	NOTEST	0	0.0654057	-inf	0	1	1	no
XLOC_001025	XLOC_001025	Kcnj13	chr1:87326997-87450810	treat	ctrl	NOTEST	0	0.255421	-inf	0	1	1	no
XLOC_001036	XLOC_001036	Iqca	chr1:90042131-90153401	treat	ctrl	NOTEST	0	0.0707877	-inf	0	1	1	no
XLOC_001069	XLOC_001069	Slco4c1	chr1:96818783-96881234	treat	ctrl	NOTEST	0	0.0177267	-inf	0	1	1	no
XLOC_001092	XLOC_001092	2900060B14Rik	chr1:118389057-118609462	treat	ctrl	NOTEST	0	0.296488	-inf	0	1	1	no
XLOC_001131	XLOC_001131	Il24	chr1:130882073-130887411	treat	ctrl	NOTEST	0	0.0785991	-inf	0	1	1	no
XLOC_001201	XLOC_001201	Rgs18	chr1:144752840-144775421	treat	ctrl	NOTEST	0	0.0470062	-inf	0	1	1	no
XLOC_001204	XLOC_001204	Ptgs2os	chr1:150074872-150099874	treat	ctrl	NOTEST	0	0.0266122	-inf	0	1	1	no
XLOC_001225	XLOC_001225	Rgsl1	chr1:153779386-153844141	treat	ctrl	NOTEST	0	0.0338209	-inf	0	1	1	no
XLOC_001270	XLOC_001270	4930558K02Rik	chr1:161942088-161979636	treat	ctrl	NOTEST	0	0.0926117	-inf	0	1	1	no
XLOC_001303	XLOC_001303	Dusp27	chr1:166098147-166127898	treat	ctrl	NOTEST	0	0.0481102	-inf	0	1	1	no
XLOC_001309	XLOC_001309	Gm16701	chr1:166974022-166999730	treat	ctrl	NOTEST	0	0.505082	-inf	0	1	1	no
XLOC_001312	XLOC_001312	Lrrc52	chr1:167445674-167466780	treat	ctrl	NOTEST	0	0.0768037	-inf	0	1	1	no
XLOC_001343	XLOC_001343	Itln1	chr1:171518123-171535294	treat	ctrl	NOTEST	0	0.0418609	-inf	0	1	1	no
XLOC_001349	XLOC_001349	Nhlh1	chr1:172052291-172057596	treat	ctrl	NOTEST	0	0.0325571	-inf	0	1	1	no
XLOC_001372	XLOC_001372	Mnda	chr1:173896340-173913046	treat	ctrl	NOTEST	0	0.183904	-inf	0	1	1	no
XLOC_001406	XLOC_001406	Ccdc121	chr1:181509632-181511451	treat	ctrl	NOTEST	0	0.0440928	-inf	0	1	1	no
XLOC_001430	XLOC_001430	9630028B13Rik	chr1:185429356-185441819	treat	ctrl	NOTEST	0	0.0110727	-inf	0	1	1	no
XLOC_001431	XLOC_001431	Gm2061	chr1:185447115-185468761	treat	ctrl	NOTEST	0	0.127504	-inf	0	1	1	no
XLOC_001467	XLOC_001467	Cd46	chr1:195041899-195092248	treat	ctrl	NOTEST	0	0.516257	-inf	0	1	1	no
XLOC_001469	XLOC_001469	Cr2	chr1:195136810-195176715	treat	ctrl	NOTEST	0	0.0128844	-inf	0	1	1	no
XLOC_001504	XLOC_001504	1700016L04Rik	chr10:14705608-14759019	treat	ctrl	NOTEST	0	0.26908	-inf	0	1	1	no
XLOC_001520	XLOC_001520	Gm6251	chr10:20148919-20281590	treat	ctrl	NOTEST	0	0.385977	-inf	0	1	1	no
XLOC_001535	XLOC_001535	-	chr10:23787470-23788078	treat	ctrl	OK	0	0.994944	-inf	#NAME?	5e-05	0.000220296	yes
XLOC_001561	XLOC_001561	Themis	chr10:28668359-28883818	treat	ctrl	NOTEST	0	0.0295056	-inf	0	1	1	no
XLOC_001571	XLOC_001571	Trappc3l	chr10:34037596-34109815	treat	ctrl	NOTEST	0	0.0763675	-inf	0	1	1	no
XLOC_001574	XLOC_001574	Col10a1	chr10:34303611-34418528	treat	ctrl	NOTEST	0	0.115854	-inf	0	1	1	no
XLOC_001576	XLOC_001576	Hs3st5	chr10:36506806-36834394	treat	ctrl	NOTEST	0	0.258075	-inf	0	1	1	no
XLOC_001590	XLOC_001590	Ddo	chr10:40630010-40649931	treat	ctrl	NOTEST	0	0.0542876	-inf	0	1	1	no
XLOC_001612	XLOC_001612	F830002L21Rik	chr10:43593426-43630913	treat	ctrl	NOTEST	0	0.069661	-inf	0	1	1	no
XLOC_001623	XLOC_001623	D030045P18Rik	chr10:45807703-45852018	treat	ctrl	NOTEST	0	0.0862956	-inf	0	1	1	no
XLOC_001627	XLOC_001627	Sim1	chr10:50895650-50989152	treat	ctrl	NOTEST	0	0.0103523	-inf	0	1	1	no
XLOC_001628	XLOC_001628	Lilr4b	chr10:51480611-51486329	treat	ctrl	NOTEST	0	0.144195	-inf	0	1	1	no
XLOC_001630	XLOC_001630	Rfx6	chr10:51677759-51730429	treat	ctrl	NOTEST	0	0.0268819	-inf	0	1	1	no
XLOC_001671	XLOC_001671	Prf1	chr10:61297835-61304263	treat	ctrl	NOTEST	0	0.141707	-inf	0	1	1	no
XLOC_001732	XLOC_001732	Slc5a4a	chr10:76147450-76189265	treat	ctrl	NOTEST	0	0.145194	-inf	0	1	1	no
XLOC_001901	XLOC_001901	-	chr10:89638816-89639283	treat	ctrl	OK	0	1.72499	-inf	#NAME?	5e-05	0.000220296	yes
XLOC_001936	XLOC_001936	Epyc	chr10:97644067-97967090	treat	ctrl	NOTEST	0	0.292296	-inf	0	1	1	no
XLOC_001942	XLOC_001942	-	chr10:99262455-99262705	treat	ctrl	OK	0	10.4775	-inf	#NAME?	0.0001	0.000416641	yes
XLOC_001952	XLOC_001952	Mgat4c	chr10:101681486-102391468	treat	ctrl	NOTEST	0	0.0219276	-inf	0	1	1	no
XLOC_001977	XLOC_001977	Caps2	chr10:112165675-112216555	treat	ctrl	NOTEST	0	0.116246	-inf	0	1	1	no
XLOC_001991	XLOC_001991	4930579P08Rik	chr10:116729252-116739760	treat	ctrl	NOTEST	0	0.0764258	-inf	0	1	1	no
XLOC_001993	XLOC_001993	D630029K05Rik	chr10:116964739-116969107	treat	ctrl	NOTEST	0	0.134008	-inf	0	1	1	no
XLOC_002001	XLOC_002001	Il22	chr10:118204963-118210046	treat	ctrl	NOTEST	0	0.129338	-inf	0	1	1	no
XLOC_002002	XLOC_002002	Ifng	chr10:118441046-118445892	treat	ctrl	NOTEST	0	0.038985	-inf	0	1	1	no
XLOC_002010	XLOC_002010	9230105E05Rik	chr10:120361274-120476935	treat	ctrl	NOTEST	0	0.0379648	-inf	0	1	1	no
XLOC_002011	XLOC_002011	-	chr10:120632854-120633175	treat	ctrl	OK	0	5.23335	-inf	#NAME?	5e-05	0.000220296	yes
XLOC_002012	XLOC_002012	4921513I03Rik	chr10:120765731-120778886	treat	ctrl	NOTEST	0	0.051981	-inf	0	1	1	no
XLOC_002013	XLOC_002013	Gm15910	chr10:120781100-120898971	treat	ctrl	NOTEST	0	0.148077	-inf	0	1	1	no
XLOC_002064	XLOC_002064	Apof	chr10:128267996-128270151	treat	ctrl	NOTEST	0	0.108821	-inf	0	1	1	no
XLOC_002147	XLOC_002147	Zc2hc1b	chr10:13149643-13178023	treat	ctrl	NOTEST	0	0.172959	-inf	0	1	1	no
XLOC_002155	XLOC_002155	Gm20125	chr10:16951093-17095782	treat	ctrl	NOTEST	0	0.0121199	-inf	0	1	1	no
XLOC_002163	XLOC_002163	4930444F02Rik	chr10:18797298-18831930	treat	ctrl	NOTEST	0	0.0931452	-inf	0	1	1	no
XLOC_002173	XLOC_002173	4930444G20Rik	chr10:22066308-22068079	treat	ctrl	NOTEST	0	0.115745	-inf	0	1	1	no
XLOC_002198	XLOC_002198	4930519F09Rik	chr10:28921962-28923507	treat	ctrl	NOTEST	0	0.0556587	-inf	0	1	1	no
XLOC_002214	XLOC_002214	Gm4794	chr10:33766423-33782115	treat	ctrl	NOTEST	0	0.0580436	-inf	0	1	1	no
XLOC_002219	XLOC_002219	Fam26d	chr10:34037596-34109815	treat	ctrl	NOTEST	0	0.0100972	-inf	0	1	1	no
XLOC_002228	XLOC_002228	Wisp3	chr10:39134022-39163794	treat	ctrl	NOTEST	0	0.302309	-inf	0	1	1	no
XLOC_002380	XLOC_002380	Aire	chr10:78030021-78063622	treat	ctrl	NOTEST	0	0.0247061	-inf	0	1	1	no
XLOC_002392	XLOC_002392	Casp14	chr10:78711994-78718293	treat	ctrl	NOTEST	0	0.0516653	-inf	0	1	1	no
XLOC_002393	XLOC_002393	Ccdc105	chr10:78746923-78753067	treat	ctrl	NOTEST	0	0.24839	-inf	0	1	1	no
XLOC_002533	XLOC_002533	Gm10754	chr10:97644067-97967090	treat	ctrl	NOTEST	0	0.0272548	-inf	0	1	1	no
XLOC_002541	XLOC_002541	Alx1	chr10:103007846-103028777	treat	ctrl	NOTEST	0	0.287922	-inf	0	1	1	no
XLOC_002547	XLOC_002547	Myf5	chr10:107482907-107486134	treat	ctrl	NOTEST	0	0.0378523	-inf	0	1	1	no
XLOC_002634	XLOC_002634	Inhbe	chr10:127349401-127351772	treat	ctrl	NOTEST	0	0.155842	-inf	0	1	1	no
XLOC_002641	XLOC_002641	Rdh7	chr10:127884026-127888733	treat	ctrl	NOTEST	0	0.167403	-inf	0	1	1	no
XLOC_002642	XLOC_002642	Hsd17b6	chr10:127990935-128007508	treat	ctrl	NOTEST	0	0.0310738	-inf	0	1	1	no
XLOC_002707	XLOC_002707	Vmn2r87	chr10:130471820-130497379	treat	ctrl	NOTEST	0	0.015156	-inf	0	1	1	no
XLOC_002711	XLOC_002711	Mir3470a	chr11:3202352-3479831	treat	ctrl	OK	0	6.70796	-inf	#NAME?	0.20105	0.285565	no
XLOC_002752	XLOC_002752	-	chr11:6409373-6414400	treat	ctrl	OK	0	1.86092	-inf	#NAME?	5e-05	0.000220296	yes
XLOC_002763	XLOC_002763	Abca13	chr11:9191941-9684259	treat	ctrl	NOTEST	0	0.00467852	-inf	0	1	1	no
XLOC_002767	XLOC_002767	1700042O10Rik	chr11:11814100-11898144	treat	ctrl	NOTEST	0	0.0899683	-inf	0	1	1	no
XLOC_002866	XLOC_002866	Havcr2	chr11:46193848-46589232	treat	ctrl	NOTEST	0	0.0589576	-inf	0	1	1	no
XLOC_002919	XLOC_002919	-	chr11:51235991-51236420	treat	ctrl	OK	0	3.35573	-inf	#NAME?	5e-05	0.000220296	yes
XLOC_002962	XLOC_002962	-	chr11:58097113-58097760	treat	ctrl	OK	0	1.51038	-inf	#NAME?	5e-05	0.000220296	yes
XLOC_003021	XLOC_003021	Tnfrsf13b	chr11:61140834-61147642	treat	ctrl	NOTEST	0	0.211169	-inf	0	1	1	no
XLOC_003144	XLOC_003144	1700051A21Rik	chr11:72266843-72268556	treat	ctrl	NOTEST	0	0.0309593	-inf	0	1	1	no
XLOC_003161	XLOC_003161	Trpv1	chr11:73234148-73261322	treat	ctrl	NOTEST	0	0.0324066	-inf	0	1	1	no
XLOC_003162	XLOC_003162	Trpv3	chr11:73267619-73297200	treat	ctrl	NOTEST	0	0.183588	-inf	0	1	1	no
XLOC_003207	XLOC_003207	Tmigd1	chr11:76904544-76916586	treat	ctrl	NOTEST	0	0.0950765	-inf	0	1	1	no
XLOC_003260	XLOC_003260	Ccl11	chr11:82057831-82062955	treat	ctrl	NOTEST	0	0.0450893	-inf	0	1	1	no
XLOC_003262	XLOC_003262	Ccl8	chr11:82115184-82116799	treat	ctrl	NOTEST	0	0.240724	-inf	0	1	1	no
XLOC_003273	XLOC_003273	Slfn3	chr11:83191329-83215154	treat	ctrl	NOTEST	0	0.0220878	-inf	0	1	1	no
XLOC_003284	XLOC_003284	Wfdc21	chr11:83746939-83752646	treat	ctrl	NOTEST	0	0.160244	-inf	0	1	1	no
XLOC_003326	XLOC_003326	1700106J16Rik	chr11:88294042-88295261	treat	ctrl	NOTEST	0	0.109032	-inf	0	1	1	no
XLOC_003365	XLOC_003365	B130006D01Rik	chr11:95723585-95726773	treat	ctrl	NOTEST	0	0.208672	-inf	0	1	1	no
XLOC_003445	XLOC_003445	Krtap31-1	chr11:99907919-99908890	treat	ctrl	NOTEST	0	0.0980546	-inf	0	1	1	no
XLOC_003489	XLOC_003489	4930417O22Rik	chr11:101952420-101960574	treat	ctrl	NOTEST	0	0.262224	-inf	0	1	1	no
XLOC_003527	XLOC_003527	-	chr11:105166166-105166845	treat	ctrl	OK	0	1.53137	-inf	#NAME?	0.09565	0.15882	no
XLOC_003561	XLOC_003561	LOC100503496	chr11:109440077-109573329	treat	ctrl	NOTEST	0	0.146427	-inf	0	1	1	no
XLOC_003583	XLOC_003583	Gpr142	chr11:114790668-114806745	treat	ctrl	NOTEST	0	0.0401031	-inf	0	1	1	no
XLOC_003620	XLOC_003620	BC018473	chr11:116752166-116757883	treat	ctrl	NOTEST	0	0.012669	-inf	0	1	1	no
XLOC_003634	XLOC_003634	6030468B19Rik	chr11:117797659-117807308	treat	ctrl	NOTEST	0	0.0896547	-inf	0	1	1	no
XLOC_003673	XLOC_003673	Tspan10	chr11:120442630-120447321	treat	ctrl	NOTEST	0	0.0800302	-inf	0	1	1	no
XLOC_003729	XLOC_003729	Cabp7	chr11:4738820-4746778	treat	ctrl	NOTEST	0	0.146697	-inf	0	1	1	no
XLOC_003800	XLOC_003800	1700093K21Rik	chr11:23516202-23519942	treat	ctrl	NOTEST	0	0.241684	-inf	0	1	1	no
XLOC_003837	XLOC_003837	Gabrp	chr11:33550780-33578957	treat	ctrl	NOTEST	0	0.048254	-inf	0	1	1	no
XLOC_003917	XLOC_003917	Leap2	chr11:53422180-53423136	treat	ctrl	NOTEST	0	0.137911	-inf	0	1	1	no
XLOC_003929	XLOC_003929	Csf2	chr11:54247269-54249899	treat	ctrl	NOTEST	0	0.0433003	-inf	0	1	1	no
XLOC_003937	XLOC_003937	Slc36a2	chr11:55158467-55185077	treat	ctrl	NOTEST	0	0.0333808	-inf	0	1	1	no
XLOC_003949	XLOC_003949	Hand1	chr11:57828712-57832147	treat	ctrl	NOTEST	0	0.106997	-inf	0	1	1	no
XLOC_003961	XLOC_003961	2210407C18Rik	chr11:58608205-58613492	treat	ctrl	NOTEST	0	0.330149	-inf	0	1	1	no
XLOC_004034	XLOC_004034	Gm12295	chr11:65277653-65287833	treat	ctrl	NOTEST	0	0.035644	-inf	0	1	1	no
XLOC_004042	XLOC_004042	Glp2r	chr11:67706429-67771153	treat	ctrl	NOTEST	0	0.00828802	-inf	0	1	1	no
XLOC_004108	XLOC_004108	Scimp	chr11:70790931-70812561	treat	ctrl	NOTEST	0	0.138174	-inf	0	1	1	no
XLOC_004121	XLOC_004121	Slc13a5	chr11:72241993-72266604	treat	ctrl	NOTEST	0	0.024214	-inf	0	1	1	no
XLOC_004210	XLOC_004210	Omg	chr11:79339626-79581609	treat	ctrl	NOTEST	0	0.0175785	-inf	0	1	1	no
XLOC_004218	XLOC_004218	Rhbdl3	chr11:80300911-80355986	treat	ctrl	OK	0	1.51627	-inf	#NAME?	0.1248	0.196252	no
XLOC_004222	XLOC_004222	C030013C21Rik	chr11:80482126-80780025	treat	ctrl	NOTEST	0	0.127999	-inf	0	1	1	no
XLOC_004233	XLOC_004233	Slfn5os	chr11:82911252-82964850	treat	ctrl	NOTEST	0	0.315378	-inf	0	1	1	no
XLOC_004236	XLOC_004236	Slfn8	chr11:83002157-83020810	treat	ctrl	NOTEST	0	0.101739	-inf	0	1	1	no
XLOC_004246	XLOC_004246	Ccl6	chr11:83582060-83623693	treat	ctrl	NOTEST	0	0.123958	-inf	0	1	1	no
XLOC_004261	XLOC_004261	Bcas3os1	chr11:85353163-85832388	treat	ctrl	NOTEST	0	0.0241777	-inf	0	1	1	no
XLOC_004271	XLOC_004271	-	chr11:86579631-86580087	treat	ctrl	OK	0	2.39715	-inf	#NAME?	5e-05	0.000220296	yes
XLOC_004281	XLOC_004281	Mir8115	chr11:86583864-87555824	treat	ctrl	OK	0	26.422	-inf	#NAME?	0.21665	0.30306	no
XLOC_004287	XLOC_004287	Olfr464	chr11:87913919-87915003	treat	ctrl	NOTEST	0	0.12602	-inf	0	1	1	no
XLOC_004293	XLOC_004293	Gm15698	chr11:88964665-88966917	treat	ctrl	NOTEST	0	0.362495	-inf	0	1	1	no
XLOC_004296	XLOC_004296	4932411E22Rik	chr11:89390222-89418948	treat	ctrl	NOTEST	0	0.0446147	-inf	0	1	1	no
XLOC_004337	XLOC_004337	Calcoco2	chr11:96098915-96111962	treat	ctrl	NOTEST	0	0.0194904	-inf	0	1	1	no
XLOC_004361	XLOC_004361	-	chr11:97662262-97662948	treat	ctrl	OK	0	0.993851	-inf	#NAME?	5e-05	0.000220296	yes
XLOC_004429	XLOC_004429	Krtap17-1	chr11:99993231-99993994	treat	ctrl	NOTEST	0	0.12948	-inf	0	1	1	no
XLOC_004442	XLOC_004442	Krt16	chr11:100246090-100248902	treat	ctrl	NOTEST	0	0.0786081	-inf	0	1	1	no
XLOC_004532	XLOC_004532	Gm11651	chr11:105965606-105989983	treat	ctrl	NOTEST	0	0.144097	-inf	0	1	1	no
XLOC_004595	XLOC_004595	Cd300lf	chr11:115091430-115162240	treat	ctrl	NOTEST	0	0.130969	-inf	0	1	1	no
XLOC_004648	XLOC_004648	BC100451	chr11:118301060-118355411	treat	ctrl	NOTEST	0	0.0401101	-inf	0	1	1	no
XLOC_004744	XLOC_004744	Nt5c1b	chr12:10369970-10390174	treat	ctrl	NOTEST	0	0.0451222	-inf	0	1	1	no
XLOC_004792	XLOC_004792	Gm17746	chr12:25129173-25132274	treat	ctrl	NOTEST	0	0.250606	-inf	0	1	1	no
XLOC_004822	XLOC_004822	Agr2	chr12:35992924-36004081	treat	ctrl	NOTEST	0	0.207277	-inf	0	1	1	no
XLOC_004862	XLOC_004862	Insm2	chr12:55598916-55602017	treat	ctrl	NOTEST	0	0.0367319	-inf	0	1	1	no
XLOC_004866	XLOC_004866	Pax9	chr12:56695638-56711230	treat	ctrl	NOTEST	0	0.167587	-inf	0	1	1	no
XLOC_004872	XLOC_004872	Mia2	chr12:59095799-59109130	treat	ctrl	NOTEST	0	0.177545	-inf	0	1	1	no
XLOC_004941	XLOC_004941	Fam71d	chr12:78691534-78734519	treat	ctrl	NOTEST	0	0.0483281	-inf	0	1	1	no
XLOC_005027	XLOC_005027	Tshr	chr12:91400992-91540509	treat	ctrl	NOTEST	0	0.104271	-inf	0	1	1	no
XLOC_005031	XLOC_005031	Gpr65	chr12:98268634-98276722	treat	ctrl	NOTEST	0	0.0382939	-inf	0	1	1	no
XLOC_005241	XLOC_005241	-	chr12:4082111-4082497	treat	ctrl	OK	0	2.57338	-inf	#NAME?	5e-05	0.000220296	yes
XLOC_005258	XLOC_005258	-	chr12:10159794-10160017	treat	ctrl	OK	0	39.5396	-inf	#NAME?	5e-05	0.000220296	yes
XLOC_005308	XLOC_005308	Gm9866	chr12:27140795-27160516	treat	ctrl	NOTEST	0	0.172048	-inf	0	1	1	no
XLOC_005311	XLOC_005311	Allc	chr12:28553755-28582483	treat	ctrl	NOTEST	0	0.059514	-inf	0	1	1	no
XLOC_005331	XLOC_005331	4933406C10Rik	chr12:32919383-32953789	treat	ctrl	NOTEST	0	0.104397	-inf	0	1	1	no
XLOC_005333	XLOC_005333	F730043M19Rik	chr12:33111710-33147586	treat	ctrl	NOTEST	0	0.0578608	-inf	0	1	1	no
XLOC_005345	XLOC_005345	Lsmem1	chr12:40176385-40199315	treat	ctrl	NOTEST	0	0.287037	-inf	0	1	1	no
XLOC_005378	XLOC_005378	Nkx2-9	chr12:56611396-56613284	treat	ctrl	NOTEST	0	0.0371461	-inf	0	1	1	no
XLOC_005461	XLOC_005461	Plekhd1os	chr12:80686374-80692466	treat	ctrl	NOTEST	0	0.05346	-inf	0	1	1	no
XLOC_005469	XLOC_005469	Gm4787	chr12:81358852-81532911	treat	ctrl	NOTEST	0	0.0972958	-inf	0	1	1	no
XLOC_005488	XLOC_005488	Syndig1l	chr12:84677277-84698807	treat	ctrl	NOTEST	0	0.164801	-inf	0	1	1	no
XLOC_005524	XLOC_005524	Dio2	chr12:90724551-90738438	treat	ctrl	NOTEST	0	0.0252286	-inf	0	1	1	no
XLOC_005562	XLOC_005562	Serpina6	chr12:103646631-103657071	treat	ctrl	NOTEST	0	0.0283717	-inf	0	1	1	no
XLOC_005566	XLOC_005566	Serpina1a	chr12:103853294-103863619	treat	ctrl	NOTEST	0	0.0234353	-inf	0	1	1	no
XLOC_005583	XLOC_005583	-	chr12:105900831-105901104	treat	ctrl	OK	0	7.39128	-inf	#NAME?	5e-05	0.000220296	yes
XLOC_005592	XLOC_005592	-	chr12:108792103-108792474	treat	ctrl	OK	0	3.05492	-inf	#NAME?	5e-05	0.000220296	yes
XLOC_005603	XLOC_005603	1700001K19Rik	chr12:110667688-110682619	treat	ctrl	NOTEST	0	0.157115	-inf	0	1	1	no
XLOC_005623	XLOC_005623	Rd3l	chr12:111971558-112068854	treat	ctrl	NOTEST	0	0.0709588	-inf	0	1	1	no
XLOC_005663	XLOC_005663	Calm4	chr13:3837756-3838671	treat	ctrl	NOTEST	0	0.0506277	-inf	0	1	1	no
XLOC_005668	XLOC_005668	Akr1c19	chr13:4233739-4248359	treat	ctrl	NOTEST	0	0.25401	-inf	0	1	1	no
XLOC_005676	XLOC_005676	Idi2	chr13:8952862-8960935	treat	ctrl	NOTEST	0	0.019048	-inf	0	1	1	no
XLOC_005696	XLOC_005696	-	chr13:17944441-17944753	treat	ctrl	OK	0	5.75585	-inf	#NAME?	5e-05	0.000220296	yes
XLOC_005758	XLOC_005758	Hist1h1t	chr13:23695810-23696545	treat	ctrl	NOTEST	0	0.223566	-inf	0	1	1	no
XLOC_005761	XLOC_005761	Hist1h2ab	chr13:23751087-23751592	treat	ctrl	NOTEST	0	0.39103	-inf	0	1	1	no
XLOC_005807	XLOC_005807	Serpinb9b	chr13:33027413-33040558	treat	ctrl	NOTEST	0	0.152056	-inf	0	1	1	no
XLOC_005835	XLOC_005835	Gm26688	chr13:40715302-40735162	treat	ctrl	NOTEST	0	0.109422	-inf	0	1	1	no
XLOC_005841	XLOC_005841	Gm5082	chr13:41649442-41656777	treat	ctrl	NOTEST	0	0.150743	-inf	0	1	1	no
XLOC_005849	XLOC_005849	Gm20751	chr13:43716790-43719038	treat	ctrl	NOTEST	0	0.100645	-inf	0	1	1	no
XLOC_005892	XLOC_005892	-	chr13:51568881-51569410	treat	ctrl	OK	0	1.38154	-inf	#NAME?	5e-05	0.000220296	yes
XLOC_005941	XLOC_005941	A530065N20Rik	chr13:60029710-60116669	treat	ctrl	NOTEST	0	0.0100455	-inf	0	1	1	no
XLOC_005957	XLOC_005957	-	chr13:64457035-64457226	treat	ctrl	OK	0	75.5263	-inf	#NAME?	0.00015	0.000598857	yes
XLOC_006016	XLOC_006016	Pou5f2	chr13:77708689-78166240	treat	ctrl	NOTEST	0	0.182721	-inf	0	1	1	no
XLOC_006035	XLOC_006035	Acot12	chr13:91461096-91786148	treat	ctrl	NOTEST	0	0.0136268	-inf	0	1	1	no
XLOC_006042	XLOC_006042	A630019I02Rik	chr13:93040714-93144724	treat	ctrl	NOTEST	0	0.0683998	-inf	0	1	1	no
XLOC_006050	XLOC_006050	Otp	chr13:94875626-94883681	treat	ctrl	NOTEST	0	0.0799905	-inf	0	1	1	no
XLOC_006106	XLOC_006106	Actbl2	chr13:111255012-111257749	treat	ctrl	NOTEST	0	0.0726664	-inf	0	1	1	no
XLOC_006109	XLOC_006109	Gm15326	chr13:111867935-111871937	treat	ctrl	NOTEST	0	0.0640561	-inf	0	1	1	no
XLOC_006179	XLOC_006179	Inhba	chr13:16014474-16027356	treat	ctrl	OK	0	5.94085	-inf	#NAME?	0.12635	0.197962	no
XLOC_006194	XLOC_006194	Gpr141	chr13:19749681-19824257	treat	ctrl	NOTEST	0	0.0439188	-inf	0	1	1	no
XLOC_006249	XLOC_006249	Hist1h2bh	chr13:23542922-23543444	treat	ctrl	NOTEST	0	0.36921	-inf	0	1	1	no
XLOC_006264	XLOC_006264	Hist1h2ba	chr13:23933724-23934156	treat	ctrl	NOTEST	0	0.538929	-inf	0	1	1	no
XLOC_006265	XLOC_006265	Scgn	chr13:23953456-23991214	treat	ctrl	NOTEST	0	0.0591685	-inf	0	1	1	no
XLOC_006274	XLOC_006274	Gm11351	chr13:25921034-25966316	treat	ctrl	NOTEST	0	0.106068	-inf	0	1	1	no
XLOC_006315	XLOC_006315	Fam217a	chr13:34909963-34919992	treat	ctrl	NOTEST	0	0.0678652	-inf	0	1	1	no
XLOC_006422	XLOC_006422	Il9	chr13:56479276-56482246	treat	ctrl	NOTEST	0	0.463897	-inf	0	1	1	no
XLOC_006482	XLOC_006482	Cntnap3	chr13:64737590-64903888	treat	ctrl	NOTEST	0	0.0559624	-inf	0	1	1	no
XLOC_006493	XLOC_006493	4933433G19Rik	chr13:66912097-67032405	treat	ctrl	NOTEST	0	0.167451	-inf	0	1	1	no
XLOC_006497	XLOC_006497	Zfp457	chr13:67292450-67306412	treat	ctrl	NOTEST	0	0.115033	-inf	0	1	1	no
XLOC_006573	XLOC_006573	Spz1	chr13:92574631-92576232	treat	ctrl	NOTEST	0	0.081291	-inf	0	1	1	no
XLOC_006577	XLOC_006577	-	chr13:93304035-93304316	treat	ctrl	OK	0	7.77257	-inf	#NAME?	5e-05	0.000220296	yes
XLOC_006581	XLOC_006581	AW495222	chr13:93674435-93752823	treat	ctrl	NOTEST	0	0.0526575	-inf	0	1	1	no
XLOC_006597	XLOC_006597	1700029F12Rik	chr13:97021863-97035254	treat	ctrl	NOTEST	0	0.0499027	-inf	0	1	1	no
XLOC_006636	XLOC_006636	-	chr13:103741494-103774560	treat	ctrl	OK	0	4.08704	-inf	#NAME?	0.127	0.198712	no
XLOC_006653	XLOC_006653	-	chr13:107891100-107891664	treat	ctrl	OK	0	1.20529	-inf	#NAME?	5e-05	0.000220296	yes
XLOC_006657	XLOC_006657	Gapt	chr13:110352614-110357172	treat	ctrl	NOTEST	0	0.0192146	-inf	0	1	1	no
XLOC_006693	XLOC_006693	AF067063	chr13:119827960-119830217	treat	ctrl	NOTEST	0	0.105649	-inf	0	1	1	no
XLOC_006696	XLOC_006696	Gm21188	chr13:120034604-120052204	treat	ctrl	NOTEST	0	0.195884	-inf	0	1	1	no
XLOC_006698	XLOC_006698	Gm5795	chr14:3188283-3196683	treat	ctrl	NOTEST	0	0.191783	-inf	0	1	1	no
XLOC_006714	XLOC_006714	Gm3264	chr14:4871155-4875851	treat	ctrl	NOTEST	0	0.127858	-inf	0	1	1	no
XLOC_006718	XLOC_006718	4933406F09Rik	chr14:7412472-7422685	treat	ctrl	NOTEST	0	0.131323	-inf	0	1	1	no
XLOC_006747	XLOC_006747	1810062O18Rik	chr14:20499313-20642311	treat	ctrl	NOTEST	0	0.415454	-inf	0	1	1	no
XLOC_006779	XLOC_006779	Hesx1	chr14:27000361-27002325	treat	ctrl	NOTEST	0	0.202659	-inf	0	1	1	no
XLOC_006785	XLOC_006785	Lrtm1	chr14:28904942-29721864	treat	ctrl	NOTEST	0	0.0108685	-inf	0	1	1	no
XLOC_006872	XLOC_006872	Gm6498	chr14:48120868-48260883	treat	ctrl	NOTEST	0	0.127789	-inf	0	1	1	no
XLOC_006905	XLOC_006905	Ear6,Ear7	chr14:51853767-51854642	treat	ctrl	NOTEST	0	0.29881	-inf	0	1	1	no
XLOC_006944	XLOC_006944	Cpne6	chr14:55510447-55517431	treat	ctrl	NOTEST	0	0.0215942	-inf	0	1	1	no
XLOC_006961	XLOC_006961	Cma2	chr14:55971427-55973995	treat	ctrl	NOTEST	0	0.308308	-inf	0	1	1	no
XLOC_006962	XLOC_006962	Mcpt1	chr14:56017963-56020391	treat	ctrl	NOTEST	0	0.368661	-inf	0	1	1	no
XLOC_006989	XLOC_006989	Amer2	chr14:60378285-60381003	treat	ctrl	NOTEST	0	0.119527	-inf	0	1	1	no
XLOC_007017	XLOC_007017	Rp1l1	chr14:63992430-64033506	treat	ctrl	NOTEST	0	0.0274864	-inf	0	1	1	no
XLOC_007024	XLOC_007024	-	chr14:65051364-65051749	treat	ctrl	OK	0	3.62221	-inf	#NAME?	5e-05	0.000220296	yes
XLOC_007040	XLOC_007040	Gnrh1	chr14:67745228-67749436	treat	ctrl	NOTEST	0	0.116011	-inf	0	1	1	no
XLOC_007074	XLOC_007074	Htr2a	chr14:74640839-74706859	treat	ctrl	NOTEST	0	0.117779	-inf	0	1	1	no
XLOC_007114	XLOC_007114	-	chr14:99870639-100284626	treat	ctrl	OK	0	2.69061	-inf	#NAME?	0.2	0.284496	no
XLOC_007117	XLOC_007117	Irg1	chr14:103047011-103056573	treat	ctrl	NOTEST	0	0.0651044	-inf	0	1	1	no
XLOC_007119	XLOC_007119	Scel	chr14:103513340-103613346	treat	ctrl	NOTEST	0	0.113217	-inf	0	1	1	no
XLOC_007123	XLOC_007123	5430440P10Rik	chr14:105427558-105437716	treat	ctrl	NOTEST	0	0.0442224	-inf	0	1	1	no
XLOC_007130	XLOC_007130	-	chr14:113316280-113316557	treat	ctrl	OK	0	10.9524	-inf	#NAME?	5e-05	0.000220296	yes
XLOC_007212	XLOC_007212	Dusp13	chr14:21733394-21748622	treat	ctrl	NOTEST	0	0.131916	-inf	0	1	1	no
XLOC_007271	XLOC_007271	Fam25c	chr14:34351881-34355393	treat	ctrl	NOTEST	0	0.257537	-inf	0	1	1	no
XLOC_007277	XLOC_007277	Opn4	chr14:34590617-34600142	treat	ctrl	NOTEST	0	0.237661	-inf	0	1	1	no
XLOC_007294	XLOC_007294	Gm17026	chr14:42254658-42260048	treat	ctrl	NOTEST	0	0.0303994	-inf	0	1	1	no
XLOC_007326	XLOC_007326	Otx2	chr14:48657676-48667644	treat	ctrl	NOTEST	0	0.0382463	-inf	0	1	1	no
XLOC_007366	XLOC_007366	Gm16617	chr14:51984832-52020733	treat	ctrl	NOTEST	0	0.498926	-inf	0	1	1	no
XLOC_007385	XLOC_007385	Olfr49	chr14:54281895-54282925	treat	ctrl	NOTEST	0	0.0909349	-inf	0	1	1	no
XLOC_007440	XLOC_007440	Gzmc	chr14:56231400-56234656	treat	ctrl	NOTEST	0	0.152403	-inf	0	1	1	no
XLOC_007441	XLOC_007441	Gzmb	chr14:56258857-56262260	treat	ctrl	NOTEST	0	0.211681	-inf	0	1	1	no
XLOC_007463	XLOC_007463	Gm6904	chr14:59244440-59260216	treat	ctrl	NOTEST	0	0.68573	-inf	0	1	1	no
XLOC_007489	XLOC_007489	Defb30	chr14:63034086-63037846	treat	ctrl	NOTEST	0	0.560925	-inf	0	1	1	no
XLOC_007508	XLOC_007508	-	chr14:65867908-65868645	treat	ctrl	OK	0	0.976751	-inf	#NAME?	5e-05	0.000220296	yes
XLOC_007518	XLOC_007518	Gm6878	chr14:67233291-67430952	treat	ctrl	NOTEST	0	0.0624653	-inf	0	1	1	no
XLOC_007521	XLOC_007521	-	chr14:67742930-67743976	treat	ctrl	OK	0	0.883914	-inf	#NAME?	5e-05	0.000220296	yes
XLOC_007528	XLOC_007528	Adam28	chr14:68604997-68655842	treat	ctrl	NOTEST	0	0.0755746	-inf	0	1	1	no
XLOC_007551	XLOC_007551	-	chr14:70644304-70644566	treat	ctrl	OK	0	7.43938	-inf	#NAME?	5e-05	0.000220296	yes
XLOC_007569	XLOC_007569	4930444M15Rik	chr14:76514557-76520855	treat	ctrl	NOTEST	0	0.0735324	-inf	0	1	1	no
XLOC_007572	XLOC_007572	Gm6994	chr14:77156762-77721763	treat	ctrl	NOTEST	0	0.0746912	-inf	0	1	1	no
XLOC_007581	XLOC_007581	Zfp957	chr14:79212354-79247367	treat	ctrl	NOTEST	0	0.0431002	-inf	0	1	1	no
XLOC_007590	XLOC_007590	Pcdh20	chr14:88464746-88471396	treat	ctrl	NOTEST	0	0.0211004	-inf	0	1	1	no
XLOC_007598	XLOC_007598	Prr30	chr14:101197689-101200069	treat	ctrl	NOTEST	0	0.0214699	-inf	0	1	1	no
XLOC_007602	XLOC_007602	4933432I03Rik	chr14:102987411-103033803	treat	ctrl	NOTEST	0	0.0837253	-inf	0	1	1	no
XLOC_007605	XLOC_007605	Slain1os	chr14:103650242-103704904	treat	ctrl	NOTEST	0	0.0122866	-inf	0	1	1	no
XLOC_007616	XLOC_007616	-	chr14:113316280-113316557	treat	ctrl	OK	0	12.3871	-inf	#NAME?	5e-05	0.000220296	yes
XLOC_007637	XLOC_007637	Zic5	chr14:122459159-122465658	treat	ctrl	NOTEST	0	0.169091	-inf	0	1	1	no
XLOC_007644	XLOC_007644	A630020A06	chr15:3996038-4015858	treat	ctrl	NOTEST	0	0.124318	-inf	0	1	1	no
XLOC_007656	XLOC_007656	C9	chr15:6445332-6498476	treat	ctrl	NOTEST	0	0.118156	-inf	0	1	1	no
XLOC_007663	XLOC_007663	-	chr15:8444733-8445329	treat	ctrl	OK	0	2.32642	-inf	#NAME?	0.1222	0.19323	no
XLOC_007665	XLOC_007665	Ranbp3l	chr15:8967948-9067333	treat	ctrl	NOTEST	0	0.0386473	-inf	0	1	1	no
XLOC_007668	XLOC_007668	Ugt3a1	chr15:9279828-9315036	treat	ctrl	NOTEST	0	0.188398	-inf	0	1	1	no
XLOC_007739	XLOC_007739	-	chr15:43247258-43247765	treat	ctrl	OK	0	1.83075	-inf	#NAME?	5e-05	0.000220296	yes
XLOC_007763	XLOC_007763	-	chr15:57868672-57869143	treat	ctrl	OK	0	2.00184	-inf	#NAME?	5e-05	0.000220296	yes
XLOC_007822	XLOC_007822	Spatc1	chr15:76266786-76292572	treat	ctrl	NOTEST	0	0.139024	-inf	0	1	1	no
XLOC_007846	XLOC_007846	1700109K24Rik	chr15:77078989-77307053	treat	ctrl	NOTEST	0	0.346222	-inf	0	1	1	no
XLOC_007881	XLOC_007881	-	chr15:79968225-79968755	treat	ctrl	OK	0	1.61352	-inf	#NAME?	5e-05	0.000220296	yes
XLOC_007912	XLOC_007912	4930407I10Rik	chr15:82059150-82066538	treat	ctrl	NOTEST	0	0.047543	-inf	0	1	1	no
XLOC_007970	XLOC_007970	C230037L18Rik	chr15:89472475-89484850	treat	ctrl	NOTEST	0	0.0589301	-inf	0	1	1	no
XLOC_007988	XLOC_007988	-	chr15:96283141-96284312	treat	ctrl	OK	0	1.14242	-inf	#NAME?	5e-05	0.000220296	yes
XLOC_008075	XLOC_008075	-	chr15:103000756-103012042	treat	ctrl	OK	0	1.20886	-inf	#NAME?	0.1169	0.18661	no
XLOC_008102	XLOC_008102	Spef2	chr15:9578192-9748868	treat	ctrl	NOTEST	0	0.168187	-inf	0	1	1	no
XLOC_008209	XLOC_008209	Gsdmc4	chr15:63891264-63912297	treat	ctrl	NOTEST	0	0.103352	-inf	0	1	1	no
XLOC_008226	XLOC_008226	Kcnk9	chr15:72512118-72546279	treat	ctrl	NOTEST	0	0.113426	-inf	0	1	1	no
XLOC_008305	XLOC_008305	Apol11b	chr15:77633950-77643286	treat	ctrl	NOTEST	0	0.0838947	-inf	0	1	1	no
XLOC_008315	XLOC_008315	Tex33	chr15:78378399-78395912	treat	ctrl	NOTEST	0	0.407912	-inf	0	1	1	no
XLOC_008346	XLOC_008346	D730005E14Rik	chr15:79889531-79908429	treat	ctrl	NOTEST	0	0.0113834	-inf	0	1	1	no
XLOC_008386	XLOC_008386	Cyp2d26	chr15:82790106-82794245	treat	ctrl	NOTEST	0	0.128254	-inf	0	1	1	no
XLOC_008473	XLOC_008473	-	chr15:96281557-96282326	treat	ctrl	OK	0	1.33376	-inf	#NAME?	0.0934	0.155817	no
XLOC_008474	XLOC_008474	-	chr15:96283141-96284312	treat	ctrl	OK	0	1.46544	-inf	#NAME?	5e-05	0.000220296	yes
XLOC_008497	XLOC_008497	Lalba	chr15:98480399-98482683	treat	ctrl	NOTEST	0	0.0685088	-inf	0	1	1	no
XLOC_008551	XLOC_008551	Krt75	chr15:101563342-101573904	treat	ctrl	NOTEST	0	0.0252966	-inf	0	1	1	no
XLOC_008601	XLOC_008601	-	chr15:103397690-103398349	treat	ctrl	OK	0	1.37463	-inf	#NAME?	5e-05	0.000220296	yes
XLOC_008611	XLOC_008611	Gm5766	chr16:4229228-4231205	treat	ctrl	NOTEST	0	0.0419936	-inf	0	1	1	no
XLOC_008629	XLOC_008629	-	chr16:7940603-7941412	treat	ctrl	OK	0	0.792645	-inf	#NAME?	5e-05	0.000220296	yes
XLOC_008635	XLOC_008635	-	chr16:8866128-8866354	treat	ctrl	OK	0	21.1313	-inf	#NAME?	5e-05	0.000220296	yes
XLOC_008640	XLOC_008640	-	chr16:10472469-10473014	treat	ctrl	OK	0	1.32388	-inf	#NAME?	5e-05	0.000220296	yes
XLOC_008652	XLOC_008652	Shisa9	chr16:11984112-12270904	treat	ctrl	NOTEST	0	0.0329786	-inf	0	1	1	no
XLOC_008684	XLOC_008684	Serpind1	chr16:17280203-17430826	treat	ctrl	NOTEST	0	0.0374971	-inf	0	1	1	no
XLOC_008729	XLOC_008729	-	chr16:21333400-21333637	treat	ctrl	OK	0	16.5494	-inf	#NAME?	5e-05	0.000220296	yes
XLOC_008793	XLOC_008793	Muc13	chr16:33794036-33819927	treat	ctrl	NOTEST	0	0.144719	-inf	0	1	1	no
XLOC_008795	XLOC_008795	Ropn1	chr16:34651210-34678610	treat	ctrl	NOTEST	0	0.0615626	-inf	0	1	1	no
XLOC_008817	XLOC_008817	Hgd	chr16:37580152-37632026	treat	ctrl	NOTEST	0	0.105432	-inf	0	1	1	no
XLOC_008825	XLOC_008825	Cd80	chr16:38458932-38486932	treat	ctrl	NOTEST	0	0.294624	-inf	0	1	1	no
XLOC_008835	XLOC_008835	-	chr16:43638577-43639528	treat	ctrl	OK	0	1.05446	-inf	#NAME?	0.0971	0.160752	no
XLOC_008986	XLOC_008986	Mefv	chr16:3707214-3718124	treat	ctrl	NOTEST	0	0.0759024	-inf	0	1	1	no
XLOC_009004	XLOC_009004	-	chr16:4868760-4869061	treat	ctrl	OK	0	6.67499	-inf	#NAME?	0.0001	0.000416641	yes
XLOC_009065	XLOC_009065	Igll1	chr16:16860670-16863985	treat	ctrl	NOTEST	0	0.216481	-inf	0	1	1	no
XLOC_009087	XLOC_009087	4933432I09Rik	chr16:18209685-18213863	treat	ctrl	NOTEST	0	0.526959	-inf	0	1	1	no
XLOC_009106	XLOC_009106	A930003A15Rik	chr16:19876567-19884274	treat	ctrl	NOTEST	0	0.0881137	-inf	0	1	1	no
XLOC_009119	XLOC_009119	Thpo	chr16:20724453-20742384	treat	ctrl	NOTEST	0	0.266751	-inf	0	1	1	no
XLOC_009152	XLOC_009152	Atp13a5	chr16:29231913-29378732	treat	ctrl	NOTEST	0	0.0722287	-inf	0	1	1	no
XLOC_009223	XLOC_009223	Gap43	chr16:42248560-42340651	treat	ctrl	NOTEST	0	0.1394	-inf	0	1	1	no
XLOC_009227	XLOC_009227	Gm19522	chr16:42884369-43619123	treat	ctrl	NOTEST	0	0.0944384	-inf	0	1	1	no
XLOC_009230	XLOC_009230	-	chr16:43629357-43630016	treat	ctrl	OK	0	1.27995	-inf	#NAME?	5e-05	0.000220296	yes
XLOC_009253	XLOC_009253	Cd96	chr16:46035656-46120248	treat	ctrl	NOTEST	0	0.0752616	-inf	0	1	1	no
XLOC_009335	XLOC_009335	Samsn1	chr16:75858793-75909266	treat	ctrl	NOTEST	0	0.0928099	-inf	0	1	1	no
XLOC_009387	XLOC_009387	4932438H23Rik	chr16:91053934-91069145	treat	ctrl	NOTEST	0	0.050694	-inf	0	1	1	no
XLOC_009388	XLOC_009388	-	chr16:91138530-91147626	treat	ctrl	OK	0	1.06371	-inf	#NAME?	5e-05	0.000220296	yes
XLOC_009398	XLOC_009398	4930563D23Rik	chr16:92318762-92321441	treat	ctrl	NOTEST	0	0.0443609	-inf	0	1	1	no
XLOC_009423	XLOC_009423	Tmprss2	chr16:97564681-97611195	treat	ctrl	NOTEST	0	0.0119944	-inf	0	1	1	no
XLOC_009477	XLOC_009477	Mrgprh	chr17:12876033-12877842	treat	ctrl	NOTEST	0	0.0464263	-inf	0	1	1	no
XLOC_009500	XLOC_009500	4933401D09Rik	chr17:15631787-15641102	treat	ctrl	NOTEST	0	0.0318819	-inf	0	1	1	no
XLOC_009514	XLOC_009514	-	chr17:17866127-17866627	treat	ctrl	OK	0	1.89857	-inf	#NAME?	5e-05	0.000220296	yes
XLOC_009558	XLOC_009558	Vmn2r-ps129	chr17:23004970-23006659	treat	ctrl	NOTEST	0	0.0262178	-inf	0	1	1	no
XLOC_009609	XLOC_009609	Gm17801	chr17:25260510-25275528	treat	ctrl	NOTEST	0	0.154482	-inf	0	1	1	no
XLOC_009667	XLOC_009667	Armc12	chr17:28530860-28538975	treat	ctrl	NOTEST	0	0.0398766	-inf	0	1	1	no
XLOC_009702	XLOC_009702	Gm4432	chr17:32196186-32284681	treat	ctrl	NOTEST	0	0.152052	-inf	0	1	1	no
XLOC_009708	XLOC_009708	Cyp4f37	chr17:32621318-32636184	treat	ctrl	NOTEST	0	0.0436864	-inf	0	1	1	no
XLOC_009748	XLOC_009748	Btnl2	chr17:34354821-34369492	treat	ctrl	NOTEST	0	0.106765	-inf	0	1	1	no
XLOC_009803	XLOC_009803	4833427F10Rik	chr17:35772449-35780687	treat	ctrl	NOTEST	0	0.0280783	-inf	0	1	1	no
XLOC_009815	XLOC_009815	Gm6034	chr17:35994503-36121444	treat	ctrl	NOTEST	0	0.1044	-inf	0	1	1	no
XLOC_009872	XLOC_009872	Rhag	chr17:40811148-40840754	treat	ctrl	NOTEST	0	0.0520346	-inf	0	1	1	no
XLOC_009924	XLOC_009924	Trem3	chr17:48247728-48258847	treat	ctrl	NOTEST	0	0.0425181	-inf	0	1	1	no
XLOC_009940	XLOC_009940	Kcnh8	chr17:52602708-52979194	treat	ctrl	NOTEST	0	0.0363137	-inf	0	1	1	no
XLOC_009944	XLOC_009944	St6gal2	chr17:55445716-55499226	treat	ctrl	NOTEST	0	0.229112	-inf	0	1	1	no
XLOC_010001	XLOC_010001	A330050F15Rik	chr17:69439325-69489233	treat	ctrl	NOTEST	0	0.0928117	-inf	0	1	1	no
XLOC_010017	XLOC_010017	-	chr17:74188086-74189008	treat	ctrl	OK	0	0.907616	-inf	#NAME?	5e-05	0.000220296	yes
XLOC_010038	XLOC_010038	Ttc39d	chr17:80215913-80217936	treat	ctrl	NOTEST	0	0.0195552	-inf	0	1	1	no
XLOC_010064	XLOC_010064	Six3	chr17:85620833-85626191	treat	ctrl	NOTEST	0	0.0863062	-inf	0	1	1	no
XLOC_010083	XLOC_010083	Adcyap1	chr17:93199421-93205489	treat	ctrl	NOTEST	0	0.176505	-inf	0	1	1	no
XLOC_010117	XLOC_010117	4930506C21Rik	chr17:8283812-8327442	treat	ctrl	NOTEST	0	0.233083	-inf	0	1	1	no
XLOC_010165	XLOC_010165	Fpr1	chr17:17876470-17883939	treat	ctrl	NOTEST	0	0.0697909	-inf	0	1	1	no
XLOC_010180	XLOC_010180	9330136K24Rik	chr17:21528195-21562601	treat	ctrl	NOTEST	0	0.17776	-inf	0	1	1	no
XLOC_010206	XLOC_010206	Prss33	chr17:23833360-23835767	treat	ctrl	NOTEST	0	0.0302951	-inf	0	1	1	no
XLOC_010219	XLOC_010219	Abca17	chr17:24264278-24347252	treat	ctrl	NOTEST	0	0.0212485	-inf	0	1	1	no
XLOC_010254	XLOC_010254	-	chr17:25664234-25665117	treat	ctrl	OK	0	0.863686	-inf	#NAME?	5e-05	0.000220296	yes
XLOC_010326	XLOC_010326	Gm6402	chr17:30215523-30577198	treat	ctrl	NOTEST	0	0.0310137	-inf	0	1	1	no
XLOC_010341	XLOC_010341	Pdxk-ps	chr17:32076082-32091423	treat	ctrl	NOTEST	0	0.104337	-inf	0	1	1	no
XLOC_010382	XLOC_010382	BC051537	chr17:34083842-34095309	treat	ctrl	NOTEST	0	0.0265973	-inf	0	1	1	no
XLOC_010460	XLOC_010460	Trim40	chr17:36881597-36890125	treat	ctrl	NOTEST	0	0.018802	-inf	0	1	1	no
XLOC_010464	XLOC_010464	H2-M5	chr17:36986854-36989504	treat	ctrl	NOTEST	0	0.07757	-inf	0	1	1	no
XLOC_010467	XLOC_010467	Olfr90	chr17:37085190-37086236	treat	ctrl	NOTEST	0	0.0465582	-inf	0	1	1	no
XLOC_010506	XLOC_010506	Mep1a	chr17:43474328-43502773	treat	ctrl	NOTEST	0	0.014261	-inf	0	1	1	no
XLOC_010555	XLOC_010555	Frs3os	chr17:47695206-47704286	treat	ctrl	NOTEST	0	0.0485287	-inf	0	1	1	no
XLOC_010560	XLOC_010560	9830107B12Rik	chr17:48125604-48146307	treat	ctrl	NOTEST	0	0.0639809	-inf	0	1	1	no
XLOC_010622	XLOC_010622	Cd70	chr17:57145996-57149777	treat	ctrl	NOTEST	0	0.118307	-inf	0	1	1	no
XLOC_010661	XLOC_010661	Gm4566	chr17:71333200-71341804	treat	ctrl	NOTEST	0	0.480053	-inf	0	1	1	no
XLOC_010665	XLOC_010665	BC027072	chr17:71743554-71752885	treat	ctrl	NOTEST	0	0.077153	-inf	0	1	1	no
XLOC_010719	XLOC_010719	Atp6v1e2	chr17:86944108-86947887	treat	ctrl	NOTEST	0	0.142803	-inf	0	1	1	no
XLOC_010775	XLOC_010775	4933424G05Rik	chr18:14968684-15151446	treat	ctrl	NOTEST	0	0.0693494	-inf	0	1	1	no
XLOC_010788	XLOC_010788	Mep1b	chr18:21072343-21100199	treat	ctrl	NOTEST	0	0.0900934	-inf	0	1	1	no
XLOC_010818	XLOC_010818	Tslp	chr18:32663641-32866420	treat	ctrl	NOTEST	0	0.161224	-inf	0	1	1	no
XLOC_010840	XLOC_010840	Snora74a	chr18:35553409-35592045	treat	ctrl	OK	0	11.0635	-inf	#NAME?	0.22945	0.317386	no
XLOC_010850	XLOC_010850	-	chr18:36293199-36293839	treat	ctrl	OK	0	1.28462	-inf	#NAME?	5e-05	0.000220296	yes
XLOC_010854	XLOC_010854	Slc4a9	chr18:36528151-36556272	treat	ctrl	NOTEST	0	0.0583723	-inf	0	1	1	no
XLOC_010917	XLOC_010917	-	chr18:46238308-46238661	treat	ctrl	OK	0	4.50319	-inf	#NAME?	5e-05	0.000220296	yes
XLOC_010924	XLOC_010924	9130209A04Rik	chr18:47452667-47470868	treat	ctrl	NOTEST	0	0.0770293	-inf	0	1	1	no
XLOC_010957	XLOC_010957	Ctxn3	chr18:57468485-57478134	treat	ctrl	NOTEST	0	0.261128	-inf	0	1	1	no
XLOC_010986	XLOC_010986	-	chr18:61593492-61594156	treat	ctrl	OK	0	1.25914	-inf	#NAME?	0.0001	0.000416641	yes
XLOC_011019	XLOC_011019	Mc5r	chr18:68337602-68339711	treat	ctrl	NOTEST	0	0.115612	-inf	0	1	1	no
XLOC_011081	XLOC_011081	Cd226	chr18:89197426-89270327	treat	ctrl	NOTEST	0	0.0199842	-inf	0	1	1	no
XLOC_011124	XLOC_011124	Dsc1	chr18:20083470-20114773	treat	ctrl	NOTEST	0	0.00743446	-inf	0	1	1	no
XLOC_011127	XLOC_011127	-	chr18:20944624-20984385	treat	ctrl	OK	0	1.88026	-inf	#NAME?	0.17485	0.256212	no
XLOC_011145	XLOC_011145	Rit2	chr18:30974313-31317128	treat	ctrl	NOTEST	0	0.0486968	-inf	0	1	1	no
XLOC_011161	XLOC_011161	Gm10548	chr18:34207774-34322192	treat	ctrl	NOTEST	0	0.442243	-inf	0	1	1	no
XLOC_011176	XLOC_011176	-	chr18:35592286-35592847	treat	ctrl	OK	0	1.78577	-inf	#NAME?	5e-05	0.000220296	yes
XLOC_011216	XLOC_011216	-	chr18:38528340-38528767	treat	ctrl	OK	0	2.06976	-inf	#NAME?	5e-05	0.000220296	yes
XLOC_011237	XLOC_011237	A330093E20Rik	chr18:45559602-46045260	treat	ctrl	NOTEST	0	0.202481	-inf	0	1	1	no
XLOC_011239	XLOC_011239	-	chr18:46235810-46236692	treat	ctrl	OK	0	2.04225	-inf	#NAME?	0.12495	0.196374	no
XLOC_011253	XLOC_011253	Hdhd1a	chr18:50567655-50568699	treat	ctrl	NOTEST	0	0.268184	-inf	0	1	1	no
XLOC_011343	XLOC_011343	9030625G05Rik	chr18:74972763-74981547	treat	ctrl	NOTEST	0	0.139506	-inf	0	1	1	no
XLOC_011356	XLOC_011356	Slc14a1	chr18:78100090-78142119	treat	ctrl	NOTEST	0	0.056945	-inf	0	1	1	no
XLOC_011373	XLOC_011373	4930592I03Rik	chr18:82910766-83005487	treat	ctrl	NOTEST	0	0.0501265	-inf	0	1	1	no
XLOC_011400	XLOC_011400	Gpr152	chr19:4139798-4145740	treat	ctrl	NOTEST	0	0.0294602	-inf	0	1	1	no
XLOC_011405	XLOC_011405	A930001C03Rik	chr19:4425456-4477143	treat	ctrl	NOTEST	0	0.0552955	-inf	0	1	1	no
XLOC_011411	XLOC_011411	-	chr19:4775895-4776279	treat	ctrl	OK	0	2.52545	-inf	#NAME?	5e-05	0.000220296	yes
XLOC_011480	XLOC_011480	Chrm1	chr19:8664004-8683602	treat	ctrl	NOTEST	0	0.0247195	-inf	0	1	1	no
XLOC_011518	XLOC_011518	A430093F15Rik	chr19:10740946-10786043	treat	ctrl	NOTEST	0	0.0964862	-inf	0	1	1	no
XLOC_011521	XLOC_011521	Ptgdr2	chr19:10937159-10949266	treat	ctrl	NOTEST	0	0.139064	-inf	0	1	1	no
XLOC_011523	XLOC_011523	Ms4a4c	chr19:11407660-11427246	treat	ctrl	NOTEST	0	0.149408	-inf	0	1	1	no
XLOC_011524	XLOC_011524	Ms4a4b	chr19:11443557-11463548	treat	ctrl	NOTEST	0	0.21303	-inf	0	1	1	no
XLOC_011546	XLOC_011546	Glyat	chr19:12633307-12651737	treat	ctrl	NOTEST	0	0.129279	-inf	0	1	1	no
XLOC_011665	XLOC_011665	Cyp26c1	chr19:37536669-37697496	treat	ctrl	NOTEST	0	0.0864026	-inf	0	1	1	no
XLOC_011687	XLOC_011687	Dntt	chr19:41029274-41059525	treat	ctrl	NOTEST	0	0.178601	-inf	0	1	1	no
XLOC_011795	XLOC_011795	-	chr19:56765237-56765702	treat	ctrl	OK	0	1.89466	-inf	#NAME?	5e-05	0.000220296	yes
XLOC_011819	XLOC_011819	-	chr19:60196815-60197382	treat	ctrl	OK	0	1.12097	-inf	#NAME?	0.0001	0.000416641	yes
XLOC_011896	XLOC_011896	Slc22a20	chr19:5970233-5986143	treat	ctrl	NOTEST	0	0.0229714	-inf	0	1	1	no
XLOC_011936	XLOC_011936	9830166K06Rik	chr19:8651795-8663335	treat	ctrl	NOTEST	0	0.0139687	-inf	0	1	1	no
XLOC_011946	XLOC_011946	Scgb1a1	chr19:9083641-9087956	treat	ctrl	NOTEST	0	0.61543	-inf	0	1	1	no
XLOC_011973	XLOC_011973	Ms4a15	chr19:10978306-10993250	treat	ctrl	NOTEST	0	0.0494064	-inf	0	1	1	no
XLOC_011985	XLOC_011985	Ms4a3	chr19:11629498-11640851	treat	ctrl	NOTEST	0	0.243669	-inf	0	1	1	no
XLOC_011987	XLOC_011987	Oosp1	chr19:11667459-11691051	treat	ctrl	NOTEST	0	0.112713	-inf	0	1	1	no
XLOC_012052	XLOC_012052	4931403E22Rik	chr19:26605159-26823907	treat	ctrl	NOTEST	0	0.591984	-inf	0	1	1	no
XLOC_012082	XLOC_012082	Ifit1bl2	chr19:34617050-34640743	treat	ctrl	NOTEST	0	0.0346924	-inf	0	1	1	no
XLOC_012087	XLOC_012087	-	chr19:34806935-34897580	treat	ctrl	OK	0	1.27723	-inf	#NAME?	0.1699	0.250313	no
XLOC_012110	XLOC_012110	Cyp2c54	chr19:40037939-40073813	treat	ctrl	NOTEST	0	0.0702444	-inf	0	1	1	no
XLOC_012199	XLOC_012199	5830416P10Rik	chr19:53441211-53464796	treat	ctrl	NOTEST	0	0.117134	-inf	0	1	1	no
XLOC_012201	XLOC_012201	-	chr19:53567842-53573039	treat	ctrl	OK	0	6.14952	-inf	#NAME?	5e-05	0.000220296	yes
XLOC_012261	XLOC_012261	A230108P19Rik	chr2:6188464-6321611	treat	ctrl	NOTEST	0	0.0956797	-inf	0	1	1	no
XLOC_012264	XLOC_012264	4930412O13Rik	chr2:9881245-9889540	treat	ctrl	NOTEST	0	0.00923848	-inf	0	1	1	no
XLOC_012323	XLOC_012323	E030013I19Rik	chr2:12106659-12312315	treat	ctrl	NOTEST	0	0.114372	-inf	0	1	1	no
XLOC_012332	XLOC_012332	Slc39a12	chr2:14388397-14494977	treat	ctrl	NOTEST	0	0.0430822	-inf	0	1	1	no
XLOC_012337	XLOC_012337	-	chr2:16760384-16761009	treat	ctrl	OK	0	2.77434	-inf	#NAME?	5e-05	0.000220296	yes
XLOC_012347	XLOC_012347	4930447M23Rik	chr2:19344316-19352251	treat	ctrl	NOTEST	0	0.0514947	-inf	0	1	1	no
XLOC_012364	XLOC_012364	Nxph2	chr2:23321245-23401973	treat	ctrl	NOTEST	0	0.0653525	-inf	0	1	1	no
XLOC_012387	XLOC_012387	Grin1os,Lrrc26	chr2:25289910-25319187	treat	ctrl	NOTEST	0	0.180241	-inf	0	1	1	no
XLOC_012469	XLOC_012469	-	chr2:30453308-30454153	treat	ctrl	OK	0	3.40907	-inf	#NAME?	0.05845	0.106225	no
XLOC_012479	XLOC_012479	-	chr2:31383744-31386813	treat	ctrl	OK	0	1.25239	-inf	#NAME?	5e-05	0.000220296	yes
XLOC_012482	XLOC_012482	-	chr2:31424462-31426264	treat	ctrl	OK	0	2.68705	-inf	#NAME?	5e-05	0.000220296	yes
XLOC_012519	XLOC_012519	Nron	chr2:33729952-33887946	treat	ctrl	NOTEST	0	0.0215075	-inf	0	1	1	no
XLOC_012566	XLOC_012566	Arhgap15	chr2:43748823-44395953	treat	ctrl	NOTEST	0	0.496477	-inf	0	1	1	no
XLOC_012592	XLOC_012592	Galnt5	chr2:57998154-58039171	treat	ctrl	NOTEST	0	0.0360436	-inf	0	1	1	no
XLOC_012598	XLOC_012598	Dapl1	chr2:59484652-59505020	treat	ctrl	NOTEST	0	0.0993592	-inf	0	1	1	no
XLOC_012633	XLOC_012633	Gad1	chr2:70489939-70602012	treat	ctrl	NOTEST	0	0.0948137	-inf	0	1	1	no
XLOC_012655	XLOC_012655	Hoxd12	chr2:74675012-74677705	treat	ctrl	NOTEST	0	0.0152411	-inf	0	1	1	no
XLOC_012662	XLOC_012662	LOC102634401	chr2:74710043-74762896	treat	ctrl	NOTEST	0	0.0570989	-inf	0	1	1	no
XLOC_012700	XLOC_012700	Prg2	chr2:84980460-84983632	treat	ctrl	NOTEST	0	0.124315	-inf	0	1	1	no
XLOC_012821	XLOC_012821	4921507L20Rik	chr2:93980033-94010940	treat	ctrl	NOTEST	0	0.132489	-inf	0	1	1	no
XLOC_012892	XLOC_012892	D330050G23Rik	chr2:116900151-116912791	treat	ctrl	NOTEST	0	0.0258455	-inf	0	1	1	no
XLOC_013000	XLOC_013000	AU015228	chr2:130100393-130103375	treat	ctrl	NOTEST	0	0.0394987	-inf	0	1	1	no
XLOC_013001	XLOC_013001	Tgm6	chr2:130112415-130154232	treat	ctrl	NOTEST	0	0.0723413	-inf	0	1	1	no
XLOC_013008	XLOC_013008	Tmem239	chr2:130406521-130407794	treat	ctrl	NOTEST	0	0.167444	-inf	0	1	1	no
XLOC_013076	XLOC_013076	Sstr4	chr2:148395376-148396764	treat	ctrl	NOTEST	0	0.37595	-inf	0	1	1	no
XLOC_013086	XLOC_013086	Syndig1	chr2:149830782-150004392	treat	ctrl	NOTEST	0	0.426285	-inf	0	1	1	no
XLOC_013092	XLOC_013092	Cst7	chr2:150570414-150578944	treat	ctrl	NOTEST	0	0.0918983	-inf	0	1	1	no
XLOC_013137	XLOC_013137	Efcab8	chr2:153780878-153795182	treat	ctrl	NOTEST	0	0.183219	-inf	0	1	1	no
XLOC_013200	XLOC_013200	Arhgap40	chr2:158512795-158550628	treat	ctrl	NOTEST	0	0.188169	-inf	0	1	1	no
XLOC_013234	XLOC_013234	Kcnk15	chr2:163853749-163858874	treat	ctrl	NOTEST	0	0.284149	-inf	0	1	1	no
XLOC_013244	XLOC_013244	-	chr2:164456987-164493323	treat	ctrl	OK	0	1.2904	-inf	#NAME?	0.2384	0.325663	no
XLOC_013251	XLOC_013251	Spint4	chr2:164698500-164702448	treat	ctrl	NOTEST	0	0.35871	-inf	0	1	1	no
XLOC_013287	XLOC_013287	A530013C23Rik	chr2:167690758-167697413	treat	ctrl	NOTEST	0	0.114234	-inf	0	1	1	no
XLOC_013298	XLOC_013298	-	chr2:170074252-170074847	treat	ctrl	OK	0	2.25487	-inf	#NAME?	5e-05	0.000220296	yes
XLOC_013374	XLOC_013374	-	chr2:180836314-180854745	treat	ctrl	OK	0	2.95071	-inf	#NAME?	5e-05	0.000220296	yes
XLOC_013439	XLOC_013439	-	chr2:16756288-16757438	treat	ctrl	OK	0	0.816199	-inf	#NAME?	5e-05	0.000220296	yes
XLOC_013441	XLOC_013441	Nebl	chr2:17346733-17731068	treat	ctrl	NOTEST	0	0.0930215	-inf	0	1	1	no
XLOC_013446	XLOC_013446	Mllt10	chr2:18055236-18392830	treat	ctrl	OK	0	2.78783	-inf	#NAME?	0.24715	0.334272	no
XLOC_013540	XLOC_013540	Barhl1	chr2:28907679-28916440	treat	ctrl	NOTEST	0	0.0548653	-inf	0	1	1	no
XLOC_013556	XLOC_013556	-	chr2:30453308-30454153	treat	ctrl	OK	0	0.670922	-inf	#NAME?	0.02725	0.0563412	no
XLOC_013604	XLOC_013604	AI182371	chr2:35081860-35100685	treat	ctrl	NOTEST	0	0.0483044	-inf	0	1	1	no
XLOC_013608	XLOC_013608	4930402F06Rik	chr2:35375561-35397174	treat	ctrl	NOTEST	0	0.105147	-inf	0	1	1	no
XLOC_013638	XLOC_013638	Lrp1b	chr2:40596772-42653598	treat	ctrl	NOTEST	0	0.0077434	-inf	0	1	1	no
XLOC_013648	XLOC_013648	Gm13490	chr2:51656965-51732009	treat	ctrl	NOTEST	0	0.0161105	-inf	0	1	1	no
XLOC_013675	XLOC_013675	Gm13582	chr2:60964375-60975151	treat	ctrl	NOTEST	0	0.146189	-inf	0	1	1	no
XLOC_013680	XLOC_013680	Kcnh7	chr2:62702945-63184287	treat	ctrl	NOTEST	0	0.0295811	-inf	0	1	1	no
XLOC_013684	XLOC_013684	Slc38a11	chr2:65316632-65364026	treat	ctrl	NOTEST	0	0.106427	-inf	0	1	1	no
XLOC_013690	XLOC_013690	Scn9a	chr2:66440879-66634962	treat	ctrl	NOTEST	0	0.00367179	-inf	0	1	1	no
XLOC_013694	XLOC_013694	-	chr2:69126943-69128437	treat	ctrl	OK	0	18.6159	-inf	#NAME?	5e-05	0.000220296	yes
XLOC_013696	XLOC_013696	Abcb11	chr2:69238281-69342616	treat	ctrl	NOTEST	0	0.0164981	-inf	0	1	1	no
XLOC_013723	XLOC_013723	Hoxd3os1	chr2:74710043-74762896	treat	ctrl	NOTEST	0	0.261955	-inf	0	1	1	no
XLOC_013725	XLOC_013725	-	chr2:75123164-75123693	treat	ctrl	OK	0	1.23757	-inf	#NAME?	5e-05	0.000220296	yes
XLOC_013766	XLOC_013766	4930443O20Rik	chr2:85073613-85086461	treat	ctrl	NOTEST	0	0.52181	-inf	0	1	1	no
XLOC_013774	XLOC_013774	4833423E24Rik	chr2:85484091-85518935	treat	ctrl	NOTEST	0	0.0766383	-inf	0	1	1	no
XLOC_013954	XLOC_013954	-	chr2:93960689-93960948	treat	ctrl	OK	0	9.36337	-inf	#NAME?	5e-05	0.000220296	yes
XLOC_013997	XLOC_013997	Platr8	chr2:109902395-109913319	treat	ctrl	NOTEST	0	0.0681876	-inf	0	1	1	no
XLOC_014045	XLOC_014045	Gm13985	chr2:117804648-117812802	treat	ctrl	NOTEST	0	0.0437405	-inf	0	1	1	no
XLOC_014080	XLOC_014080	4931402G19Rik	chr2:120355308-120504919	treat	ctrl	NOTEST	0	0.0173039	-inf	0	1	1	no
XLOC_014087	XLOC_014087	Epb4.2	chr2:121018216-121036755	treat	ctrl	NOTEST	0	0.0227036	-inf	0	1	1	no
XLOC_014118	XLOC_014118	Fam227b	chr2:125859108-126152004	treat	ctrl	NOTEST	0	0.266249	-inf	0	1	1	no
XLOC_014192	XLOC_014192	9630028H03Rik	chr2:135580529-135583220	treat	ctrl	NOTEST	0	0.105476	-inf	0	1	1	no
XLOC_014198	XLOC_014198	-	chr2:138539367-138540772	treat	ctrl	OK	0	7.29615	-inf	#NAME?	5e-05	0.000220296	yes
XLOC_014205	XLOC_014205	Pcsk2os2	chr2:143535475-143816282	treat	ctrl	NOTEST	0	0.0346373	-inf	0	1	1	no
XLOC_014208	XLOC_014208	Gm5535	chr2:144173149-144189290	treat	ctrl	NOTEST	0	0.0252899	-inf	0	1	1	no
XLOC_014217	XLOC_014217	Nkx2-4	chr2:147083875-147085345	treat	ctrl	NOTEST	0	0.132695	-inf	0	1	1	no
XLOC_014303	XLOC_014303	Gm14169	chr2:156609197-156613422	treat	ctrl	NOTEST	0	0.0973984	-inf	0	1	1	no
XLOC_014304	XLOC_014304	4930405A21Rik	chr2:156613696-156764363	treat	ctrl	NOTEST	0	0.235507	-inf	0	1	1	no
XLOC_014333	XLOC_014333	Gtsf1l	chr2:163087030-163089601	treat	ctrl	NOTEST	0	0.0582188	-inf	0	1	1	no
XLOC_014365	XLOC_014365	Spata25	chr2:164827381-164828534	treat	ctrl	NOTEST	0	0.193098	-inf	0	1	1	no
XLOC_014419	XLOC_014419	4930470P17Rik	chr2:170579417-170602017	treat	ctrl	NOTEST	0	0.259322	-inf	0	1	1	no
XLOC_014423	XLOC_014423	Gcnt7	chr2:172440577-172469899	treat	ctrl	NOTEST	0	0.133232	-inf	0	1	1	no
XLOC_014516	XLOC_014516	C030034L19Rik	chr3:9403077-9413903	treat	ctrl	NOTEST	0	0.0374273	-inf	0	1	1	no
XLOC_014538	XLOC_014538	Trim55	chr3:19644459-19691599	treat	ctrl	NOTEST	0	0.118735	-inf	0	1	1	no
XLOC_014570	XLOC_014570	Kcnmb2	chr3:31902702-32200180	treat	ctrl	NOTEST	0	0.0130689	-inf	0	1	1	no
XLOC_014586	XLOC_014586	-	chr3:35933034-35942502	treat	ctrl	OK	0	1.39047	-inf	#NAME?	0.1223	0.193294	no
XLOC_014609	XLOC_014609	-	chr3:41033407-41034217	treat	ctrl	OK	0	1.99852	-inf	#NAME?	5e-05	0.000220296	yes
XLOC_014624	XLOC_014624	Stoml3	chr3:53488792-53507652	treat	ctrl	NOTEST	0	0.457127	-inf	0	1	1	no
XLOC_014681	XLOC_014681	Arl14	chr3:69222418-69223618	treat	ctrl	NOTEST	0	0.264868	-inf	0	1	1	no
XLOC_014692	XLOC_014692	Gm17359	chr3:79345375-79567893	treat	ctrl	NOTEST	0	0.470892	-inf	0	1	1	no
XLOC_014706	XLOC_014706	Gm6525	chr3:84160438-84304775	treat	ctrl	NOTEST	0	0.436501	-inf	0	1	1	no
XLOC_014772	XLOC_014772	Gm19710	chr3:89998759-90068347	treat	ctrl	NOTEST	0	0.0912817	-inf	0	1	1	no
XLOC_014792	XLOC_014792	S100a3	chr3:90600214-90602702	treat	ctrl	NOTEST	0	0.233958	-inf	0	1	1	no
XLOC_014796	XLOC_014796	S100a7a	chr3:90654301-90658130	treat	ctrl	NOTEST	0	0.552105	-inf	0	1	1	no
XLOC_014810	XLOC_014810	Sprr2i	chr3:92407990-92409271	treat	ctrl	NOTEST	0	0.176822	-inf	0	1	1	no
XLOC_014830	XLOC_014830	Tdpoz3	chr3:93826019-93827117	treat	ctrl	NOTEST	0	0.0802063	-inf	0	1	1	no
XLOC_014835	XLOC_014835	Lingo4	chr3:94399218-94404501	treat	ctrl	NOTEST	0	0.0518152	-inf	0	1	1	no
XLOC_014871	XLOC_014871	Gm9054	chr3:95985509-95986967	treat	ctrl	NOTEST	0	0.236346	-inf	0	1	1	no
XLOC_014904	XLOC_014904	Adam30	chr3:98160811-98163173	treat	ctrl	NOTEST	0	0.0493909	-inf	0	1	1	no
XLOC_014912	XLOC_014912	Wdr3	chr3:99885416-100206989	treat	ctrl	OK	0	3.31322	-inf	#NAME?	0.2346	0.322206	no
XLOC_014917	XLOC_014917	Vtcn1	chr3:100825458-100896922	treat	ctrl	NOTEST	0	0.0467752	-inf	0	1	1	no
XLOC_014936	XLOC_014936	Gm15471	chr3:103800604-103809387	treat	ctrl	NOTEST	0	0.0850047	-inf	0	1	1	no
XLOC_014967	XLOC_014967	-	chr3:107315705-107316345	treat	ctrl	OK	0	1.16345	-inf	#NAME?	5e-05	0.000220296	yes
XLOC_014971	XLOC_014971	-	chr3:107657033-107658133	treat	ctrl	OK	0	1.17903	-inf	#NAME?	5e-05	0.000220296	yes
XLOC_015020	XLOC_015020	-	chr3:122984779-122984999	treat	ctrl	OK	0	34.9374	-inf	#NAME?	5e-05	0.000220296	yes
XLOC_015075	XLOC_015075	Adh6a	chr3:138313285-138331134	treat	ctrl	NOTEST	0	0.162956	-inf	0	1	1	no
XLOC_015076	XLOC_015076	Adh6-ps1	chr3:138374120-138388291	treat	ctrl	NOTEST	0	0.0137296	-inf	0	1	1	no
XLOC_015082	XLOC_015082	Stpg2	chr3:139205892-139710299	treat	ctrl	NOTEST	0	0.0555663	-inf	0	1	1	no
XLOC_015101	XLOC_015101	Mcoln3	chr3:146121790-146140646	treat	ctrl	NOTEST	0	0.416951	-inf	0	1	1	no
XLOC_015107	XLOC_015107	Uox	chr3:146581372-146631483	treat	ctrl	NOTEST	0	0.132339	-inf	0	1	1	no
XLOC_015110	XLOC_015110	Gm1653	chr3:149274736-149279980	treat	ctrl	NOTEST	0	0.0699427	-inf	0	1	1	no
XLOC_015111	XLOC_015111	-	chr3:150073159-150073481	treat	ctrl	OK	0	45.8632	-inf	#NAME?	5e-05	0.000220296	yes
XLOC_015133	XLOC_015133	Rpe65	chr3:159599180-159625307	treat	ctrl	NOTEST	0	0.0929241	-inf	0	1	1	no
XLOC_015139	XLOC_015139	-	chr3:6751078-6751333	treat	ctrl	OK	0	12.1286	-inf	#NAME?	5e-05	0.000220296	yes
XLOC_015140	XLOC_015140	Il7	chr3:7572076-7613427	treat	ctrl	NOTEST	0	0.0156395	-inf	0	1	1	no
XLOC_015152	XLOC_015152	Fabp12	chr3:10244208-10301183	treat	ctrl	NOTEST	0	0.0504454	-inf	0	1	1	no
XLOC_015163	XLOC_015163	Sirpb1b	chr3:15495753-15575065	treat	ctrl	NOTEST	0	0.0577917	-inf	0	1	1	no
XLOC_015164	XLOC_015164	LOC100038947	chr3:15795146-15848487	treat	ctrl	NOTEST	0	0.0285091	-inf	0	1	1	no
XLOC_015174	XLOC_015174	Cpa3	chr3:20215615-20242181	treat	ctrl	NOTEST	0	0.390043	-inf	0	1	1	no
XLOC_015188	XLOC_015188	Actrt3	chr3:30597072-30599870	treat	ctrl	NOTEST	0	0.0652104	-inf	0	1	1	no
XLOC_015189	XLOC_015189	Lrrc34	chr3:30624266-30672431	treat	ctrl	NOTEST	0	0.465479	-inf	0	1	1	no
XLOC_015190	XLOC_015190	Lrrc31	chr3:30678553-30699843	treat	ctrl	NOTEST	0	0.0818483	-inf	0	1	1	no
XLOC_015216	XLOC_015216	Il21	chr3:37222758-37232636	treat	ctrl	NOTEST	0	0.0860323	-inf	0	1	1	no
XLOC_015308	XLOC_015308	Sptssb	chr3:69819538-69859894	treat	ctrl	NOTEST	0	0.0547698	-inf	0	1	1	no
XLOC_015317	XLOC_015317	Serpini2	chr3:75242356-75270078	treat	ctrl	NOTEST	0	0.0292654	-inf	0	1	1	no
XLOC_015319	XLOC_015319	Platr10	chr3:75647440-75655731	treat	ctrl	NOTEST	0	0.0868136	-inf	0	1	1	no
XLOC_015326	XLOC_015326	Gria2	chr3:80684935-80802791	treat	ctrl	NOTEST	0	0.0441422	-inf	0	1	1	no
XLOC_015362	XLOC_015362	Hapln2	chr3:88021749-88027511	treat	ctrl	NOTEST	0	0.0192146	-inf	0	1	1	no
XLOC_015402	XLOC_015402	Dcst1	chr3:89350218-89366762	treat	ctrl	NOTEST	0	0.0544814	-inf	0	1	1	no
XLOC_015434	XLOC_015434	Smcp	chr3:92583865-92589024	treat	ctrl	NOTEST	0	0.167466	-inf	0	1	1	no
XLOC_015453	XLOC_015453	-	chr3:93526757-93527135	treat	ctrl	OK	0	3.3197	-inf	#NAME?	5e-05	0.000220296	yes
XLOC_015570	XLOC_015570	Chil3	chr3:106147553-106167564	treat	ctrl	NOTEST	0	0.141016	-inf	0	1	1	no
XLOC_015572	XLOC_015572	Chil6	chr3:106387383-106406182	treat	ctrl	NOTEST	0	0.0265973	-inf	0	1	1	no
XLOC_015587	XLOC_015587	-	chr3:107657033-107658133	treat	ctrl	OK	0	1.51723	-inf	#NAME?	5e-05	0.000220296	yes
XLOC_015676	XLOC_015676	Lrit3	chr3:129788290-129804030	treat	ctrl	NOTEST	0	0.2968	-inf	0	1	1	no
XLOC_015677	XLOC_015677	Rrh	chr3:129808574-129822505	treat	ctrl	NOTEST	0	0.215639	-inf	0	1	1	no
XLOC_015727	XLOC_015727	Clca4a	chr3:144952485-144975045	treat	ctrl	NOTEST	0	0.0265739	-inf	0	1	1	no
XLOC_015735	XLOC_015735	Dnase2b	chr3:146581372-146631483	treat	ctrl	NOTEST	0	0.121881	-inf	0	1	1	no
XLOC_015739	XLOC_015739	-	chr3:150073159-150073481	treat	ctrl	OK	0	22.164	-inf	#NAME?	5e-05	0.000220296	yes
XLOC_015742	XLOC_015742	Ptgfr	chr3:151798609-151837528	treat	ctrl	NOTEST	0	0.221264	-inf	0	1	1	no
XLOC_015749	XLOC_015749	4930482G09Rik	chr3:153147942-153152108	treat	ctrl	NOTEST	0	0.0631752	-inf	0	1	1	no
XLOC_015766	XLOC_015766	Lrrc7	chr3:158082894-158562221	treat	ctrl	NOTEST	0	0.0470177	-inf	0	1	1	no
XLOC_015783	XLOC_015783	8430436N08Rik	chr4:7560687-7573801	treat	ctrl	NOTEST	0	0.381138	-inf	0	1	1	no
XLOC_015786	XLOC_015786	Clvs1	chr4:9269316-9669344	treat	ctrl	NOTEST	0	0.0635212	-inf	0	1	1	no
XLOC_015813	XLOC_015813	-	chr4:18124229-18125053	treat	ctrl	OK	0	1.93299	-inf	#NAME?	5e-05	0.000220296	yes
XLOC_015837	XLOC_015837	-	chr4:32982037-32982321	treat	ctrl	OK	0	5.66899	-inf	#NAME?	5e-05	0.000220296	yes
XLOC_015850	XLOC_015850	1700009N14Rik	chr4:39450292-39451778	treat	ctrl	NOTEST	0	0.0676105	-inf	0	1	1	no
XLOC_015872	XLOC_015872	Ccl27b,Gm13306,LOC100861978	chr4:41889794-42462993	treat	ctrl	NOTEST	0	0.0445191	-inf	0	1	1	no
XLOC_015881	XLOC_015881	1700022I11Rik	chr4:42969945-42974325	treat	ctrl	NOTEST	0	0.0641147	-inf	0	1	1	no
XLOC_015958	XLOC_015958	Musk	chr4:58285961-58374303	treat	ctrl	NOTEST	0	0.0831388	-inf	0	1	1	no
XLOC_016001	XLOC_016001	Gm11240	chr4:73791243-73798378	treat	ctrl	NOTEST	0	0.45727	-inf	0	1	1	no
XLOC_016041	XLOC_016041	Gm12603	chr4:89050306-89084610	treat	ctrl	NOTEST	0	0.141126	-inf	0	1	1	no
XLOC_016050	XLOC_016050	-	chr4:95061424-95061940	treat	ctrl	OK	0	1.45253	-inf	#NAME?	5e-05	0.000220296	yes
XLOC_016071	XLOC_016071	0610043K17Rik	chr4:101344748-101399185	treat	ctrl	NOTEST	0	0.096276	-inf	0	1	1	no
XLOC_016136	XLOC_016136	Foxd2os	chr4:114909288-114921118	treat	ctrl	NOTEST	0	0.197019	-inf	0	1	1	no
XLOC_016185	XLOC_016185	Lao1	chr4:118961966-118968910	treat	ctrl	NOTEST	0	0.0202855	-inf	0	1	1	no
XLOC_016190	XLOC_016190	Cldn19	chr4:119255440-119262438	treat	ctrl	NOTEST	0	0.117477	-inf	0	1	1	no
XLOC_016198	XLOC_016198	Slfnl1	chr4:120532230-120536661	treat	ctrl	NOTEST	0	0.0956781	-inf	0	1	1	no
XLOC_016213	XLOC_016213	Nt5c1a	chr4:123201552-123216207	treat	ctrl	NOTEST	0	0.366261	-inf	0	1	1	no
XLOC_016221	XLOC_016221	-	chr4:124244117-124244608	treat	ctrl	OK	0	500.951	-inf	#NAME?	5e-05	0.000220296	yes
XLOC_016222	XLOC_016222	4933407E24Rik	chr4:124569178-124575538	treat	ctrl	NOTEST	0	0.0446316	-inf	0	1	1	no
XLOC_016255	XLOC_016255	-	chr4:127042656-127043660	treat	ctrl	OK	0	1.58122	-inf	#NAME?	0.12515	0.196574	no
XLOC_016455	XLOC_016455	Nppb	chr4:147985787-147987205	treat	ctrl	NOTEST	0	0.400445	-inf	0	1	1	no
XLOC_016485	XLOC_016485	-	chr4:151996186-151996533	treat	ctrl	OK	0	3.24385	-inf	#NAME?	5e-05	0.000220296	yes
XLOC_016491	XLOC_016491	Hes2	chr4:152158866-152162469	treat	ctrl	NOTEST	0	0.157537	-inf	0	1	1	no
XLOC_016535	XLOC_016535	Tnfrsf18	chr4:156026341-156028891	treat	ctrl	NOTEST	0	0.366819	-inf	0	1	1	no
XLOC_016554	XLOC_016554	Cyp7a1	chr4:6265611-6275631	treat	ctrl	NOTEST	0	0.0836672	-inf	0	1	1	no
XLOC_016569	XLOC_016569	-	chr4:12096655-12097702	treat	ctrl	OK	0	0.828481	-inf	#NAME?	5e-05	0.000220296	yes
XLOC_016594	XLOC_016594	Fhl5	chr4:25199908-25242876	treat	ctrl	NOTEST	0	0.202611	-inf	0	1	1	no
XLOC_016630	XLOC_016630	Aqp7	chr4:41033073-41048136	treat	ctrl	NOTEST	0	0.274427	-inf	0	1	1	no
XLOC_016652	XLOC_016652	Fam205a1	chr4:42848070-42853888	treat	ctrl	NOTEST	0	0.0645776	-inf	0	1	1	no
XLOC_016671	XLOC_016671	Olfr70	chr4:43694999-43700807	treat	ctrl	NOTEST	0	0.0992446	-inf	0	1	1	no
XLOC_016704	XLOC_016704	Acnat1	chr4:49443531-49451109	treat	ctrl	NOTEST	0	0.0159756	-inf	0	1	1	no
XLOC_016719	XLOC_016719	Gm12505	chr4:55410442-55418842	treat	ctrl	NOTEST	0	0.06546	-inf	0	1	1	no
XLOC_016763	XLOC_016763	Mup21	chr4:62147831-62150841	treat	ctrl	NOTEST	0	0.340612	-inf	0	1	1	no
XLOC_016767	XLOC_016767	Rnf183	chr4:62427541-62434726	treat	ctrl	NOTEST	0	0.0297588	-inf	0	1	1	no
XLOC_016806	XLOC_016806	Gm11413	chr4:83378316-83390668	treat	ctrl	NOTEST	0	0.0620476	-inf	0	1	1	no
XLOC_016827	XLOC_016827	Ifnab	chr4:88690598-88691268	treat	ctrl	NOTEST	0	0.0852196	-inf	0	1	1	no
XLOC_016846	XLOC_016846	Cyp2j13	chr4:96042659-96077540	treat	ctrl	NOTEST	0	0.0464148	-inf	0	1	1	no
XLOC_016849	XLOC_016849	Cyp2j8	chr4:96444587-96507386	treat	ctrl	NOTEST	0	0.108432	-inf	0	1	1	no
XLOC_016907	XLOC_016907	Slc5a9	chr4:111875376-111902796	treat	ctrl	NOTEST	0	0.0255677	-inf	0	1	1	no
XLOC_016918	XLOC_016918	Cyp4b1	chr4:115624727-115647705	treat	ctrl	NOTEST	0	0.293425	-inf	0	1	1	no
XLOC_016928	XLOC_016928	Tspan1	chr4:116161880-116167598	treat	ctrl	NOTEST	0	0.0220022	-inf	0	1	1	no
XLOC_017125	XLOC_017125	Catsper4	chr4:134211967-134227383	treat	ctrl	NOTEST	0	0.114506	-inf	0	1	1	no
XLOC_017173	XLOC_017173	Pla2g2f	chr4:138750532-138757598	treat	ctrl	NOTEST	0	0.0477218	-inf	0	1	1	no
XLOC_017184	XLOC_017184	-	chr4:139492252-139492696	treat	ctrl	OK	0	3.13363	-inf	#NAME?	5e-05	0.000220296	yes
XLOC_017192	XLOC_017192	-	chr4:140699668-140700222	treat	ctrl	OK	0	1.79474	-inf	#NAME?	5e-05	0.000220296	yes
XLOC_017197	XLOC_017197	Gm13031	chr4:140906359-140957902	treat	ctrl	NOTEST	0	0.15456	-inf	0	1	1	no
XLOC_017247	XLOC_017247	1700095A21Rik	chr4:146270365-146657529	treat	ctrl	NOTEST	0	0.04147	-inf	0	1	1	no
XLOC_017268	XLOC_017268	Cort	chr4:149125190-149126741	treat	ctrl	NOTEST	0	0.400784	-inf	0	1	1	no
XLOC_017284	XLOC_017284	-	chr4:150060554-150061499	treat	ctrl	NOTEST	0	0.569772	-inf	0	1	1	no
XLOC_017367	XLOC_017367	1700109H08Rik	chr5:3571715-3637230	treat	ctrl	NOTEST	0	0.381095	-inf	0	1	1	no
XLOC_017447	XLOC_017447	9530036O11Rik	chr5:28456839-28719209	treat	ctrl	NOTEST	0	0.083051	-inf	0	1	1	no
XLOC_017454	XLOC_017454	Il6	chr5:30013160-30019968	treat	ctrl	NOTEST	0	0.421118	-inf	0	1	1	no
XLOC_017487	XLOC_017487	-	chr5:31556514-31557300	treat	ctrl	OK	0	1.074	-inf	#NAME?	5e-05	0.000220296	yes
XLOC_017584	XLOC_017584	Nwd2	chr5:63649102-63810543	treat	ctrl	NOTEST	0	0.0131266	-inf	0	1	1	no
XLOC_017614	XLOC_017614	Gabrb1	chr5:71700015-72137244	treat	ctrl	NOTEST	0	0.021496	-inf	0	1	1	no
XLOC_017641	XLOC_017641	Arl9	chr5:77004054-77061522	treat	ctrl	NOTEST	0	0.191538	-inf	0	1	1	no
XLOC_017672	XLOC_017672	Npffr2	chr5:89527428-89583740	treat	ctrl	NOTEST	0	0.0270637	-inf	0	1	1	no
XLOC_017680	XLOC_017680	Ppbp	chr5:90768517-90770060	treat	ctrl	NOTEST	0	0.0856637	-inf	0	1	1	no
XLOC_017682	XLOC_017682	Cxcl3	chr5:90786100-90788093	treat	ctrl	NOTEST	0	0.13641	-inf	0	1	1	no
XLOC_017723	XLOC_017723	Bmp3	chr5:98854438-98880960	treat	ctrl	NOTEST	0	0.0377247	-inf	0	1	1	no
XLOC_017725	XLOC_017725	Tmem150cos	chr5:100077872-100159808	treat	ctrl	NOTEST	0	0.0972787	-inf	0	1	1	no
XLOC_017796	XLOC_017796	Gm6588	chr5:112419150-112577198	treat	ctrl	NOTEST	0	0.141042	-inf	0	1	1	no
XLOC_017801	XLOC_017801	Tmem211	chr5:113226908-113239263	treat	ctrl	NOTEST	0	0.115785	-inf	0	1	1	no
XLOC_017820	XLOC_017820	4930519G04Rik	chr5:114853713-114883879	treat	ctrl	NOTEST	0	0.0405198	-inf	0	1	1	no
XLOC_017854	XLOC_017854	1700081H04Rik	chr5:119108235-119114543	treat	ctrl	NOTEST	0	0.240387	-inf	0	1	1	no
XLOC_017870	XLOC_017870	Oas1d	chr5:120914817-120921647	treat	ctrl	NOTEST	0	0.0487223	-inf	0	1	1	no
XLOC_017899	XLOC_017899	-	chr5:123287621-123289982	treat	ctrl	OK	0	2.62946	-inf	#NAME?	5e-05	0.000220296	yes
XLOC_017911	XLOC_017911	Pitpnm2os1	chr5:124118687-124249762	treat	ctrl	NOTEST	0	0.0527581	-inf	0	1	1	no
XLOC_018001	XLOC_018001	Actl6b	chr5:137553554-137569573	treat	ctrl	NOTEST	0	0.0555332	-inf	0	1	1	no
XLOC_018017	XLOC_018017	Nxpe5	chr5:138225903-138251875	treat	ctrl	NOTEST	0	0.088975	-inf	0	1	1	no
XLOC_018019	XLOC_018019	6330418K02Rik	chr5:138259657-138272754	treat	ctrl	OK	0	0.865398	-inf	#NAME?	0.1848	0.267583	no
XLOC_018103	XLOC_018103	Pdx1	chr5:147228597-147275149	treat	ctrl	NOTEST	0	0.243324	-inf	0	1	1	no
XLOC_018164	XLOC_018164	Speer4c	chr5:15680709-15714596	treat	ctrl	NOTEST	0	0.0793326	-inf	0	1	1	no
XLOC_018172	XLOC_018172	Ccdc146	chr5:21292960-21424677	treat	ctrl	NOTEST	0	0.011132	-inf	0	1	1	no
XLOC_018202	XLOC_018202	Crygn	chr5:24751001-24757843	treat	ctrl	NOTEST	0	0.182772	-inf	0	1	1	no
XLOC_018206	XLOC_018206	-	chr5:25683403-25684275	treat	ctrl	OK	0	0.927956	-inf	#NAME?	5e-05	0.000220296	yes
XLOC_018211	XLOC_018211	Gm5862	chr5:26018420-26022891	treat	ctrl	NOTEST	0	0.0602126	-inf	0	1	1	no
XLOC_018213	XLOC_018213	Gm10471	chr5:26082171-26089264	treat	ctrl	NOTEST	0	0.0472965	-inf	0	1	1	no
XLOC_018228	XLOC_018228	Adgrf3	chr5:30193430-30205722	treat	ctrl	NOTEST	0	0.0378949	-inf	0	1	1	no
XLOC_018249	XLOC_018249	-	chr5:32160788-32161154	treat	ctrl	OK	0	2.80935	-inf	#NAME?	5e-05	0.000220296	yes
XLOC_018326	XLOC_018326	C130083M11Rik	chr5:52199983-52216433	treat	ctrl	NOTEST	0	0.0208153	-inf	0	1	1	no
XLOC_018334	XLOC_018334	4932441J04Rik	chr5:57570083-57717919	treat	ctrl	NOTEST	0	0.0694522	-inf	0	1	1	no
XLOC_018362	XLOC_018362	Gabrg1	chr5:70751046-70842617	treat	ctrl	NOTEST	0	0.0310131	-inf	0	1	1	no
XLOC_018388	XLOC_018388	Pdcl2	chr5:76183879-76469519	treat	ctrl	NOTEST	0	0.324938	-inf	0	1	1	no
XLOC_018411	XLOC_018411	Tmprss11g	chr5:86485876-86518600	treat	ctrl	NOTEST	0	0.0798018	-inf	0	1	1	no
XLOC_018425	XLOC_018425	Sult1e1	chr5:87575967-87591611	treat	ctrl	NOTEST	0	0.172484	-inf	0	1	1	no
XLOC_018470	XLOC_018470	-	chr5:99214042-99214669	treat	ctrl	OK	0	1.38869	-inf	#NAME?	5e-05	0.000220296	yes
XLOC_018490	XLOC_018490	1700016H13Rik	chr5:103648586-103655732	treat	ctrl	NOTEST	0	0.332891	-inf	0	1	1	no
XLOC_018498	XLOC_018498	Abcg3	chr5:104935056-104982717	treat	ctrl	NOTEST	0	0.0399333	-inf	0	1	1	no
XLOC_018512	XLOC_018512	A930041C12Rik	chr5:107534710-107661853	treat	ctrl	OK	0	0.935013	-inf	#NAME?	0.1987	0.283093	no
XLOC_018532	XLOC_018532	Vmn2r12	chr5:109085848-109097864	treat	ctrl	NOTEST	0	0.0324285	-inf	0	1	1	no
XLOC_018533	XLOC_018533	Vmn2r13	chr5:109156067-109192107	treat	ctrl	NOTEST	0	0.131152	-inf	0	1	1	no
XLOC_018539	XLOC_018539	Gm15787	chr5:110135829-110176504	treat	ctrl	OK	0	0.762374	-inf	#NAME?	0.07385	0.128796	no
XLOC_018556	XLOC_018556	Gm6583	chr5:112343094-112378424	treat	ctrl	NOTEST	0	0.108473	-inf	0	1	1	no
XLOC_018569	XLOC_018569	1700069L16Rik	chr5:113692423-113724772	treat	ctrl	NOTEST	0	0.158535	-inf	0	1	1	no
XLOC_018618	XLOC_018618	-	chr5:120204483-120205228	treat	ctrl	OK	0	1.13896	-inf	#NAME?	5e-05	0.000220296	yes
XLOC_018622	XLOC_018622	-	chr5:120225677-120226240	treat	ctrl	OK	0	1.51548	-inf	#NAME?	5e-05	0.000220296	yes
XLOC_018636	XLOC_018636	Rph3a	chr5:120940499-121010092	treat	ctrl	NOTEST	0	0.0601264	-inf	0	1	1	no
XLOC_018649	XLOC_018649	Ccdc63	chr5:122108051-122138062	treat	ctrl	NOTEST	0	0.0420353	-inf	0	1	1	no
XLOC_018661	XLOC_018661	Hpd	chr5:123171806-123182686	treat	ctrl	NOTEST	0	0.0308241	-inf	0	1	1	no
XLOC_018669	XLOC_018669	Hcar2	chr5:123863569-123865516	treat	ctrl	NOTEST	0	0.0650294	-inf	0	1	1	no
XLOC_018688	XLOC_018688	Tmem132d	chr5:127783490-128433077	treat	ctrl	NOTEST	0	0.11707	-inf	0	1	1	no
XLOC_018694	XLOC_018694	Sept14	chr5:129683390-129708511	treat	ctrl	NOTEST	0	0.155083	-inf	0	1	1	no
XLOC_018716	XLOC_018716	Cldn13	chr5:134914249-134915530	treat	ctrl	NOTEST	0	0.0452479	-inf	0	1	1	no
XLOC_018768	XLOC_018768	Pilrb2	chr5:137865828-137871758	treat	ctrl	NOTEST	0	0.0707566	-inf	0	1	1	no
XLOC_018769	XLOC_018769	Cyp3a13	chr5:137892932-137921619	treat	ctrl	NOTEST	0	0.15384	-inf	0	1	1	no
XLOC_018770	XLOC_018770	Gjc3	chr5:137953808-137962959	treat	ctrl	NOTEST	0	0.0458095	-inf	0	1	1	no
XLOC_018814	XLOC_018814	Spdye4a	chr5:143216315-143225882	treat	ctrl	NOTEST	0	0.248641	-inf	0	1	1	no
XLOC_018835	XLOC_018835	Gm4871	chr5:145029599-145032764	treat	ctrl	NOTEST	0	0.123379	-inf	0	1	1	no
XLOC_018855	XLOC_018855	2210019I11Rik	chr5:147228597-147275149	treat	ctrl	NOTEST	0	0.0288351	-inf	0	1	1	no
XLOC_018857	XLOC_018857	Cdx2	chr5:147300899-147307249	treat	ctrl	NOTEST	0	0.326685	-inf	0	1	1	no
XLOC_018907	XLOC_018907	Dlx6	chr6:6820545-6869533	treat	ctrl	NOTEST	0	0.210683	-inf	0	1	1	no
XLOC_018952	XLOC_018952	Lep	chr6:29060220-29073876	treat	ctrl	NOTEST	0	0.0116155	-inf	0	1	1	no
XLOC_019028	XLOC_019028	Tas2r137	chr6:40491237-40492239	treat	ctrl	NOTEST	0	0.0450118	-inf	0	1	1	no
XLOC_019029	XLOC_019029	Tas2r108	chr6:40493591-40494485	treat	ctrl	NOTEST	0	0.265814	-inf	0	1	1	no
XLOC_019054	XLOC_019054	2010310C07Rik	chr6:42349640-42380558	treat	ctrl	NOTEST	0	0.235525	-inf	0	1	1	no
XLOC_019100	XLOC_019100	-	chr6:48830559-48830962	treat	ctrl	OK	0	2.26727	-inf	#NAME?	5e-05	0.000220296	yes
XLOC_019102	XLOC_019102	Aoc1	chr6:48895254-48909187	treat	ctrl	NOTEST	0	0.0157075	-inf	0	1	1	no
XLOC_019124	XLOC_019124	Halr1	chr6:52102948-52113684	treat	ctrl	NOTEST	0	0.332141	-inf	0	1	1	no
XLOC_019129	XLOC_019129	Hottip	chr6:52262774-52267603	treat	ctrl	NOTEST	0	0.0183063	-inf	0	1	1	no
XLOC_019152	XLOC_019152	Ccdc129	chr6:55837017-55978598	treat	ctrl	NOTEST	0	0.0377469	-inf	0	1	1	no
XLOC_019176	XLOC_019176	Mmrn1	chr6:60944316-60989378	treat	ctrl	NOTEST	0	0.150556	-inf	0	1	1	no
XLOC_019178	XLOC_019178	Grid2	chr6:63256856-64666279	treat	ctrl	NOTEST	0	0.0251598	-inf	0	1	1	no
XLOC_019183	XLOC_019183	Ndnf	chr6:65671610-65706930	treat	ctrl	NOTEST	0	0.0834495	-inf	0	1	1	no
XLOC_019210	XLOC_019210	Gm15401	chr6:72626370-72789045	treat	ctrl	NOTEST	0	0.309515	-inf	0	1	1	no
XLOC_019217	XLOC_019217	Gm20362	chr6:79032041-79035869	treat	ctrl	NOTEST	0	0.0207523	-inf	0	1	1	no
XLOC_019218	XLOC_019218	Gm20594	chr6:79818030-79818364	treat	ctrl	NOTEST	0	0.633137	-inf	0	1	1	no
XLOC_019254	XLOC_019254	-	chr6:85514070-85515180	treat	ctrl	OK	0	1.61487	-inf	#NAME?	0.12835	0.200323	no
XLOC_019295	XLOC_019295	Vmn1r51	chr6:90122642-90130645	treat	ctrl	NOTEST	0	0.0690061	-inf	0	1	1	no
XLOC_019316	XLOC_019316	9530026P05Rik	chr6:92772698-93111749	treat	ctrl	OK	0	0.93062	-inf	#NAME?	0.10335	0.168862	no
XLOC_019321	XLOC_019321	Fam19a1	chr6:96113153-96657198	treat	ctrl	NOTEST	0	0.130142	-inf	0	1	1	no
XLOC_019344	XLOC_019344	Grm7	chr6:110645597-111567230	treat	ctrl	NOTEST	0	0.0745697	-inf	0	1	1	no
XLOC_019381	XLOC_019381	H1foo	chr6:115944930-115950242	treat	ctrl	NOTEST	0	0.0808815	-inf	0	1	1	no
XLOC_019403	XLOC_019403	Cacna2d4	chr6:119236525-119352407	treat	ctrl	NOTEST	0	0.0701152	-inf	0	1	1	no
XLOC_019407	XLOC_019407	Ninj2	chr6:120093379-120200338	treat	ctrl	NOTEST	0	0.584191	-inf	0	1	1	no
XLOC_019487	XLOC_019487	Clec2i	chr6:128848043-128898167	treat	ctrl	NOTEST	0	0.190636	-inf	0	1	1	no
XLOC_019490	XLOC_019490	Clec2f	chr6:129014111-129020527	treat	ctrl	NOTEST	0	0.343576	-inf	0	1	1	no
XLOC_019495	XLOC_019495	Clec1b	chr6:129397296-129405413	treat	ctrl	NOTEST	0	0.0900733	-inf	0	1	1	no
XLOC_019501	XLOC_019501	Mir680-1	chr6:129691534-129691643	treat	ctrl	NOTEST	0	11298	-inf	0	1	1	no
XLOC_019542	XLOC_019542	Gm30332	chr6:138364480-138599314	treat	ctrl	NOTEST	0	0.170571	-inf	0	1	1	no
XLOC_019551	XLOC_019551	Slco1c1	chr6:141524385-141570177	treat	ctrl	NOTEST	0	0.0901678	-inf	0	1	1	no
XLOC_019581	XLOC_019581	E330012B07Rik	chr6:147180240-147208294	treat	ctrl	NOTEST	0	0.0884694	-inf	0	1	1	no
XLOC_019593	XLOC_019593	Calcr	chr6:3685719-3764713	treat	ctrl	NOTEST	0	0.0237154	-inf	0	1	1	no
XLOC_019629	XLOC_019629	Ppp1r3a	chr6:14713821-14755274	treat	ctrl	NOTEST	0	0.00511468	-inf	0	1	1	no
XLOC_019645	XLOC_019645	Rnf148	chr6:23262773-23839421	treat	ctrl	NOTEST	0	0.0753072	-inf	0	1	1	no
XLOC_019678	XLOC_019678	Tsga13	chr6:30896980-30915573	treat	ctrl	NOTEST	0	0.0382355	-inf	0	1	1	no
XLOC_019682	XLOC_019682	Lincpint	chr6:31093562-31218474	treat	ctrl	NOTEST	0	0.273099	-inf	0	1	1	no
XLOC_019799	XLOC_019799	Hoxa6	chr6:52165673-52213597	treat	ctrl	NOTEST	0	0.0800901	-inf	0	1	1	no
XLOC_019807	XLOC_019807	5730457N03Rik	chr6:52308388-52318378	treat	ctrl	NOTEST	0	0.0273814	-inf	0	1	1	no
XLOC_019817	XLOC_019817	-	chr6:54815056-54815363	treat	ctrl	OK	0	5.02698	-inf	#NAME?	5e-05	0.000220296	yes
XLOC_019850	XLOC_019850	A730020E08Rik	chr6:61175603-62382863	treat	ctrl	NOTEST	0	0.153558	-inf	0	1	1	no
XLOC_019852	XLOC_019852	Vmn1r32	chr6:66552182-66559708	treat	ctrl	NOTEST	0	0.251327	-inf	0	1	1	no
XLOC_019867	XLOC_019867	Tex37	chr6:70913088-70918922	treat	ctrl	NOTEST	0	0.125331	-inf	0	1	1	no
XLOC_019893	XLOC_019893	6330415B21Rik	chr6:76881636-77979667	treat	ctrl	NOTEST	0	0.0385557	-inf	0	1	1	no
XLOC_019902	XLOC_019902	2310069B03Rik	chr6:82877865-82881853	treat	ctrl	NOTEST	0	0.0478218	-inf	0	1	1	no
XLOC_019934	XLOC_019934	Gm4477	chr6:85587530-85774427	treat	ctrl	NOTEST	0	0.0333581	-inf	0	1	1	no
XLOC_019969	XLOC_019969	Kbtbd12	chr6:88547721-88627448	treat	ctrl	NOTEST	0	0.0616437	-inf	0	1	1	no
XLOC_019973	XLOC_019973	Gm839	chr6:89212196-89216179	treat	ctrl	NOTEST	0	0.131898	-inf	0	1	1	no
XLOC_019974	XLOC_019974	4930512J16Rik	chr6:89269510-89285725	treat	ctrl	NOTEST	0	0.0235031	-inf	0	1	1	no
XLOC_020005	XLOC_020005	1700123L14Rik	chr6:96113153-96657198	treat	ctrl	NOTEST	0	0.0259708	-inf	0	1	1	no
XLOC_020006	XLOC_020006	Fam19a4	chr6:96831208-97060411	treat	ctrl	NOTEST	0	0.058918	-inf	0	1	1	no
XLOC_020083	XLOC_020083	Lrtm2	chr6:119236525-119352407	treat	ctrl	NOTEST	0	0.0965046	-inf	0	1	1	no
XLOC_020128	XLOC_020128	Gnb3	chr6:124834239-124840275	treat	ctrl	NOTEST	0	0.159805	-inf	0	1	1	no
XLOC_020136	XLOC_020136	Zfp384	chr6:125009135-125049853	treat	ctrl	OK	0	2.2417	-inf	#NAME?	0.2486	0.335758	no
XLOC_020142	XLOC_020142	E130112N10Rik	chr6:125215563-125240633	treat	ctrl	OK	0	2.89205	-inf	#NAME?	0.18895	0.272161	no
XLOC_020159	XLOC_020159	-	chr6:127670688-127671048	treat	ctrl	OK	0	2.48	-inf	#NAME?	5e-05	0.000220296	yes
XLOC_020177	XLOC_020177	Klrb1b	chr6:128813705-128826315	treat	ctrl	NOTEST	0	0.0740918	-inf	0	1	1	no
XLOC_020183	XLOC_020183	Cd69	chr6:129267324-129275369	treat	ctrl	NOTEST	0	0.107697	-inf	0	1	1	no
XLOC_020187	XLOC_020187	Clec7a	chr6:129461590-129472779	treat	ctrl	NOTEST	0	0.0200241	-inf	0	1	1	no
XLOC_020209	XLOC_020209	Styk1	chr6:131299143-131313827	treat	ctrl	NOTEST	0	0.0111708	-inf	0	1	1	no
XLOC_020254	XLOC_020254	Lmo3	chr6:138364480-138599314	treat	ctrl	NOTEST	0	0.214891	-inf	0	1	1	no
XLOC_020265	XLOC_020265	Slco1a5	chr6:142234226-142322981	treat	ctrl	NOTEST	0	0.0777461	-inf	0	1	1	no
XLOC_020279	XLOC_020279	Ifltd1	chr6:145397234-145434925	treat	ctrl	NOTEST	0	0.0293039	-inf	0	1	1	no
XLOC_020292	XLOC_020292	Gm6313	chr6:148606785-148614309	treat	ctrl	NOTEST	0	0.0164566	-inf	0	1	1	no
XLOC_020346	XLOC_020346	Gm16532	chr7:6415174-6431086	treat	ctrl	NOTEST	0	0.353371	-inf	0	1	1	no
XLOC_020347	XLOC_020347	Olfr1344	chr7:6439901-6440867	treat	ctrl	NOTEST	0	0.201774	-inf	0	1	1	no
XLOC_020351	XLOC_020351	-	chr7:6579911-6581159	treat	ctrl	OK	0	0.754635	-inf	#NAME?	5e-05	0.000220296	yes
XLOC_020423	XLOC_020423	Psg29	chr7:17203476-17215756	treat	ctrl	NOTEST	0	0.0141456	-inf	0	1	1	no
XLOC_020431	XLOC_020431	Mill1	chr7:18245346-18266092	treat	ctrl	NOTEST	0	0.0169854	-inf	0	1	1	no
XLOC_020441	XLOC_020441	Rsph6a	chr7:19054686-19074447	treat	ctrl	NOTEST	0	0.192242	-inf	0	1	1	no
XLOC_020451	XLOC_020451	-	chr7:19228302-19256596	treat	ctrl	OK	0	1.51804	-inf	#NAME?	0.1993	0.283724	no
XLOC_020465	XLOC_020465	Cblc	chr7:19779717-19796809	treat	ctrl	OK	0	10.145	-inf	#NAME?	0.1246	0.19609	no
XLOC_020499	XLOC_020499	Nlrp5	chr7:23385888-23441923	treat	ctrl	NOTEST	0	0.0968102	-inf	0	1	1	no
XLOC_020552	XLOC_020552	-	chr7:25676037-25676656	treat	ctrl	OK	0	1.26385	-inf	#NAME?	5e-05	0.000220296	yes
XLOC_020557	XLOC_020557	Cyp2b10	chr7:25897657-25926624	treat	ctrl	NOTEST	0	0.0889944	-inf	0	1	1	no
XLOC_020568	XLOC_020568	Cyp2f2	chr7:27119954-27133660	treat	ctrl	NOTEST	0	0.0701826	-inf	0	1	1	no
XLOC_020646	XLOC_020646	Arhgap33os	chr7:30515121-30522193	treat	ctrl	NOTEST	0	0.0158744	-inf	0	1	1	no
XLOC_020685	XLOC_020685	Gm5592	chr7:41284326-41290183	treat	ctrl	NOTEST	0	0.0250794	-inf	0	1	1	no
XLOC_020689	XLOC_020689	Vmn2r-ps54	chr7:41668013-41727193	treat	ctrl	NOTEST	0	0.0705488	-inf	0	1	1	no
XLOC_020693	XLOC_020693	-	chr7:43157107-43157354	treat	ctrl	OK	0	15.399	-inf	#NAME?	5e-05	0.000220296	yes
XLOC_020697	XLOC_020697	Siglecg	chr7:43408279-43418349	treat	ctrl	NOTEST	0	0.0170228	-inf	0	1	1	no
XLOC_020745	XLOC_020745	5430431A17Rik	chr7:44484516-44485413	treat	ctrl	NOTEST	0	0.255869	-inf	0	1	1	no
XLOC_020816	XLOC_020816	Luzp2	chr7:54835244-55268888	treat	ctrl	NOTEST	0	0.0438383	-inf	0	1	1	no
XLOC_020820	XLOC_020820	A230056P14Rik	chr7:55962530-56019573	treat	ctrl	NOTEST	0	0.154174	-inf	0	1	1	no
XLOC_020845	XLOC_020845	1810008I18Rik	chr7:65804051-65806223	treat	ctrl	NOTEST	0	0.0814424	-inf	0	1	1	no
XLOC_020899	XLOC_020899	Gm15880	chr7:80586631-80688877	treat	ctrl	NOTEST	0	0.0698895	-inf	0	1	1	no
XLOC_020939	XLOC_020939	AI314278	chr7:89426305-89432077	treat	ctrl	NOTEST	0	0.0163796	-inf	0	1	1	no
XLOC_020969	XLOC_020969	Gm16938	chr7:98121558-98184799	treat	ctrl	NOTEST	0	0.0648086	-inf	0	1	1	no
XLOC_020986	XLOC_020986	Kcne3	chr7:100176669-100184869	treat	ctrl	NOTEST	0	0.246891	-inf	0	1	1	no
XLOC_021024	XLOC_021024	Olfr558	chr7:102702322-102712054	treat	ctrl	NOTEST	0	0.176913	-inf	0	1	1	no
XLOC_021086	XLOC_021086	Cnga4	chr7:105404567-105408738	treat	ctrl	NOTEST	0	0.0156049	-inf	0	1	1	no
XLOC_021091	XLOC_021091	-	chr7:105728454-105728886	treat	ctrl	OK	0	2.45535	-inf	#NAME?	5e-05	0.000220296	yes
XLOC_021180	XLOC_021180	Abca14	chr7:120203963-120325352	treat	ctrl	NOTEST	0	0.00746833	-inf	0	1	1	no
XLOC_021205	XLOC_021205	Slc5a11	chr7:123214865-123273251	treat	ctrl	NOTEST	0	0.107472	-inf	0	1	1	no
XLOC_021284	XLOC_021284	Gm10584	chr7:132235782-132318291	treat	ctrl	NOTEST	0	0.122611	-inf	0	1	1	no
XLOC_021324	XLOC_021324	Cd163l1	chr7:140218266-140231145	treat	ctrl	NOTEST	0	0.0664637	-inf	0	1	1	no
XLOC_021359	XLOC_021359	Snora52	chr7:141447649-141451342	treat	ctrl	NOTEST	0	9002.68	-inf	0	1	1	no
XLOC_021367	XLOC_021367	Muc5ac	chr7:141789010-141819135	treat	ctrl	NOTEST	0	0.0829182	-inf	0	1	1	no
XLOC_021390	XLOC_021390	Fgf15	chr7:144896531-144900951	treat	ctrl	NOTEST	0	0.283026	-inf	0	1	1	no
XLOC_021404	XLOC_021404	-	chr7:3643757-3644162	treat	ctrl	OK	0	3.014	-inf	#NAME?	5e-05	0.000220296	yes
XLOC_021441	XLOC_021441	Rfpl4	chr7:5109786-5116911	treat	ctrl	NOTEST	0	0.0483835	-inf	0	1	1	no
XLOC_021445	XLOC_021445	Nlrp2	chr7:5298546-5360682	treat	ctrl	NOTEST	0	0.0816729	-inf	0	1	1	no
XLOC_021460	XLOC_021460	-	chr7:6579911-6581159	treat	ctrl	OK	0	1.04696	-inf	#NAME?	5e-05	0.000220296	yes
XLOC_021461	XLOC_021461	-	chr7:6587023-6587806	treat	ctrl	OK	0	1.22679	-inf	#NAME?	5e-05	0.000220296	yes
XLOC_021582	XLOC_021582	A930016O22Rik	chr7:19411093-19421583	treat	ctrl	NOTEST	0	0.0331266	-inf	0	1	1	no
XLOC_021687	XLOC_021687	Cnfn	chr7:25367615-25369724	treat	ctrl	NOTEST	0	0.226078	-inf	0	1	1	no
XLOC_021689	XLOC_021689	Cxcl17	chr7:25376818-25566417	treat	ctrl	NOTEST	0	0.0710898	-inf	0	1	1	no
XLOC_021735	XLOC_021735	Gm19897	chr7:28766751-28788665	treat	ctrl	NOTEST	0	0.0755865	-inf	0	1	1	no
XLOC_021784	XLOC_021784	Ffar2	chr7:30818356-30823775	treat	ctrl	NOTEST	0	0.123927	-inf	0	1	1	no
XLOC_021847	XLOC_021847	Vmn2r58	chr7:41836880-41872670	treat	ctrl	NOTEST	0	0.0297752	-inf	0	1	1	no
XLOC_021857	XLOC_021857	-	chr7:43099932-43100571	treat	ctrl	OK	0	1.43297	-inf	#NAME?	5e-05	0.000220296	yes
XLOC_021862	XLOC_021862	-	chr7:43595954-43596621	treat	ctrl	OK	0	1.43675	-inf	#NAME?	5e-05	0.000220296	yes
XLOC_021950	XLOC_021950	Mrgpra4	chr7:47980793-47982296	treat	ctrl	NOTEST	0	0.117498	-inf	0	1	1	no
XLOC_021954	XLOC_021954	Mrgprb1	chr7:48444112-48456342	treat	ctrl	NOTEST	0	0.065596	-inf	0	1	1	no
XLOC_021956	XLOC_021956	Mrgprb2	chr7:48550965-48558086	treat	ctrl	NOTEST	0	0.0795135	-inf	0	1	1	no
XLOC_021963	XLOC_021963	-	chr7:51856444-51857036	treat	ctrl	OK	0	1.14907	-inf	#NAME?	5e-05	0.000220296	yes
XLOC_021966	XLOC_021966	1700015G11Rik	chr7:52011679-52015716	treat	ctrl	NOTEST	0	0.433181	-inf	0	1	1	no
XLOC_021973	XLOC_021973	Ipw	chr7:59619157-59678878	treat	ctrl	NOTEST	0	0.491213	-inf	0	1	1	no
XLOC_022024	XLOC_022024	Gm16157	chr7:68266338-68363092	treat	ctrl	NOTEST	0	0.208002	-inf	0	1	1	no
XLOC_022039	XLOC_022039	E430016F16Rik	chr7:78581065-78718220	treat	ctrl	NOTEST	0	0.0760009	-inf	0	1	1	no
XLOC_022076	XLOC_022076	BC048679	chr7:81494273-81498330	treat	ctrl	NOTEST	0	0.380599	-inf	0	1	1	no
XLOC_022078	XLOC_022078	2900076A07Rik	chr7:81523549-81531502	treat	ctrl	OK	0	1.37866	-inf	#NAME?	0.12445	0.195967	no
XLOC_022117	XLOC_022117	Folh1	chr7:86718975-86775864	treat	ctrl	NOTEST	0	0.0270537	-inf	0	1	1	no
XLOC_022155	XLOC_022155	Gm26705	chr7:99260480-99267218	treat	ctrl	NOTEST	0	0.0284861	-inf	0	1	1	no
XLOC_022193	XLOC_022193	Olfr544	chr7:102484113-102488307	treat	ctrl	NOTEST	0	0.156758	-inf	0	1	1	no
XLOC_022252	XLOC_022252	Trim30b	chr7:104355397-104358646	treat	ctrl	NOTEST	0	0.0138264	-inf	0	1	1	no
XLOC_022285	XLOC_022285	Gvin1	chr7:105895118-105953970	treat	ctrl	NOTEST	0	0.0126553	-inf	0	1	1	no
XLOC_022287	XLOC_022287	Gm8979	chr7:106075730-106079148	treat	ctrl	NOTEST	0	0.0120555	-inf	0	1	1	no
XLOC_022291	XLOC_022291	Gm4759	chr7:106421549-106441073	treat	ctrl	NOTEST	0	0.102855	-inf	0	1	1	no
XLOC_022292	XLOC_022292	Gm1966	chr7:106595548-106644645	treat	ctrl	NOTEST	0	0.0315265	-inf	0	1	1	no
XLOC_022459	XLOC_022459	Gm4532	chr7:127232417-127238092	treat	ctrl	NOTEST	0	0.531693	-inf	0	1	1	no
XLOC_022500	XLOC_022500	1700007K09Rik	chr7:131325930-131329499	treat	ctrl	NOTEST	0	0.574584	-inf	0	1	1	no
XLOC_022517	XLOC_022517	Clrn3	chr7:135511455-135528654	treat	ctrl	NOTEST	0	0.034194	-inf	0	1	1	no
XLOC_022518	XLOC_022518	5830432E09Rik	chr7:135537823-135686294	treat	ctrl	NOTEST	0	0.0906659	-inf	0	1	1	no
XLOC_022521	XLOC_022521	Gm6249	chr7:136667954-136710604	treat	ctrl	NOTEST	0	0.0114017	-inf	0	1	1	no
XLOC_022554	XLOC_022554	C330022C24Rik	chr7:140835152-140846769	treat	ctrl	NOTEST	0	0.08976	-inf	0	1	1	no
XLOC_022582	XLOC_022582	Muc6	chr7:141634048-141655308	treat	ctrl	NOTEST	0	0.00970654	-inf	0	1	1	no
XLOC_022599	XLOC_022599	Th	chr7:142892775-142899966	treat	ctrl	NOTEST	0	0.02506	-inf	0	1	1	no
XLOC_022628	XLOC_022628	1700019B03Rik	chr8:3458003-3487178	treat	ctrl	NOTEST	0	0.0759039	-inf	0	1	1	no
XLOC_022654	XLOC_022654	4833411C07Rik	chr8:10899921-10902334	treat	ctrl	NOTEST	0	0.189281	-inf	0	1	1	no
XLOC_022656	XLOC_022656	9530052E02Rik	chr8:10984676-11054541	treat	ctrl	NOTEST	0	0.340048	-inf	0	1	1	no
XLOC_022694	XLOC_022694	-	chr8:18890404-18891338	treat	ctrl	OK	0	2.00454	-inf	#NAME?	0.12705	0.198752	no
XLOC_022707	XLOC_022707	-	chr8:19693899-19694306	treat	ctrl	OK	0	2.91495	-inf	#NAME?	5e-05	0.000220296	yes
XLOC_022709	XLOC_022709	-	chr8:20268227-20424814	treat	ctrl	NOTEST	0	0.389637	-inf	0	1	1	no
XLOC_022711	XLOC_022711	Gm21119	chr8:20614926-20640703	treat	ctrl	NOTEST	0	0.0504015	-inf	0	1	1	no
XLOC_022772	XLOC_022772	-	chr8:26157402-26157828	treat	ctrl	OK	0	2.57278	-inf	#NAME?	5e-05	0.000220296	yes
XLOC_022792	XLOC_022792	Hmgb1-rs17	chr8:33484310-33485757	treat	ctrl	NOTEST	0	0.031377	-inf	0	1	1	no
XLOC_022812	XLOC_022812	Adam25	chr8:40752207-40756176	treat	ctrl	NOTEST	0	0.0160527	-inf	0	1	1	no
XLOC_022817	XLOC_022817	B430010I23Rik	chr8:40990911-41133726	treat	ctrl	NOTEST	0	0.103995	-inf	0	1	1	no
XLOC_022822	XLOC_022822	Mtnr1a	chr8:45069209-45088506	treat	ctrl	NOTEST	0	0.0300104	-inf	0	1	1	no
XLOC_022836	XLOC_022836	Cldn24	chr8:47822142-47822805	treat	ctrl	NOTEST	0	0.079278	-inf	0	1	1	no
XLOC_022850	XLOC_022850	Scrg1	chr8:57455922-57477585	treat	ctrl	NOTEST	0	0.0799242	-inf	0	1	1	no
XLOC_022906	XLOC_022906	-	chr8:70702997-70703769	treat	ctrl	OK	0	1.69189	-inf	#NAME?	5e-05	0.000220296	yes
XLOC_022981	XLOC_022981	Ucp1	chr8:83290347-83298456	treat	ctrl	NOTEST	0	0.0495028	-inf	0	1	1	no
XLOC_023006	XLOC_023006	-	chr8:84665406-84665770	treat	ctrl	OK	0	3.56054	-inf	#NAME?	5e-05	0.000220296	yes
XLOC_023082	XLOC_023082	Tepp	chr8:95311597-95321329	treat	ctrl	NOTEST	0	0.0798144	-inf	0	1	1	no
XLOC_023106	XLOC_023106	Ces2b	chr8:104831643-104838652	treat	ctrl	NOTEST	0	0.149284	-inf	0	1	1	no
XLOC_023142	XLOC_023142	Esrp2	chr8:106131118-106138722	treat	ctrl	OK	0	0.690044	-inf	#NAME?	0.1173	0.187139	no
XLOC_023175	XLOC_023175	8030455M16Rik	chr8:110047431-110057176	treat	ctrl	NOTEST	0	0.215876	-inf	0	1	1	no
XLOC_023217	XLOC_023217	Hsd17b2	chr8:117701945-117759029	treat	ctrl	NOTEST	0	0.0363073	-inf	0	1	1	no
XLOC_023314	XLOC_023314	Clec4g	chr8:3716070-3720651	treat	ctrl	NOTEST	0	0.0379125	-inf	0	1	1	no
XLOC_023321	XLOC_023321	Cd209f	chr8:4102792-4105764	treat	ctrl	NOTEST	0	0.201702	-inf	0	1	1	no
XLOC_023342	XLOC_023342	Gm6524	chr8:11692981-11694514	treat	ctrl	NOTEST	0	0.0830065	-inf	0	1	1	no
XLOC_023350	XLOC_023350	Adprhl1	chr8:13235661-13254162	treat	ctrl	NOTEST	0	0.0643889	-inf	0	1	1	no
XLOC_023357	XLOC_023357	AF366264	chr8:13835230-13838089	treat	ctrl	NOTEST	0	0.126495	-inf	0	1	1	no
XLOC_023443	XLOC_023443	Smim18	chr8:33731913-33777173	treat	ctrl	NOTEST	0	0.382446	-inf	0	1	1	no
XLOC_023457	XLOC_023457	G630064G18Rik	chr8:36985572-37024238	treat	ctrl	NOTEST	0	0.0223819	-inf	0	1	1	no
XLOC_023462	XLOC_023462	Fgf20	chr8:40279165-40286953	treat	ctrl	NOTEST	0	0.028056	-inf	0	1	1	no
XLOC_023479	XLOC_023479	AY512931	chr8:45060701-45065418	treat	ctrl	NOTEST	0	0.035437	-inf	0	1	1	no
XLOC_023481	XLOC_023481	F11	chr8:45241167-45262031	treat	ctrl	NOTEST	0	0.128295	-inf	0	1	1	no
XLOC_023482	XLOC_023482	Klkb1	chr8:45269450-45294835	treat	ctrl	NOTEST	0	0.017182	-inf	0	1	1	no
XLOC_023497	XLOC_023497	-	chr8:47413278-47413790	treat	ctrl	OK	0	8.99751	-inf	#NAME?	5e-05	0.000220296	yes
XLOC_023501	XLOC_023501	-	chr8:47738286-47738530	treat	ctrl	OK	0	10.5117	-inf	#NAME?	0.0001	0.000416641	yes
XLOC_023513	XLOC_023513	Galntl6	chr8:57774051-58911627	treat	ctrl	NOTEST	0	0.00792056	-inf	0	1	1	no
XLOC_023514	XLOC_023514	Gm15881	chr8:57774051-58911627	treat	ctrl	NOTEST	0	0.0631001	-inf	0	1	1	no
XLOC_023527	XLOC_023527	Apela	chr8:65028416-65037336	treat	ctrl	NOTEST	0	0.487684	-inf	0	1	1	no
XLOC_023576	XLOC_023576	Gm38415	chr8:71166043-71206948	treat	ctrl	NOTEST	0	0.014524	-inf	0	1	1	no
XLOC_023590	XLOC_023590	-	chr8:71704169-71704324	treat	ctrl	OK	0	4087.53	-inf	#NAME?	5e-05	0.000220296	yes
XLOC_023593	XLOC_023593	Cib3	chr8:72204334-72212837	treat	ctrl	NOTEST	0	0.269968	-inf	0	1	1	no
XLOC_023636	XLOC_023636	-	chr8:84201018-84201458	treat	ctrl	OK	0	2.45399	-inf	#NAME?	5e-05	0.000220296	yes
XLOC_023644	XLOC_023644	-	chr8:84665406-84665770	treat	ctrl	OK	0	2.93156	-inf	#NAME?	0.05535	0.101763	no
XLOC_023655	XLOC_023655	Best2	chr8:85007202-85014531	treat	ctrl	NOTEST	0	0.185053	-inf	0	1	1	no
XLOC_023717	XLOC_023717	Cdh8	chr8:99011886-99416471	treat	ctrl	NOTEST	0	0.0392482	-inf	0	1	1	no
XLOC_023724	XLOC_023724	Cmtm2a	chr8:104281041-104293181	treat	ctrl	NOTEST	0	0.133551	-inf	0	1	1	no
XLOC_023807	XLOC_023807	4933408N05Rik	chr8:114205639-114374070	treat	ctrl	NOTEST	0	0.0282733	-inf	0	1	1	no
XLOC_023848	XLOC_023848	-	chr8:121654156-121654491	treat	ctrl	OK	0	5.95072	-inf	#NAME?	5e-05	0.000220296	yes
XLOC_023856	XLOC_023856	Trhr2	chr8:122356966-122360746	treat	ctrl	NOTEST	0	0.10019	-inf	0	1	1	no
XLOC_023869	XLOC_023869	-	chr8:122817934-122818225	treat	ctrl	OK	0	6.82031	-inf	#NAME?	5e-05	0.000220296	yes
XLOC_023912	XLOC_023912	Ccdc7a	chr8:128980018-129065492	treat	ctrl	NOTEST	0	0.0678761	-inf	0	1	1	no
XLOC_023915	XLOC_023915	-	chr9:3390369-3390792	treat	ctrl	OK	0	2.45395	-inf	#NAME?	5e-05	0.000220296	yes
XLOC_023920	XLOC_023920	Casp1	chr9:5298516-5307281	treat	ctrl	NOTEST	0	0.255388	-inf	0	1	1	no
XLOC_023927	XLOC_023927	Mmp3	chr9:7445821-7455974	treat	ctrl	NOTEST	0	0.255763	-inf	0	1	1	no
XLOC_023929	XLOC_023929	Mmp10	chr9:7502341-7510242	treat	ctrl	NOTEST	0	0.0974445	-inf	0	1	1	no
XLOC_023965	XLOC_023965	Mbd3l2	chr9:18430614-18446316	treat	ctrl	NOTEST	0	0.169076	-inf	0	1	1	no
XLOC_024022	XLOC_024022	Zfp872	chr9:22055459-22389206	treat	ctrl	NOTEST	0	0.213147	-inf	0	1	1	no
XLOC_024027	XLOC_024027	Npsr1	chr9:24098017-24316398	treat	ctrl	NOTEST	0	0.0611133	-inf	0	1	1	no
XLOC_024063	XLOC_024063	Acrv1	chr9:36693219-36698837	treat	ctrl	NOTEST	0	0.208639	-inf	0	1	1	no
XLOC_024077	XLOC_024077	Olfr877	chr9:37854819-37855755	treat	ctrl	NOTEST	0	0.102831	-inf	0	1	1	no
XLOC_024149	XLOC_024149	1700063D05Rik	chr9:41206154-41217627	treat	ctrl	NOTEST	0	0.215566	-inf	0	1	1	no
XLOC_024168	XLOC_024168	Ccdc153	chr9:44240676-44247306	treat	ctrl	NOTEST	0	0.166387	-inf	0	1	1	no
XLOC_024184	XLOC_024184	Cd3d	chr9:44981785-44987052	treat	ctrl	NOTEST	0	0.236857	-inf	0	1	1	no
XLOC_024215	XLOC_024215	Drd2	chr9:49340661-49407214	treat	ctrl	NOTEST	0	0.135044	-inf	0	1	1	no
XLOC_024323	XLOC_024323	Uchl4	chr9:64185792-64253605	treat	ctrl	NOTEST	0	0.152997	-inf	0	1	1	no
XLOC_024381	XLOC_024381	Onecut1	chr9:74861920-74889647	treat	ctrl	NOTEST	0	0.114034	-inf	0	1	1	no
XLOC_024408	XLOC_024408	4930429F24Rik	chr9:79793640-79803235	treat	ctrl	NOTEST	0	0.286145	-inf	0	1	1	no
XLOC_024416	XLOC_024416	Gm2109	chr9:83691474-83693247	treat	ctrl	NOTEST	0	0.0952148	-inf	0	1	1	no
XLOC_024426	XLOC_024426	Ripply2	chr9:87015536-87019916	treat	ctrl	NOTEST	0	0.654813	-inf	0	1	1	no
XLOC_024434	XLOC_024434	Trim43c	chr9:88595324-88858870	treat	ctrl	NOTEST	0	0.063452	-inf	0	1	1	no
XLOC_024448	XLOC_024448	1700057G04Rik	chr9:92309376-92357876	treat	ctrl	NOTEST	0	0.43878	-inf	0	1	1	no
XLOC_024464	XLOC_024464	-	chr9:97059953-97060888	treat	ctrl	OK	0	0.734443	-inf	#NAME?	5e-05	0.000220296	yes
XLOC_024486	XLOC_024486	Gm28979	chr9:101342193-101348017	treat	ctrl	NOTEST	0	0.0266981	-inf	0	1	1	no
XLOC_024515	XLOC_024515	Iqcf5	chr9:106514572-106516003	treat	ctrl	NOTEST	0	0.10819	-inf	0	1	1	no
XLOC_024518	XLOC_024518	AA543401	chr9:106892824-107231909	treat	ctrl	NOTEST	0	0.210497	-inf	0	1	1	no
XLOC_024662	XLOC_024662	9530059O14Rik	chr9:122572500-122580647	treat	ctrl	NOTEST	0	0.0307812	-inf	0	1	1	no
XLOC_024676	XLOC_024676	Ccr9	chr9:123767210-123783457	treat	ctrl	NOTEST	0	0.10795	-inf	0	1	1	no
XLOC_024680	XLOC_024680	Ccr5	chr9:124121542-124127183	treat	ctrl	NOTEST	0	0.0545606	-inf	0	1	1	no
XLOC_024713	XLOC_024713	1700012B09Rik	chr9:14758193-14771030	treat	ctrl	NOTEST	0	0.481039	-inf	0	1	1	no
XLOC_024719	XLOC_024719	Hephl1	chr9:15051840-15112108	treat	ctrl	NOTEST	0	0.0223009	-inf	0	1	1	no
XLOC_024773	XLOC_024773	Gm7904	chr9:21607083-21608329	treat	ctrl	NOTEST	0	0.10617	-inf	0	1	1	no
XLOC_024794	XLOC_024794	Gm6607	chr9:22055459-22389206	treat	ctrl	NOTEST	0	0.115255	-inf	0	1	1	no
XLOC_024817	XLOC_024817	Tmem45b	chr9:31426195-31464238	treat	ctrl	NOTEST	0	0.156058	-inf	0	1	1	no
XLOC_024833	XLOC_024833	Gm17727	chr9:35776523-35778109	treat	ctrl	NOTEST	0	0.422647	-inf	0	1	1	no
XLOC_024834	XLOC_024834	D730048I06Rik	chr9:35788049-35790112	treat	ctrl	NOTEST	0	0.236008	-inf	0	1	1	no
XLOC_024957	XLOC_024957	Htr3a	chr9:48899212-48911099	treat	ctrl	NOTEST	0	0.104396	-inf	0	1	1	no
XLOC_024977	XLOC_024977	4833427G06Rik	chr9:51081312-51102078	treat	ctrl	NOTEST	0	0.195869	-inf	0	1	1	no
XLOC_024994	XLOC_024994	Tnfaip8l3	chr9:54025605-54068411	treat	ctrl	NOTEST	0	0.131268	-inf	0	1	1	no
XLOC_025050	XLOC_025050	4933433G08Rik	chr9:61103011-61105386	treat	ctrl	NOTEST	0	0.0473814	-inf	0	1	1	no
XLOC_025076	XLOC_025076	Slc24a1	chr9:64922860-64951607	treat	ctrl	NOTEST	0	0.00706725	-inf	0	1	1	no
XLOC_025110	XLOC_025110	Lipc	chr9:70798127-70934808	treat	ctrl	NOTEST	0	0.0622151	-inf	0	1	1	no
XLOC_025128	XLOC_025128	Bmp5	chr9:75775364-75899569	treat	ctrl	OK	0	1.34076	-inf	#NAME?	0.12685	0.198535	no
XLOC_025150	XLOC_025150	Impg1	chr9:80313329-80465438	treat	ctrl	NOTEST	0	0.0458038	-inf	0	1	1	no
XLOC_025208	XLOC_025208	Foxl2os	chr9:98949154-98955310	treat	ctrl	NOTEST	0	0.0749838	-inf	0	1	1	no
XLOC_025217	XLOC_025217	Sox14	chr9:99874105-99876170	treat	ctrl	NOTEST	0	0.0208829	-inf	0	1	1	no
XLOC_025286	XLOC_025286	Fbxw21	chr9:109139453-109162022	treat	ctrl	NOTEST	0	0.169587	-inf	0	1	1	no
XLOC_025353	XLOC_025353	Xirp1	chr9:120013754-120023598	treat	ctrl	NOTEST	0	0.0645532	-inf	0	1	1	no
XLOC_025366	XLOC_025366	Cyp8b1	chr9:121914355-121916305	treat	ctrl	NOTEST	0	0.0222688	-inf	0	1	1	no
XLOC_025370	XLOC_025370	A730085K08Rik	chr9:122382021-122398801	treat	ctrl	NOTEST	0	0.442517	-inf	0	1	1	no
XLOC_025438	XLOC_025438	-	chrX:9079959-9080393	treat	ctrl	OK	0	1.92829	-inf	#NAME?	5e-05	0.000220296	yes
XLOC_025471	XLOC_025471	Gpr82	chrX:13517080-13858633	treat	ctrl	NOTEST	0	0.0169258	-inf	0	1	1	no
XLOC_025499	XLOC_025499	Gm4907	chrX:23892762-23907550	treat	ctrl	NOTEST	0	0.0353106	-inf	0	1	1	no
XLOC_025545	XLOC_025545	Rhox3f	chrX:37581351-37585496	treat	ctrl	NOTEST	0	0.114749	-inf	0	1	1	no
XLOC_025594	XLOC_025594	Gm16404	chrX:55551595-55568457	treat	ctrl	NOTEST	0	0.178315	-inf	0	1	1	no
XLOC_025604	XLOC_025604	Vgll1	chrX:57088105-57105446	treat	ctrl	NOTEST	0	0.291367	-inf	0	1	1	no
XLOC_025614	XLOC_025614	Ldoc1	chrX:61709615-61710950	treat	ctrl	NOTEST	0	0.0947897	-inf	0	1	1	no
XLOC_025717	XLOC_025717	BC061195	chrX:93183226-93183944	treat	ctrl	NOTEST	0	0.121601	-inf	0	1	1	no
XLOC_025739	XLOC_025739	Gpr165	chrX:96713467-96719388	treat	ctrl	NOTEST	0	0.0507495	-inf	0	1	1	no
XLOC_025895	XLOC_025895	Gm5643	chrX:142297504-142299237	treat	ctrl	NOTEST	0	0.120806	-inf	0	1	1	no
XLOC_025901	XLOC_025901	A730046J19Rik	chrX:144153694-144166274	treat	ctrl	NOTEST	0	0.0321859	-inf	0	1	1	no
XLOC_025903	XLOC_025903	Trpc5os	chrX:144381670-144688180	treat	ctrl	NOTEST	0	0.0209931	-inf	0	1	1	no
XLOC_025964	XLOC_025964	Rs1	chrX:160768012-160994681	treat	ctrl	NOTEST	0	0.0257	-inf	0	1	1	no
XLOC_025972	XLOC_025972	Tmem27	chrX:164090186-164118859	treat	ctrl	NOTEST	0	0.215342	-inf	0	1	1	no
XLOC_026019	XLOC_026019	Glod5	chrX:8004200-8018492	treat	ctrl	NOTEST	0	0.0777075	-inf	0	1	1	no
XLOC_026109	XLOC_026109	Rhox3h	chrX:37657687-37668764	treat	ctrl	NOTEST	0	0.172959	-inf	0	1	1	no
XLOC_026128	XLOC_026128	Tenm1	chrX:42532392-43274784	treat	ctrl	NOTEST	0	0.0142148	-inf	0	1	1	no
XLOC_026199	XLOC_026199	Slitrk4	chrX:64269443-64276996	treat	ctrl	NOTEST	0	0.121021	-inf	0	1	1	no
XLOC_026277	XLOC_026277	Gm5640	chrX:74639118-74645635	treat	ctrl	NOTEST	0	0.0133557	-inf	0	1	1	no
XLOC_026310	XLOC_026310	Il1rapl1	chrX:86747241-88115623	treat	ctrl	NOTEST	0	0.0446049	-inf	0	1	1	no
XLOC_026338	XLOC_026338	Asb12	chrX:95470198-95478129	treat	ctrl	NOTEST	0	0.394506	-inf	0	1	1	no
XLOC_026344	XLOC_026344	Vsig4	chrX:96247202-96293438	treat	ctrl	NOTEST	0	0.0317644	-inf	0	1	1	no
XLOC_026463	XLOC_026463	-	chrX:139399697-139400152	treat	ctrl	OK	0	2.29899	-inf	#NAME?	5e-05	0.000220296	yes
XLOC_026485	XLOC_026485	Il13ra2	chrX:147383477-147429192	treat	ctrl	NOTEST	0	0.244332	-inf	0	1	1	no
XLOC_026557	XLOC_026557	Tlr8	chrX:167242731-167263788	treat	ctrl	NOTEST	0	0.0262428	-inf	0	1	1	no
XLOC_026560	XLOC_026560	Frmpd4	chrX:167471305-168577233	treat	ctrl	NOTEST	0	0.042495	-inf	0	1	1	no
XLOC_026562	XLOC_026562	Amelx	chrX:168795098-169304440	treat	ctrl	NOTEST	0	0.135963	-inf	0	1	1	no
XLOC_014387	XLOC_014387	-	chr2:166500156-166522353	treat	ctrl	OK	0.10556	14.795	-7.13091	1.38899	0.0105	0.0251162	yes
XLOC_003275	XLOC_003275	AA465934,AI450353	chr11:83291698-83299037	treat	ctrl	OK	58.2505	1.87927	4.95402	-6.98165	5e-05	0.000220296	yes	up-regulated
XLOC_024594	XLOC_024594	Prss45	chr9:110834587-110841310	treat	ctrl	OK	1.94551	0.107603	4.17636	-1.94031	0.0165	0.036894	yes	up-regulated
XLOC_010635	XLOC_010635	-	chr17:64140104-64141454	treat	ctrl	OK	0.0273918	1.80368	-6.04106	2.13173	0.25045	0.337583	no
XLOC_011975	XLOC_011975	AW112010	chr19:11047611-11050566	treat	ctrl	OK	0.0505702	2.72548	-5.75208	2.0048	0.2359	0.323267	no
XLOC_006985	XLOC_006985	-	chr14:60212719-60213989	treat	ctrl	OK	0.0267004	1.04369	-5.28869	1.69216	0.12685	0.198535	no
XLOC_001262	XLOC_001262	-	chr1:161011151-161012780	treat	ctrl	OK	0.0198911	0.767136	-5.26928	1.17042	0.19065	0.27393	no
XLOC_023638	XLOC_023638	-	chr8:84204059-84205071	treat	ctrl	OK	0.0354126	1.34227	-5.24427	1.73187	0.2359	0.323267	no
XLOC_007987	XLOC_007987	-	chr15:96281557-96282326	treat	ctrl	OK	0.071852	2.37563	-5.04714	1.86022	0.1268	0.198514	no
XLOC_015073	XLOC_015073	Adh7	chr3:138210716-138239663	treat	ctrl	OK	0.046787	1.51008	-5.01237	3.16895	0.0858	0.145605	no
XLOC_007977	XLOC_007977	Cntn1	chr15:92051164-92341967	treat	ctrl	NOTEST	0.0102691	0.312216	-4.92616	0	1	1	no
XLOC_019272	XLOC_019272	Efcc1	chr6:87730868-87755911	treat	ctrl	OK	0.0232708	0.704276	-4.91955	2.1192	0.1594	0.237981	no
XLOC_026531	XLOC_026531	Gja6	chrX:160768012-160994681	treat	ctrl	NOTEST	0.0172161	0.515982	-4.90549	0	1	1	no
XLOC_000778	XLOC_000778	Il17f	chr1:20777145-20784270	treat	ctrl	OK	0.0292681	0.835966	-4.83604	1.55796	0.2359	0.323267	no
XLOC_026619	XLOC_026619	Zfy2	chrY:2106174-2170409	treat	ctrl	NOTEST	0.0119142	0.33996	-4.83461	0	1	1	no
XLOC_025024	XLOC_025024	Lman1l	chr9:57607032-57620774	treat	ctrl	NOTEST	0.0184738	0.513804	-4.79766	0	1	1	no
XLOC_022250	XLOC_022250	Trim12a	chr7:104299896-104324838	treat	ctrl	NOTEST	0.0214779	0.592104	-4.78493	0	1	1	no
XLOC_012025	XLOC_012025	-	chr19:16132820-16388515	treat	ctrl	OK	0.093429	2.57173	-4.78273	1.04513	0.2471	0.334272	no
XLOC_024687	XLOC_024687	-	chr9:3386562-3387047	treat	ctrl	OK	0.106184	2.89367	-4.76826	1.93508	0.2359	0.323267	no
XLOC_004874	XLOC_004874	Lrfn5	chr12:61524631-61845258	treat	ctrl	NOTEST	0.00798949	0.212469	-4.73301	0	1	1	no
XLOC_024003	XLOC_024003	-	chr9:21134986-21135519	treat	ctrl	OK	0.0898322	2.30063	-4.67865	1.813	0.2359	0.323267	no
XLOC_010053	XLOC_010053	-	chr17:83820828-83821758	treat	ctrl	OK	0.0404226	1.02804	-4.66859	1.06988	0.1791	0.261238	no
XLOC_022367	XLOC_022367	Far1	chr7:113513833-113570888	treat	ctrl	OK	0.0851862	2.15386	-4.66016	1.14282	0.34405	0.43696	no
XLOC_010705	XLOC_010705	-	chr17:83632211-83632819	treat	ctrl	OK	0.104208	2.5931	-4.63714	1.20764	0.1784	0.260404	no
XLOC_025801	XLOC_025801	Gpr174	chrX:107255877-107296769	treat	ctrl	NOTEST	0.00591177	0.146661	-4.63275	0	1	1	no
XLOC_007471	XLOC_007471	-	chr14:60212025-60212568	treat	ctrl	OK	0.0870398	2.05257	-4.55961	1.7508	0.2359	0.323267	no
XLOC_023925	XLOC_023925	Mmp13	chr9:7272513-7283333	treat	ctrl	NOTEST	0.0240105	0.560898	-4.546	0	1	1	no
XLOC_023637	XLOC_023637	-	chr8:84201589-84202622	treat	ctrl	OK	0.0725886	1.69341	-4.54404	1.95031	0.1594	0.237981	no
XLOC_010574	XLOC_010574	Pp2d1	chr17:53479233-53539451	treat	ctrl	NOTEST	0.0261298	0.604515	-4.53201	0	1	1	no
XLOC_004882	XLOC_004882	-	chr12:66282533-66283260	treat	ctrl	OK	0.0553702	1.27956	-4.5304	1.58312	0.2359	0.323267	no
XLOC_016838	XLOC_016838	-	chr4:94461145-94477127	treat	ctrl	OK	0.132679	3.04712	-4.52143	2.19187	0.08745	0.148034	no
XLOC_006180	XLOC_006180	-	chr13:16027438-16028215	treat	ctrl	OK	0.111295	2.5372	-4.51078	2.41562	0.1646	0.244076	no
XLOC_024465	XLOC_024465	-	chr9:97068708-97069712	treat	ctrl	OK	0.039504	0.898657	-4.5077	1.63003	0.25045	0.337583	no
XLOC_021916	XLOC_021916	-	chr7:45671864-45672840	treat	ctrl	OK	0.0371018	0.843014	-4.50599	1.48397	0.2359	0.323267	no
XLOC_015135	XLOC_015135	-	chr3:4211522-4211787	treat	ctrl	OK	0.591905	13.3827	-4.49886	3.76444	0.2359	0.323267	no
XLOC_018250	XLOC_018250	-	chr5:32164524-32165308	treat	ctrl	OK	0.0549549	1.22462	-4.47795	1.69268	0.25045	0.337583	no
XLOC_021291	XLOC_021291	Dhx32	chr7:133709332-133881532	treat	ctrl	OK	0.110606	2.45845	-4.47425	0.687916	0.49745	0.586027	no
XLOC_025385	XLOC_025385	2010315B03Rik	chr9:124291803-124312694	treat	ctrl	OK	0.0386422	0.858041	-4.4728	1.96463	0.2508	0.337887	no
XLOC_002340	XLOC_002340	A330049N07Rik	chr10:72973302-73086705	treat	ctrl	NOTEST	0.0174888	0.387921	-4.47126	0	1	1	no
XLOC_004017	XLOC_004017	-	chr11:61867969-61868774	treat	ctrl	OK	0.0479711	1.05509	-4.45906	1.52109	0.2359	0.323267	no
XLOC_011070	XLOC_011070	-	chr18:83359083-83366987	treat	ctrl	OK	0.428703	9.3295	-4.44375	3.14797	0.2359	0.323267	no
XLOC_012378	XLOC_012378	Entpd8	chr2:25080322-25095205	treat	ctrl	NOTEST	0.0148292	0.321544	-4.43851	0	1	1	no
XLOC_019623	XLOC_019623	-	chr6:13158087-13166363	treat	ctrl	OK	0.148381	3.187	-4.42482	1.9776	0.2359	0.323267	no
XLOC_012843	XLOC_012843	-	chr2:104827057-104827748	treat	ctrl	OK	0.0741348	1.56618	-4.40095	1.61641	0.24105	0.328455	no
XLOC_015240	XLOC_015240	-	chr3:48993537-48993842	treat	ctrl	OK	0.3318	7.00896	-4.40081	2.74699	0.2359	0.323267	no
XLOC_022077	XLOC_022077	2900076A07Rik	chr7:81523549-81531502	treat	ctrl	OK	0.0315911	0.666844	-4.39976	1.21171	0.2168	0.303218	no
XLOC_022425	XLOC_022425	-	chr7:126296235-126297051	treat	ctrl	OK	0.0941676	1.97514	-4.39058	2.10873	0.1799	0.262099	no
XLOC_015219	XLOC_015219	-	chr3:37677585-37678263	treat	ctrl	OK	0.067716	1.41573	-4.3859	1.71486	0.24485	0.332045	no
XLOC_009874	XLOC_009874	Ptchd4	chr17:42315946-42507741	treat	ctrl	NOTEST	0.00419884	0.0876066	-4.38298	0	1	1	no
XLOC_009110	XLOC_009110	-	chr16:20241938-20242647	treat	ctrl	OK	0.0574138	1.18932	-4.3726	1.53428	0.2359	0.323267	no
XLOC_011980	XLOC_011980	Ms4a1	chr19:11196816-11299884	treat	ctrl	NOTEST	0.0152535	0.312439	-4.35637	0	1	1	no
XLOC_008101	XLOC_008101	Il7r	chr15:9506158-9529876	treat	ctrl	NOTEST	0.0103434	0.21152	-4.35401	0	1	1	no
XLOC_014446	XLOC_014446	0610010B08Rik,Gm14430	chr2:175185164-175338212	treat	ctrl	NOTEST	0.0143191	0.291426	-4.34712	0	1	1	no
XLOC_002830	XLOC_002830	Hba-a1,Hba-a2	chr11:32296488-32297310	treat	ctrl	OK	317.897	23.9572	3.73003	-15.1869	5e-05	0.000220296	yes	up-regulated
XLOC_004344	XLOC_004344	-	chr11:96811694-96812746	treat	ctrl	OK	0.107151	2.14127	-4.32075	1.66966	0.2401	0.327545	no
XLOC_023079	XLOC_023079	Adgrg3	chr8:95017691-95045249	treat	ctrl	NOTEST	0.0126317	0.25178	-4.31704	0	1	1	no
XLOC_021833	XLOC_021833	-	chr7:37318099-37318752	treat	ctrl	OK	0.0648615	1.29093	-4.31491	1.54528	0.23605	0.323337	no
XLOC_001237	XLOC_001237	Lhx4	chr1:155701693-155742027	treat	ctrl	NOTEST	0.0171815	0.340247	-4.30765	0	1	1	no
XLOC_012061	XLOC_012061	A930007I19Rik	chr19:29503662-29521987	treat	ctrl	NOTEST	0.0133611	0.258489	-4.274	0	1	1	no
XLOC_013984	XLOC_013984	-	chr2:104827057-104827748	treat	ctrl	OK	0.125455	2.41505	-4.26681	1.82202	0.1535	0.231096	no
XLOC_005198	XLOC_005198	-	chr12:112721146-112721582	treat	ctrl	OK	0.130416	2.49892	-4.26011	1.81823	0.2359	0.323267	no
XLOC_004970	XLOC_004970	-	chr12:83741814-83742669	treat	ctrl	OK	0.0487956	0.916946	-4.23201	1.56524	0.25045	0.337583	no
XLOC_010122	XLOC_010122	-	chr17:10202923-10204221	treat	ctrl	OK	0.0786061	1.4549	-4.21014	2.01834	0.1987	0.283093	no
XLOC_018198	XLOC_018198	4931409K22Rik	chr5:24543433-24555469	treat	ctrl	NOTEST	0.0197106	0.361817	-4.19822	0	1	1	no
XLOC_013284	XLOC_013284	-	chr2:167530407-167531221	treat	ctrl	OK	0.0521723	0.94804	-4.18359	1.55941	0.25045	0.337583	no
XLOC_014872	XLOC_014872	-	chr3:95995969-95996526	treat	ctrl	OK	0.0921395	1.66533	-4.17584	1.7312	0.25045	0.337583	no
XLOC_021540	XLOC_021540	Obox6	chr7:15833249-15839679	treat	ctrl	NOTEST	0.0251195	0.450721	-4.16535	0	1	1	no
XLOC_022996	XLOC_022996	-	chr8:84063927-84064627	treat	ctrl	OK	0.0584933	1.04493	-4.15899	1.4582	0.23595	0.323267	no
XLOC_009255	XLOC_009255	-	chr16:46390194-46390893	treat	ctrl	OK	0.0586157	1.0471	-4.15897	1.45873	0.23595	0.323267	no
XLOC_004003	XLOC_004003	-	chr11:60898324-60899940	treat	ctrl	OK	0.0401531	0.705542	-4.13515	1.8078	0.1799	0.262099	no
XLOC_016317	XLOC_016317	Cd164l2	chr4:133220808-133224554	treat	ctrl	OK	2.47326	0.238231	3.37598	-2.76646	0.0147	0.0335714	yes	up-regulated
XLOC_019784	XLOC_019784	-	chr6:50200450-50200832	treat	ctrl	OK	0.174215	2.98576	-4.09915	1.91785	0.23595	0.323267	no
XLOC_002005	XLOC_002005	4930477N07Rik	chr10:119320233-119331862	treat	ctrl	OK	0.0712974	1.2152	-4.0912	1.12353	0.234	0.321762	no
XLOC_020809	XLOC_020809	-	chr7:49860330-49861065	treat	ctrl	OK	0.0601991	1.02447	-4.089	1.55582	0.25055	0.337634	no
XLOC_013347	XLOC_013347	Zfp931	chr2:178066877-178078425	treat	ctrl	OK	0.132743	2.24235	-4.07831	2.49359	0.12525	0.196655	no
XLOC_006466	XLOC_006466	6720489N17Rik	chr13:62603014-62624182	treat	ctrl	OK	0.0603427	1.00872	-4.0632	3.01583	0.02935	0.0599507	no
XLOC_022000	XLOC_022000	A330076H08Rik,Mir344g	chr7:61943900-61982359	treat	ctrl	NOTEST	0.0191462	0.317541	-4.05181	0	1	1	no
XLOC_023809	XLOC_023809	-	chr8:115707079-115707696	treat	ctrl	OK	0.427984	7.01069	-4.03393	1.70918	0.19535	0.279349	no
XLOC_024691	XLOC_024691	Pdgfd	chr9:6168611-6378723	treat	ctrl	OK	0.0830419	1.33635	-4.00831	2.02042	0.11105	0.178782	no
XLOC_014453	XLOC_014453	Gm14305	chr2:176708352-176721813	treat	ctrl	OK	0.0693477	1.11202	-4.0032	1.99403	0.20685	0.292315	no
XLOC_017491	XLOC_017491	-	chr5:32162964-32164242	treat	ctrl	NOTEST	0.0292586	0.466723	-3.99564	0	1	1	no
XLOC_010671	XLOC_010671	-	chr17:74187138-74187841	treat	ctrl	OK	0.0905206	1.43195	-3.98359	1.5053	0.2494	0.336531	no
XLOC_006510	XLOC_006510	-	chr13:67661312-67662113	treat	ctrl	OK	0.0533427	0.842536	-3.98138	1.48247	0.2505	0.337594	no
XLOC_014867	XLOC_014867	-	chr3:95668631-95669179	treat	ctrl	OK	0.0946795	1.48713	-3.97333	1.64869	0.2505	0.337594	no
XLOC_006986	XLOC_006986	-	chr14:60216341-60217369	treat	ctrl	OK	0.0766567	1.16162	-3.92159	1.91743	0.21235	0.298226	no
XLOC_013586	XLOC_013586	-	chr2:32970275-32970855	treat	ctrl	OK	0.0969889	1.4603	-3.9123	1.5201	0.236	0.323309	no
XLOC_023433	XLOC_023433	Adrb3	chr8:27225775-27229588	treat	ctrl	NOTEST	0.0120114	0.180613	-3.91042	0	1	1	no
XLOC_002987	XLOC_002987	-	chr11:58847234-58884338	treat	ctrl	OK	1.01423	15.2468	-3.91005	2.36228	0.27775	0.366715	no
XLOC_016511	XLOC_016511	-	chr4:155222865-155223076	treat	ctrl	OK	2.52501	37.5032	-3.89266	4.83026	0.23595	0.323267	no
XLOC_014174	XLOC_014174	Pank2	chr2:131127411-131604824	treat	ctrl	OK	0.126004	1.86264	-3.88581	0.396085	0.41585	0.51005	no
XLOC_016442	XLOC_016442	-	chr4:146050410-146050822	treat	ctrl	OK	0.146825	2.16252	-3.88054	1.69824	0.23625	0.323488	no
XLOC_002122	XLOC_002122	Syne1	chr10:5336948-5550692	treat	ctrl	NOTEST	0.0082834	0.121125	-3.87013	0	1	1	no
XLOC_005466	XLOC_005466	Slc10a1	chr12:80953184-80968079	treat	ctrl	NOTEST	0.0240651	0.351527	-3.86863	0	1	1	no
XLOC_022943	XLOC_022943	Hsh2d	chr8:72189667-72200958	treat	ctrl	OK	0.0557951	0.803451	-3.848	1.71968	0.1799	0.262099	no
XLOC_001682	XLOC_001682	Neurog3	chr10:62107655-62134763	treat	ctrl	OK	2.37725	0.255142	3.21992	-2.63883	0.0154	0.034871	yes	up-regulated
XLOC_024679	XLOC_024679	Ccr2	chr9:124102182-124109140	treat	ctrl	NOTEST	0.016629	0.236211	-3.8283	0	1	1	no
XLOC_010120	XLOC_010120	Pabpc6	chr17:9666496-9669704	treat	ctrl	NOTEST	0.00937515	0.133153	-3.8281	0	1	1	no
XLOC_013242	XLOC_013242	Rbpjl	chr2:164389392-164415988	treat	ctrl	NOTEST	0.01253	0.177885	-3.82749	0	1	1	no
XLOC_012935	XLOC_012935	-	chr2:120687717-120731536	treat	ctrl	OK	1.54289	21.8548	-3.82424	6.81911	0.0002	0.000778209	yes
XLOC_019114	XLOC_019114	5430402O13Rik	chr6:50566642-50596590	treat	ctrl	OK	1.59632	0.187069	3.09311	-1.56717	0.01615	0.0361811	yes	up-regulated
XLOC_021871	XLOC_021871	Spib	chr7:44525994-44532071	treat	ctrl	NOTEST	0.0218355	0.306521	-3.81124	0	1	1	no
XLOC_014510	XLOC_014510	-	chr3:8924814-8925349	treat	ctrl	OK	0.0892594	1.24417	-3.80103	1.44326	0.2361	0.323337	no
XLOC_001344	XLOC_001344	Ly9	chr1:171588612-171607410	treat	ctrl	NOTEST	0.0258008	0.357681	-3.79318	0	1	1	no
XLOC_024583	XLOC_024583	Mir6236	chr9:110281264-110281409	treat	ctrl	OK	31053.9	428446	-3.78627	2.78204	0.02685	0.0556487	no
XLOC_013963	XLOC_013963	Rag1	chr2:101638251-101649532	treat	ctrl	NOTEST	0.00434275	0.0593001	-3.77135	0	1	1	no
XLOC_017041	XLOC_017041	Gjb4	chr4:127351085-127354081	treat	ctrl	OK	0.0915282	1.24594	-3.76687	2.66846	0.06315	0.113196	no
XLOC_017521	XLOC_017521	Adra2c	chr5:35278565-35281763	treat	ctrl	OK	0.70859	0.0851179	3.05742	-3.06978	0.0068	0.0173241	yes	up-regulated
XLOC_024892	XLOC_024892	4931429I11Rik	chr9:40894848-40964112	treat	ctrl	NOTEST	0.0305319	0.412442	-3.7558	0	1	1	no
XLOC_007620	XLOC_007620	Dct	chr14:118012789-118052246	treat	ctrl	OK	2.11375	0.254468	3.05424	-2.57631	0.00025	0.000947574	yes	up-regulated
XLOC_016963	XLOC_016963	Tmem125	chr4:118540940-118543726	treat	ctrl	NOTEST	0.0188427	0.24612	-3.70729	0	1	1	no
XLOC_023535	XLOC_023535	Gm10033	chr8:69371024-69395544	treat	ctrl	OK	0.060282	0.786628	-3.70588	1.42908	0.0241	0.0508771	no
XLOC_016206	XLOC_016206	9530002B09Rik	chr4:122689258-122705135	treat	ctrl	NOTEST	0.0463819	0.602731	-3.69988	0	1	1	no
XLOC_012483	XLOC_012483	-	chr2:31435805-31445116	treat	ctrl	OK	1.76302	22.8741	-3.69759	4.15086	0.2361	0.323337	no
XLOC_023411	XLOC_023411	Adam5	chr8:24727092-24824369	treat	ctrl	NOTEST	0.0131322	0.170293	-3.69684	0	1	1	no
XLOC_007692	XLOC_007692	Gm5468	chr15:25414191-25452418	treat	ctrl	NOTEST	0.0105238	0.136194	-3.69393	0	1	1	no
XLOC_021834	XLOC_021834	Zfp536	chr7:37479108-37769752	treat	ctrl	NOTEST	0.00737827	0.0941723	-3.67395	0	1	1	no
XLOC_007472	XLOC_007472	-	chr14:60212719-60213989	treat	ctrl	OK	0.186858	2.38099	-3.67154	1.96296	0.1722	0.252991	no
XLOC_019396	XLOC_019396	-	chr6:118002657-118003485	treat	ctrl	OK	0.0733392	0.920684	-3.65005	1.42348	0.25065	0.337712	no
XLOC_018130	XLOC_018130	-	chr5:3236469-3236946	treat	ctrl	OK	0.348989	4.37434	-3.64781	2.43914	0.149	0.225554	no
XLOC_004062	XLOC_004062	-	chr11:69599706-69610682	treat	ctrl	OK	0.133965	1.66331	-3.63413	0.571041	0.48395	0.573909	no
XLOC_020073	XLOC_020073	-	chr6:117926667-117928117	treat	ctrl	OK	0.118691	1.47007	-3.6306	2.66885	0.0297	0.0605591	no
XLOC_019634	XLOC_019634	-	chr6:18109232-18109648	treat	ctrl	OK	0.158936	1.95821	-3.62302	1.78407	0.2509	0.337993	no
XLOC_023414	XLOC_023414	Htra4	chr8:25024927-25038962	treat	ctrl	OK	0.0571532	0.693668	-3.60134	2.46786	0.0632	0.113273	no
XLOC_013320	XLOC_013320	-	chr2:174046155-174046350	treat	ctrl	OK	22.3382	268.86	-3.58927	2.29066	0.06695	0.118698	no
XLOC_021087	XLOC_021087	-	chr7:105412827-105413043	treat	ctrl	OK	4.60919	55.0373	-3.57782	1.19647	0.1204	0.190978	no
XLOC_023926	XLOC_023926	Mmp12	chr9:7347373-7360461	treat	ctrl	NOTEST	0.0091305	0.108997	-3.57745	0	1	1	no
XLOC_014708	XLOC_014708	Tmem154	chr3:84666191-84704575	treat	ctrl	NOTEST	0.00990588	0.118241	-3.5773	0	1	1	no
XLOC_000033	XLOC_000033	Gdap1	chr1:17145372-17164270	treat	ctrl	NOTEST	0.0150716	0.17967	-3.57544	0	1	1	no
XLOC_000018	XLOC_000018	Prex2	chr1:10993464-11303682	treat	ctrl	NOTEST	0.0329561	0.392531	-3.57419	0	1	1	no
XLOC_008845	XLOC_008845	Cd200r1	chr16:44765735-44794977	treat	ctrl	NOTEST	0.0167699	0.19966	-3.5736	0	1	1	no
XLOC_001119	XLOC_001119	Map3k19	chr1:127815270-127841078	treat	ctrl	NOTEST	0.0166413	0.197946	-3.57227	0	1	1	no
XLOC_017721	XLOC_017721	Fgf5	chr5:98254183-98277033	treat	ctrl	NOTEST	0.0141863	0.167767	-3.56389	0	1	1	no
XLOC_026345	XLOC_026345	Hsf3	chrX:96306866-96357240	treat	ctrl	NOTEST	0.0176586	0.2087	-3.56299	0	1	1	no
XLOC_024995	XLOC_024995	Cyp19a1	chr9:54165936-54193442	treat	ctrl	NOTEST	0.0260266	0.306991	-3.56013	0	1	1	no
XLOC_018871	XLOC_018871	-	chr5:149614287-149614680	treat	ctrl	OK	0.343307	4.04338	-3.55799	1.50663	0.15945	0.237981	no
XLOC_000546	XLOC_000546	-	chr1:161011151-161012780	treat	ctrl	OK	0.0965246	1.13626	-3.55725	1.78934	0.2021	0.286755	no
XLOC_009233	XLOC_009233	-	chr16:43638577-43639528	treat	ctrl	OK	0.107139	1.25676	-3.55215	1.70645	0.1691	0.249338	no
XLOC_007474	XLOC_007474	-	chr14:60216341-60217369	treat	ctrl	OK	0.102529	1.1936	-3.54121	1.39285	0.1355	0.209072	no
XLOC_008636	XLOC_008636	-	chr16:8882774-8883359	treat	ctrl	OK	0.16203	1.87896	-3.5356	1.49466	0.1594	0.237981	no
XLOC_009747	XLOC_009747	H2-Eb2	chr17:34325674-34341410	treat	ctrl	NOTEST	0.00886465	0.102547	-3.53207	0	1	1	no
XLOC_003506	XLOC_003506	Ccdc103,Fam187a	chr11:102881243-102886731	treat	ctrl	OK	0.768329	0.0933807	3.04053	-1.94392	0.013	0.0302458	yes	up-regulated
XLOC_017859	XLOC_017859	-	chr5:120219270-120220829	treat	ctrl	OK	0.144464	1.65377	-3.51698	2.54604	0.0326	0.0654861	no
XLOC_017157	XLOC_017157	-	chr4:136929416-137048791	treat	ctrl	OK	0.126186	1.4444	-3.51684	1.02438	0.23615	0.323378	no
XLOC_005891	XLOC_005891	-	chr13:51567168-51567628	treat	ctrl	OK	0.259232	2.96669	-3.51654	2.19863	0.1646	0.244076	no
XLOC_008926	XLOC_008926	-	chr16:85856171-85857486	treat	ctrl	OK	0.107741	1.22909	-3.51195	2.3953	0.05095	0.0951047	no
XLOC_005929	XLOC_005929	Slc25a48	chr13:56438354-56472363	treat	ctrl	OK	1.43287	0.175658	3.02807	-2.74681	0.00935	0.022754	yes	up-regulated
XLOC_011079	XLOC_011079	-	chr18:88865182-88866162	treat	ctrl	OK	0.110719	1.25111	-3.49824	2.3491	0.12385	0.195231	no
XLOC_010185	XLOC_010185	Zfp947	chr17:22144358-22165977	treat	ctrl	NOTEST	0.0483363	0.546086	-3.49795	0	1	1	no
XLOC_012584	XLOC_012584	-	chr2:53136589-53191527	treat	ctrl	OK	0.175703	1.98137	-3.49529	1.04313	0.22225	0.309429	no
XLOC_004992	XLOC_004992	-	chr12:85085836-85106470	treat	ctrl	NOTEST	0.0564872	0.636337	-3.49379	0	1	1	no
XLOC_019575	XLOC_019575	Smco2	chr6:146850109-146871404	treat	ctrl	OK	0.139331	1.56541	-3.48996	2.55718	0.0302	0.0614244	no
XLOC_018404	XLOC_018404	-	chr5:85963500-85964201	treat	ctrl	OK	0.116743	1.3089	-3.48696	1.70118	0.1799	0.262099	no
XLOC_011810	XLOC_011810	Pnliprp1	chr19:58728886-58744169	treat	ctrl	NOTEST	0.0221192	0.247743	-3.48548	0	1	1	no
XLOC_000545	XLOC_000545	-	chr1:161009813-161010413	treat	ctrl	OK	0.163343	1.82219	-3.4797	1.94775	0.1646	0.244076	no
XLOC_026182	XLOC_026182	Gm648	chrX:56543873-56549606	treat	ctrl	OK	0.0755328	0.839499	-3.47435	1.72773	0.1646	0.244076	no
XLOC_023854	XLOC_023854	-	chr8:122262075-122262643	treat	ctrl	OK	0.169978	1.87854	-3.46619	1.39657	0.1345	0.207865	no
XLOC_017200	XLOC_017200	Spata21	chr4:141088344-141112759	treat	ctrl	OK	0.170098	1.87897	-3.46551	1.4059	0.2354	0.323059	no
XLOC_001982	XLOC_001982	-	chr10:115368403-115369070	treat	ctrl	OK	0.195036	2.15111	-3.46327	2.1247	0.0962	0.159571	no
XLOC_011877	XLOC_011877	-	chr19:5474007-5474350	treat	ctrl	OK	0.229831	2.5337	-3.4626	1.87757	0.2367	0.32394	no
XLOC_004245	XLOC_004245	Ccl9	chr11:83572916-83578636	treat	ctrl	NOTEST	0.0110932	0.122091	-3.4602	0	1	1	no
XLOC_018173	XLOC_018173	Fbxl13	chr5:21483846-21645605	treat	ctrl	NOTEST	0.012085	0.13192	-3.44838	0	1	1	no
XLOC_009320	XLOC_009320	Epha3	chr16:63545217-63864157	treat	ctrl	NOTEST	0.0560508	0.611524	-3.4476	0	1	1	no
XLOC_018996	XLOC_018996	Chrm2	chr6:36333137-36524774	treat	ctrl	NOTEST	0.0170358	0.185541	-3.4451	0	1	1	no
XLOC_011861	XLOC_011861	Peli3	chr19:4931854-4943092	treat	ctrl	OK	0.883294	0.108378	3.02682	-2.49583	0.0164	0.0366956	yes	up-regulated
XLOC_016743	XLOC_016743	-	chr4:59758919-59760056	treat	ctrl	OK	0.0675297	0.730284	-3.43486	1.68842	0.16465	0.244106	no
XLOC_022663	XLOC_022663	-	chr8:11637731-11638315	treat	ctrl	OK	0.162477	1.7531	-3.4316	1.44666	0.15945	0.237981	no
XLOC_013056	XLOC_013056	Gm38402	chr2:144459279-144467794	treat	ctrl	NOTEST	0.0209634	0.225524	-3.42734	0	1	1	no
XLOC_006496	XLOC_006496	Zfp458	chr13:67254917-67269068	treat	ctrl	NOTEST	0.0189263	0.203333	-3.42538	0	1	1	no
XLOC_011766	XLOC_011766	Cfap43	chr19:47736532-47837361	treat	ctrl	OK	0.484019	5.1923	-3.42324	1.38775	0.1866	0.269469	no
XLOC_013070	XLOC_013070	-	chr2:147012189-147012509	treat	ctrl	OK	0.565326	6.06273	-3.42281	2.64524	0.1799	0.262099	no
XLOC_022343	XLOC_022343	Ascl3	chr7:109727464-109731732	treat	ctrl	NOTEST	0.0577692	0.618253	-3.41982	0	1	1	no
XLOC_006485	XLOC_006485	-	chr13:65241334-65242297	treat	ctrl	OK	0.256136	2.73976	-3.41907	2.104	0.0967	0.160269	no
XLOC_000805	XLOC_000805	Gm15455	chr1:33835898-33838914	treat	ctrl	NOTEST	0.0210807	0.225011	-3.416	0	1	1	no
XLOC_013740	XLOC_013740	Cerkl	chr2:79255425-79428988	treat	ctrl	NOTEST	0.0182095	0.193851	-3.41219	0	1	1	no
XLOC_025316	XLOC_025316	Arpp21	chr9:112065090-112348925	treat	ctrl	NOTEST	0.0405897	0.429189	-3.40243	0	1	1	no
XLOC_002189	XLOC_002189	Arg1	chr10:24915206-24927470	treat	ctrl	NOTEST	0.0246209	0.260092	-3.40106	0	1	1	no
XLOC_026558	XLOC_026558	Tlr7	chrX:167304925-167330571	treat	ctrl	NOTEST	0.00782934	0.0826216	-3.39956	0	1	1	no
XLOC_026315	XLOC_026315	1700084M14Rik	chrX:91575210-91575911	treat	ctrl	OK	0.0831621	0.877347	-3.39915	1.24944	0.2381	0.325335	no
XLOC_020189	XLOC_020189	1700101I11Rik	chr6:129532183-129542331	treat	ctrl	OK	0.0957781	1.00988	-3.39834	0.639178	0.4902	0.579629	no
XLOC_011881	XLOC_011881	Ovol1	chr19:5549136-5560575	treat	ctrl	OK	1.66106	0.271782	2.61159	-4.20063	0.0001	0.000416641	yes	up-regulated
XLOC_003915	XLOC_003915	-	chr11:53188229-53188813	treat	ctrl	OK	0.162477	1.70016	-3.38736	1.42797	0.15945	0.237981	no
XLOC_020761	XLOC_020761	-	chr7:45124636-45125146	treat	ctrl	OK	0.20414	2.13025	-3.38339	1.42631	0.15945	0.237981	no
XLOC_020103	XLOC_020103	Gdf3	chr6:122605402-122610071	treat	ctrl	NOTEST	0.0148333	0.154521	-3.3809	0	1	1	no
XLOC_011944	XLOC_011944	5730408K05Rik,Mir5136	chr19:8883877-8892760	treat	ctrl	OK	20.2341	3.31712	2.60878	-2.66524	0.0014	0.00433554	yes	up-regulated
XLOC_007883	XLOC_007883	-	chr15:80015828-80016833	treat	ctrl	OK	0.118361	1.21554	-3.36033	2.04917	0.1125	0.180723	no
XLOC_000687	XLOC_000687	-	chr1:181783679-181791971	treat	ctrl	OK	0.219341	2.25117	-3.35943	1.41471	0.15955	0.238043	no
XLOC_017414	XLOC_017414	6030443J06Rik	chr5:22550412-22558171	treat	ctrl	NOTEST	0.0150695	0.153342	-3.34705	0	1	1	no
XLOC_006262	XLOC_006262	Hist1h3a	chr13:23761884-23762386	treat	ctrl	OK	10.8866	1.795	2.6005	-3.54592	0.0007	0.00235395	yes	up-regulated
XLOC_026495	XLOC_026495	A230072E10Rik	chrX:151168843-151341879	treat	ctrl	NOTEST	0.0302213	0.30115	-3.31685	0	1	1	no
XLOC_023853	XLOC_023853	-	chr8:122033018-122034290	treat	ctrl	NOTEST	0.0588513	0.584729	-3.31262	0	1	1	no
XLOC_005648	XLOC_005648	-	chr12:116379608-116380222	treat	ctrl	OK	0.157516	1.56336	-3.31108	1.8282	0.16495	0.244483	no
XLOC_023365	XLOC_023365	-	chr8:18890404-18891338	treat	ctrl	OK	0.0839696	0.828566	-3.30268	1.3459	0.16015	0.238653	no
XLOC_003975	XLOC_003975	2610507I01Rik	chr11:59197789-59202431	treat	ctrl	OK	4.42134	0.729222	2.60005	-6.36977	5e-05	0.000220296	yes	up-regulated
XLOC_000648	XLOC_000648	Spta1	chr1:174172775-174248449	treat	ctrl	NOTEST	0.0178191	0.174178	-3.28907	0	1	1	no
XLOC_025703	XLOC_025703	-	chrX:86327549-86328972	treat	ctrl	OK	0.095548	0.931924	-3.28591	1.662	0.13795	0.212067	no
XLOC_010786	XLOC_010786	-	chr18:20986730-20987054	treat	ctrl	OK	0.543689	5.29174	-3.28289	2.45999	0.17995	0.262149	no
XLOC_021299	XLOC_021299	-	chr7:136812342-136812548	treat	ctrl	OK	6.95102	67.6166	-3.28208	5.31826	0.1648	0.244306	no
XLOC_001976	XLOC_001976	Glipr1l2	chr10:112083353-112108098	treat	ctrl	NOTEST	0.0337827	0.328603	-3.28199	0	1	1	no
XLOC_020983	XLOC_020983	Xrra1	chr7:99859118-99917824	treat	ctrl	OK	2.22622	0.370091	2.58864	-3.69523	5e-05	0.000220296	yes	up-regulated
XLOC_010796	XLOC_010796	-	chr18:23933924-23934806	treat	ctrl	OK	0.0891813	0.855952	-3.26272	1.36971	0.1596	0.238096	no
XLOC_009969	XLOC_009969	Fut4-ps1	chr17:56734227-56739292	treat	ctrl	NOTEST	0.064138	0.614974	-3.26127	0	1	1	no
XLOC_013152	XLOC_013152	1700003F12Rik	chr2:154544404-154558853	treat	ctrl	OK	0.17559	1.68284	-3.26061	1.61391	0.1328	0.205668	no
XLOC_001631	XLOC_001631	Vgll2	chr10:52022501-52028471	treat	ctrl	NOTEST	0.0216391	0.206534	-3.25466	0	1	1	no
XLOC_010094	XLOC_010094	Ldhal6b	chr17:5410863-5440260	treat	ctrl	NOTEST	0.0505298	0.481542	-3.25246	0	1	1	no
XLOC_014060	XLOC_014060	-	chr2:119235416-119236042	treat	ctrl	OK	0.14561	1.38416	-3.24883	1.36328	0.15955	0.238043	no
XLOC_014396	XLOC_014396	-	chr2:167517289-167518675	treat	ctrl	OK	0.0796349	0.755985	-3.24688	1.90022	0.1135	0.181988	no
XLOC_000176	XLOC_000176	-	chr1:60705244-60705701	treat	ctrl	OK	0.250065	2.36015	-3.23851	1.35895	0.15955	0.238043	no
XLOC_000686	XLOC_000686	-	chr1:181621866-181626773	treat	ctrl	OK	0.151069	1.42409	-3.23676	1.63996	0.18005	0.262247	no
XLOC_000754	XLOC_000754	Slco5a1	chr1:12866549-12991135	treat	ctrl	NOTEST	0.0426404	0.401713	-3.23587	0	1	1	no
XLOC_022274	XLOC_022274	-	chr7:105412827-105413043	treat	ctrl	OK	8.69063	81.7197	-3.23315	6.55929	0.16445	0.243965	no
XLOC_001253	XLOC_001253	4930562F07Rik	chr1:160044379-160078663	treat	ctrl	OK	0.115205	1.08145	-3.23068	1.22183	0.1079	0.17475	no
XLOC_013583	XLOC_013583	1700019L03Rik	chr2:32775802-32784405	treat	ctrl	NOTEST	0.0192617	0.180798	-3.23057	0	1	1	no
XLOC_013533	XLOC_013533	1700007K13Rik	chr2:28462000-28466324	treat	ctrl	OK	0.101121	0.936468	-3.21114	1.34801	0.15965	0.238105	no
XLOC_000463	XLOC_000463	Tnni1	chr1:135799420-135810989	treat	ctrl	OK	12.9654	2.24037	2.53286	-6.14609	5e-05	0.000220296	yes	up-regulated
XLOC_005330	XLOC_005330	-	chr12:32376461-32376978	treat	ctrl	OK	0.293998	2.71326	-3.20615	1.95005	0.0966	0.16012	no
XLOC_002242	XLOC_002242	-	chr10:41406859-41433541	treat	ctrl	OK	0.395009	3.64164	-3.20463	1.83548	0.1818	0.264204	no
XLOC_013091	XLOC_013091	-	chr2:150403151-150403984	treat	ctrl	OK	0.0963265	0.887058	-3.20302	1.344	0.15965	0.238105	no
XLOC_004559	XLOC_004559	Cacng5	chr11:107874604-107915055	treat	ctrl	OK	4.54295	0.793812	2.51676	-7.18047	5e-05	0.000220296	yes	up-regulated
XLOC_009776	XLOC_009776	G6bos	chr17:35062692-35066184	treat	ctrl	NOTEST	0.0298293	0.272644	-3.19222	0	1	1	no
XLOC_006399	XLOC_006399	Sncb	chr13:54758859-54766440	treat	ctrl	OK	5.81556	1.07653	2.43354	-4.44058	5e-05	0.000220296	yes	up-regulated
XLOC_006957	XLOC_006957	Ltb4r1	chr14:55765961-55768492	treat	ctrl	NOTEST	0.0503269	0.459293	-3.19001	0	1	1	no
XLOC_026533	XLOC_026533	-	chrX:161833300-161834063	treat	ctrl	OK	0.275556	2.50892	-3.18665	1.69694	0.04995	0.0935605	no
XLOC_005193	XLOC_005193	A530016L24Rik	chr12:112489447-112499927	treat	ctrl	NOTEST	0.0579798	0.527502	-3.18556	0	1	1	no
XLOC_004528	XLOC_004528	-	chr11:105166166-105166845	treat	ctrl	OK	0.302574	2.7517	-3.18496	2.25074	0.19195	0.275384	no
XLOC_001232	XLOC_001232	-	chr1:155209219-155209994	treat	ctrl	OK	0.106419	0.967683	-3.18478	1.33513	0.15955	0.238043	no
XLOC_001534	XLOC_001534	-	chr10:23781014-23782101	treat	ctrl	NOTEST	0.0680601	0.613584	-3.17238	0	1	1	no
XLOC_019086	XLOC_019086	Sspo	chr6:48448228-48501250	treat	ctrl	NOTEST	0.00930149	0.0838177	-3.17172	0	1	1	no
XLOC_008868	XLOC_008868	-	chr16:50720227-50732773	treat	ctrl	OK	0.127624	1.14602	-3.16665	2.75505	0.0127	0.0296412	yes
XLOC_001097	XLOC_001097	3830432H09Rik	chr1:119529479-119536165	treat	ctrl	NOTEST	0.0665074	0.596555	-3.16507	0	1	1	no
XLOC_017276	XLOC_017276	-	chr4:149502676-149503230	treat	ctrl	OK	0.168324	1.50801	-3.16333	1.6373	0.18025	0.262468	no
XLOC_006758	XLOC_006758	1700112E06Rik	chr14:22019711-23094571	treat	ctrl	OK	0.126029	1.12569	-3.15898	1.89546	0.08285	0.141559	no
XLOC_012965	XLOC_012965	Slc12a1	chr2:125152599-125230001	treat	ctrl	NOTEST	0.0133207	0.11833	-3.15107	0	1	1	no
XLOC_012083	XLOC_012083	Slc16a12	chr19:34668405-34747111	treat	ctrl	NOTEST	0.0306906	0.271429	-3.14471	0	1	1	no
XLOC_020668	XLOC_020668	-	chr7:34233356-34233665	treat	ctrl	OK	0.317178	2.79455	-3.13925	1.73831	0.2428	0.329816	no
XLOC_022827	XLOC_022827	Lrp2bp	chr8:46010601-46029476	treat	ctrl	NOTEST	0.0368362	0.324036	-3.13696	0	1	1	no
XLOC_007986	XLOC_007986	-	chr15:96279286-96281364	treat	ctrl	OK	0.134874	1.18623	-3.1367	2.02341	0.06655	0.118144	no
XLOC_016341	XLOC_016341	Stpg1	chr4:135495986-135537803	treat	ctrl	OK	0.747153	0.139702	2.41906	-2.48261	0.0102	0.0244851	yes	up-regulated
XLOC_013708	XLOC_013708	6430710C18Rik	chr2:72745845-72813717	treat	ctrl	NOTEST	0.0356374	0.311842	-3.12935	0	1	1	no
XLOC_010851	XLOC_010851	-	chr18:36298302-36299814	treat	ctrl	OK	0.115248	1.00517	-3.12463	2.28153	0.04175	0.0807326	no
XLOC_020417	XLOC_020417	Ptgir	chr7:16906489-16910905	treat	ctrl	NOTEST	0.0179913	0.156738	-3.12298	0	1	1	no
XLOC_009631	XLOC_009631	-	chr17:25946462-25948582	treat	ctrl	OK	0.122062	1.06315	-3.12266	1.55312	0.2041	0.289063	no
XLOC_010876	XLOC_010876	Pcdhb11	chr18:36930284-37841872	treat	ctrl	NOTEST	0.0677239	0.589871	-3.12266	0	1	1	no
XLOC_017037	XLOC_017037	-	chr4:127042656-127043660	treat	ctrl	OK	0.138922	1.20909	-3.12158	1.7448	0.0881	0.148932	no
XLOC_007486	XLOC_007486	Serpine3	chr14:62663666-62830126	treat	ctrl	OK	0.14219	1.23753	-3.12157	0.832618	0.47995	0.570581	no
XLOC_000446	XLOC_000446	Myog	chr1:134290003-134292548	treat	ctrl	NOTEST	0.046808	0.407079	-3.12048	0	1	1	no
XLOC_006519	XLOC_006519	-	chr13:69477710-69534578	treat	ctrl	OK	0.116073	1.00663	-3.11642	0.698906	0.5124	0.600114	no
XLOC_014517	XLOC_014517	-	chr3:9610993-9611528	treat	ctrl	OK	0.178519	1.54798	-3.11624	1.62746	0.18035	0.262567	no
XLOC_022366	XLOC_022366	Far1	chr7:113513833-113570888	treat	ctrl	OK	0.230044	1.99256	-3.11464	1.293	0.34365	0.436623	no
XLOC_026353	XLOC_026353	Otud6a	chrX:100402221-100442717	treat	ctrl	OK	1.42502	0.267527	2.41322	-2.48711	0.00885	0.0217259	yes	up-regulated
XLOC_022672	XLOC_022672	F10	chr8:13037307-13056676	treat	ctrl	NOTEST	0.0380891	0.329023	-3.11074	0	1	1	no
XLOC_001489	XLOC_001489	Zc3h12d	chr10:7832469-7870397	treat	ctrl	NOTEST	0.0232008	0.197228	-3.08762	0	1	1	no
XLOC_009229	XLOC_009229	-	chr16:43627228-43628995	treat	ctrl	NOTEST	0.0600029	0.509748	-3.08668	0	1	1	no
XLOC_022862	XLOC_022862	Ddx60	chr8:61928086-62037701	treat	ctrl	NOTEST	0.0311207	0.263508	-3.0819	0	1	1	no
[truncated: 24,647 more rows]

## Sheet: DEGs
up-regulated	down-regulated
Ano1	Mia3
Hpcal1	Atf2
Cxxc5	Atf7ip
Ddx56	Luc7l2
Fech	Adgrl3
Olfml3	Snap29
Ints5	Gfra1
Dgat1	Tm9sf2
Cgnl1	Cdk13
Ap1b1	Wdr3
Zfp385b	Ddx43
Fbxo17	Tcl1
Nrxn2	Tma16
Sh3bgrl3	Arfgef3
Pxdn	Dzip1
Prkag2	Fmn2
Slc27a1	Peak1
Cracr2b	Tmem100
Cenpm	Ube2b
Fbln7	Cmtm8
Cnnm2	Plau
Vstm4	Ncl
Kdm4a	Pias2
Vps8	Etfdh
Dnm2	Pigf
Cad	Tpm4
Lrrn2	Mad2l1
Fsd1	Nars
Tsr2	Rybp
Rft1	Rps24
Telo2	Sbds
Fam64a	Mest
Kcnt1	Slc36a4
Lhpp	Pcna
Jph2	Zkscan2
Arfgap2	Dnajc2
Creb3l2	Twsg1
Dag1	Dsp
Polg	Erp44
Mapk13	Slc25a40
Cc2d1b	Fam204a
Mast4	Bmper
Fam19a5	Id4
Prr14	Ing3
Rmnd5b	Sms
Katnal1	Ttc19
Col6a1	Rbbp9
Itgb5	D1Ertd622e
Bcap29	Cxadr
2410016O06Rik	Meg3,Mir1906-1,Mir770
Frmd4b	Tmem57
Smo	Samd4
Tspyl2	Nkap
Tmem8	Gldc
Fbxo18	Hnrnpa2b1
Slc22a17	Chd2
Thoc5	Larp7
Dmc1	Brdt,Ephx4
Mepce	Tmem130
Uhrf1bp1	Eif4g2
Bckdhb	Fbxo8
Aars2	Rpl23a
Zfp319	Parg
Tnfaip8l1	Taf1d
Mansc1	Usp24
Fbxl17	Ccnb1ip1
Nup210	Upf2
H6pd	Ocln
Sobp	Zscan18
Plod1	Cobll1
Ndst2	2310035C23Rik
Dnajb2	Tmed8
Agbl5	Egr4
Dcaf15	Pias1
Trerf1	Tra2b
Ltbp3	Morc4
Ston1	Dennd6a
Hgsnat	Strip2
1700037H04Rik	Ndufb5
Ubac1	Zfp524
Snrpc	Serpine1
Nmral1	Capza1
Scd2	Psmd14
Map3k4	Fancl
Sulf2	Usp8
Stim1	Amn1
Xab2	Mphosph8
Unc93b1	Pdcd4
Acta2	Zdhhc23
Myh6	Lrif1
Csf2ra	Arhgap35
Mterf4,Pask	Ltv1
Tcam1	Rragb
Copg1	Sbf2
Vars	Fcf1
Coasy	Ccnh
Thnsl2	Rnf168
Dlgap3	Rab18
Alg1	Dusp10
Sart1	Dusp16
Stk16	Sycp3
Fam58b	Ankrd6
Plxnb1	Cbl
Gm37013,Gm38666,Pcdha1,Pcdha10,Pcdha11,Pcdha12,Pcdha2,Pcdha3,Pcdha4,Pcdha5,Pcdha6,Pcdha7,Pcdha7-g,Pcdha8,Pcdha9,Pcdhac1,Pcdhac2,Pcdhga1,Pcdhga10,Pcdhga11,Pcdhga12,Pcdhga2,Pcdhga3,Pcdhga4,Pcdhga5,Pcdhga6,Pcdhga7,Pcdhga8,Pcdhga9,Pcdhgb1,Pcdhgb2,Pcdhgb4,Pcdhgb5,Pcdhgb6,Pcdhgb7,Pcdhgb8,Pcdhgc3,Pcdhgc4,Pcdhgc5	Ppp2r2a
Stoml1	Tiprl
Paox	Arcn1
Cgn	Coro1a
Tcn2	Lpin1
Gm15800	Ccz1
Ccdc102a	Tppp3
Hs6st1	Siah1a
Dguok	Cdv3
Map2k2	Arid4a
Llgl1	Zfp113
Clcn7	Kdm4c
Txnrd3	AU019823
Adck3	Zfp949
Kcnma1	Cse1l
D430041D05Rik	Sltm
Aldh7a1	Wtap
Fam188b	Nktr
Mast2	Erc1
Adcy3	Ola1
9930104L06Rik	Zfp27
Ap3d1	Psmd1
Tmem199	Dlg1
Esyt1	Cpd
Ddx54	Gm10324
Lrrc8d	Ptpn2
Troap	Mrpl47
Myo1d	2200002J24Rik
Zfp689	Haus2
Osbpl5	Lrrc49
Ddx27	Jam2
Prkd2	Rbm12b1
Grik5	Gtf3c3
Dap3	Sertad2
9430020K01Rik	Pqlc1
Btbd19	Snrpb2
Hsf1	Il1r1
Pvrl1	Dis3
Arsb	Rabgap1
Tomm34	Cyb5r4
Mcrs1	Med6
Cbx6,Npcd,Nptxr	Nol7
Nipsnap1	Igfbp7
Anapc13	C330027C09Rik
Ttll12	Frs2
Itga9	Fdx1
Ssbp4	Cpm
Pank4	Stox1
Dffa	Cnot2
Slc12a4	Efnb2
She	Pts
Pik3r2	Socs5
Mrpl2	Glce
Klhl22	Ccrn4l
Fzd8	Ss18l1
Tacc1	Mfsd1
Arhgdig	Ino80
Marveld1	Hsf2
Gna11	Zfp207
Fblim1	Abcg2
Natd1	Ddx5
Cars2	Tnfrsf10b
Nudc	Metrnl
Retsat	Prdx3
Pgap3	Gnpnat1
Cyth1	Pop4
Bcar1	Lin28b
Polr2c	4933402E13Rik
Epb4.1l4b	Nefm
Large	Ankrd12
Ehbp1l1	Strap
Fam20c	Gclc
Nprl3	Neat1
Msrb2	Hspa1l
Casp9	Cep76
Anapc5	Kcng2
Tead3	Rpp38
Cox15	Pan3
Mrps2	Sf3b6
Dzip1l	Frg1
Gas6	Mapk8
Atg7	Tmem123
Rfxank	Ric8b
Adamts9	Msl2
Adgra2	Mrpl33
Pacs1	Lmbrd1
4930539E08Rik	Api5
Shq1	Gnl2
Adcy9	Mfsd6
Meaf6	Man2a1
Casp8	Sep15
Tle2	Dars
Tm7sf3	Thnsl1
Shkbp1	Peli1
Cdc42ep4	Abhd2
Sh3rf1	Hiat1
Col26a1	Ufm1
Trap1	Tmbim4
Mettl22	4930503L19Rik
Rgma	Erbb3
Srp68	Fabp5
Slc39a11	Socs2
Wif1	2700099C18Rik
2310022B05Rik	Msantd4
Rhbdd2	Bet1
Gys1	Igsf21
Tmem184a	Dbf4
Lamb2	Ppp2r5e
Ddx39b	Nop14
Inpp5e	Ppid
Glyctk	Rnmt
Gak	Mtmr10
Mrgbp	Nsa2
Irf9	Hey1
Cmc2	Ddr2
Trnau1ap	Rest
Mtx1	Nlrp4c
Pigq	Pgm1
Cby1	Vps37a
Tigd3	Papd4
Mthfsd	Cct8
Tbx2	Asphd2
Ranbp10	Rps6ka6
Sh3bp4	Ildr2
Chd3	Usp42
Dhps	Appbp2
Ficd	2010107E04Rik
Ppp2r4	Nedd4l
Man1b1	Mpp6
Cptp	Nr6a1
Aldoc	Kpna2
Bmp7	Zfp354c,Zfp879
Drg1	Rapgef4
Smarcal1	Apold1
Vamp5	9530077C05Rik
Clstn2	Ccnt2
Vps52	Rab10
Scrn1	Serf1
Mta3	Pdcl3
Ccar2	4931406P16Rik
Megf8	Gm8801
Klc1	Mettl9
Wdr11	Phactr2
Gsto2	Ace2
Tmem180	Adad1
Arid1b	Atp2c1
Sgsm3	Cisd2
Smim12	1500011K16Rik
Tnfrsf21	Brca1
Nup188	Wdr37
Rasd1	Slc7a2
Afg3l1	Kidins220
Mrpl37	Parp9
Furin	Phlda2
Pnkp	Ccsap
Ppp1r1b	Icam1
Fam73b	Gbp3
Aco2	Snhg3
Ipo4	Rnf146
Zgpat	Snhg6
Irgq	Ube2d3
Nr5a1	Stx3
Pola2	C87436
Aldh2	Ift88
Ubxn1	Whsc1l1
Add1	Tmem5
Vps37c	Efr3a
Galnt2	Atf1
Nat9	Ice1
Cope	Iqcb1
Cpt1a	Yy1
B9d2	Zfp229
P4ha2	Ccdc160
Slc16a2	Mak16
Ctnnbip1	Rai14
Gypc	Mex3b
Spire2	Dennd5b
Acot7	3110001I22Rik,Bfar
Coq9	Znrf2
Smyd5	Fnip2
Bloc1s5	Esr2
Gtpbp2	Spon2
Gpsm3	Srek1ip1
Crlf1	Flt1
Gfm1	Utf1
Rab36	Cwc27
Bbs1	Nucks1
Fanca	Nol11
Tbkbp1	Nkrf
Dennd3	Zfp869
Gsdmd	Dek
Lsm7	Phax
Suv420h2	D5Ertd579e
Ly6h	Chd6
Ptprs	Ppp2r5a
Acy1	9230110C19Rik
Ndufs6	Rheb
Klhl25	Ly75
Oat	Uhmk1
Phf8	Ccdc88a
Synpo	Zfp568
Crabp1	Zzz3
Pex19	Rev1
Arl10	Hprt
Mthfr	Kif21a
Nf2	Naf1
Rara	Adnp,Dpm1
Btbd6	Gramd3
Gpatch2l	Cenpl
Lrwd1	Gm41
Pcif1	Map3k15
Adam11	Itfg1
Sohlh1	Ier3ip1
Clu	Taf1
Tenm3	Tpbg
Cables2	Tcerg1
Unc45a	Smc3
Spata5l1	Ppil4
Orai2	Sct
Acot11	Ces2g
Tmcc2	Papd5
Trappc9	Tceanc
Tbc1d10b	Esco2
Adpgk	Utp18
Ccdc85c	Brcc3
Plcg1	Morf4l1-ps1
Lipe	Rnf219
Syt9	Ormdl1
Glb1l	Fam126a
Notch3	Amot
Iqsec1	Fubp3
Pde6d	Appbp2
Pip5k1c	Dnajb9
Ercc4	Trim71
Plekhg1	Spty2d1
Dgkd	Pcgf6
Radil	Gopc
Snrpa	Cbr4
Ap3s2	Tbk1
Rom1	Myo6
Maml3	Oxct1
Fahd1	Supt16
Rab11fip3	Nrd1
Ddrgk1	Paxbp1
Grm4	Twf1
Tbl3	Atxn7
Trub1	Desi2
Etl4	Gprc5c
Myo9b	Usp38
Eda	Atp1b1
Prr5	Magohb
Mpped1	Akap2,Pakap,Palm2
Marcksl1	Nbea
Cndp2	AI314180
Atat1	Ergic2
Ap1m1	Fermt2
Ppapdc3	Wdr26
Dbn1	Prkcb
Nelfe	Aldh6a1
Dnah1	Kansl1
1190007I07Rik	Llph
Arhgef4	Pcmtd1
Slc25a18	Hormad1
Hexdc	Ppm1d
Adcy7	Usp45
Slc25a34	Kif15
Hebp2	Banp
Dnmt3b	Hivep2
H1fx	Stk38l
Apeh	Ccdc34
D17H6S53E	Phf11d
Iffo1	Nrn1
Hmox2	Baz1b
Dmap1	Lig4
Bmyc	Slc1a3
Mgat5	Adamts1
Svep1	Gm10439
C8b,Dab1	Gng11
Nisch	Tmem42
Zbtb45	Pcnxl4
Nhsl1	Pgm2l1
Mmp15	Fam73a
Scarb1	Gpr137c
Irak2	Tro
Ighmbp2	Casz1
Lsm14b	Ndc80
Fam181b	Tmem33
Dusp8	Ndel1
Slc30a2	Ndufa1
Cyth2	Zxda
Gss	Mettl4
Gucd1	Eif2s3x
Slc48a1	Trappc13
1110008P14Rik	Pla2g7
Pccb	Gtf2h2
Cpsf3l	Ankrd28
Pdk2	Plscr4
Mrpl15	Wwp1
Tbc1d5	Slc16a11
Syce3	Vma21
Wiz	Tspan6
Celsr2	Rnf17
Spry1	Tspan2
1600014C10Rik	Rslcan18,Zfp708
Fntb	Mtmr1
Sidt2	Gpatch8
Zc3h3	Rad21l
Coro2b	Iws1
Parp3	Itgal
Stat5a	Nup98
Gpam	Prkaa2
Vamp2	Ddx10
Fbrs	Mitf
E330009J07Rik	Map4k3
Ipo9	Tnpo3
Gramd4	Sft2d3
Znf512b	Slc8a1
Rptor	Dimt1
Bex2	Gtse1
Ints1	Rwdd1
Guk1	Gm16973
Tchp	Mbd5
Gmppa	Azi2
Rexo1	Ccdc122
Ablim1	Fbxl22,Usp3
Calhm2	Ssh2
Arid5a	Calm1
Zswim8	Calm2
Fam212a	Prps2
Gns	Atp5j
Ring1	Cbx5
Evpl	Tmem181b-ps
Poldip2	Wasl
Clstn1	Cbfb
Gm2a	Fndc3a
Anapc2	Fmo1
Slc7a8	Nbn
Snap47	Dgke
Mgmt	Paip2
Pwwp2b	Blm
Mmp11	Pon2
Slc38a10	Ammecr1
Unk	Bub1
Ppp6r2	Lsm14a
Pgm2	Ggt5
Ap2a1	Baz2b
Fbxw8	Mllt10
Xrcc1	Usp54
Itpk1	Tlk2
Preb	Zfp418
Gal3st3	Dkc1
Sox18	Pno1
9030624J02Rik	Rbm44
Pfkfb4	Mcur1
Inppl1	Ltn1
Slit3	Adk
Ppm1f	Rsl1d1
Npr1	Xlr5a,Xlr5c
Zfp512	Ncoa3
Pomk	Tec
Svil	Six2
Sf3a2	Hbegf
Trpm4	Nfkbiz
Arhgef11	Alg10b
Tdp1	Pcnp
Slc52a3	Cenpj
Bcl7a	Casp3
Abca3	Gcc2
Adamtsl2	Tmc8
Fam105a	Tdrd3
Ccne1	Parp14
Aph1c	Ppat
Prodh	Rps4x
Man1c1	Trappc6b
Fibp	Hat1
Pomgnt1	Il6ra
Ift122	Atf6
Begain	Fbxw7
Ncdn	Foxj3
Agap3	Zdhhc2
Mvd	Tmem60
Pvrl2	Sppl2a
Hdac6	Blzf1
Llgl2	Morf4l2
Letmd1	Suv420h1
Tsfm	Atxn3
Hlcs	Ncapd3
Banf1	Gm38425
Kctd13,Sez6l2	Fam163a
Tulp3	Cbx1
Dhx30	Taf9b
Abi3	D330045A20Rik
Tmem101	Utp20
Necap2	Ddx21
Psap	Mark1
Ufsp1	Trim2
Fuk	Afap1l1
Fzr1	Btf3l4
Noc2l	Pfkfb2
Smurf1	Cmpk1
Rcc2	N4bp2
Myh9	Acvr2a
Cul7	Luzp1
Pdxk	Rb1
Klhl30	Cox17
Ebf4	Piga
Aasdh	Bhlhb9
Abca2	Zfp87
Lrrc75a	Zufsp
Ap4b1	Rnft1
Prmt7	Yipf6
Elmo2	Tbc1d32
Med27	Cdk17
Zfp414	Ank2
Zdhhc18	Zfp799
Dnajc11	Kantr
Hist1h2bj	Anp32e
Traf3ip1	Xpnpep3
Kank2	Nae1
Wipf3	Ccdc117
Aim1l	Nup160
Jagn1	Rps6kb1
Agpat1	Tmem170b
Rabggta	Sh3glb1
Itprip	Mrpl50
Aoc3	Xpot
Mark4	Lrig2
Tomm40l	Ttll7
Nkd2	Frmd6
Coa4	Ddhd1
Hsd17b10	2410089E03Rik
Sh3bp2	Tmem205
Bard1	Cep57
Zcchc3	1110059G10Rik
Scrib	Hnrnpm
Mrpl10	Pura
Mlkl	Kcng3
Nrbp2	Dnajc3
Cyb561	Erap1
Cdc42bpb	Seh1l
Skiv2l	Gapvd1
Lime1	Mapk10
Defb42	Snx10
Fam198a	Cbx3
Nfya	Cfl2
Psen1	Ythdf2
Urgcp	Prkx
Dok1	Ddx4
Cdk5rap1	Smc2
Snph	Gbe1
Dhx16	Svip
Dus1l	Dcun1d4
Tubg1	Cnot4
Pomt2	2210018M11Rik
Uqcc2	Akap1
Tcf19	Smim13
Ucp2	Dmxl2
Hist1h2bc	Klf4
Mid1ip1	Ncoa4
Col4a2	Dnajb6
Tsc2	Ublcp1
Mad2l2	Supt20
Mmp2	Socs6
Epn3	Arfip1
Slc45a4	Rpl7
R3hdm2	Jtb
Klhdc8a	Orc2
Timeless	Tfam
Wdr62	Dcaf13
Psmf1	Stag1
Tmem231	Rbm18
Ppil2	Il17rd
Map1a	Galnt3
Myl4	Mocs2
Romo1	Lrrc1
Cry2	Dnaja1
Aplnr	Rel
Kif13a	Plekhh2
Birc5	Eml5
Wnt6	Gmps
Wdr24	Sesn2
Engase	Haus3,Poln
Kdm8	Eid1
Gpsm1	Ppfibp1
Col4a4	Mib1
Lbh	Gorab
Adck5	Zfp110
Prr12	Gab3
Gnpat	Ppp3r1
Rmi2	Fam21
Fchsd1	Clp1
Tssc1	Asun
Cul9	Des
Wfdc6a	Micu3
Lingo1	Terf1
Sema7a	Bivm
Pigs	Ppp6r3
Polr3c	Zdhhc21
Prkcz	Clpx
Dgcr2	Cd83
Otub1	Ccdc82
Smarcd2	Figf
Alad	Tefm
Camk2b	Thumpd1
Grk6	Tex11
Stk25	Sh3kbp1
Tyk2	Zfp941
Smyd2	Spcs3
Ndufa10	Plp1
Uhrf1	Gtf2h1
Tmem206	Zfp518a
Zfp446	Emb
Ttf2	Ubr5
Coprs	Ermp1
Gnb4	Wdr78
Lrsam1	Lect1
Aifm2	Prdm5
C130074G19Rik	Jmy
Trio	Ythdc1
Zfp316	Myef2
Adcy6	Cspp1
Sh3bp5	Ttk
Osgep	Kif2a
Coro2a	Xpo4
Zfp579	Tm4sf1
Plbd2	Atf7ip2
Syk	Lifr
Fads1	Pus10
Def8	Mfsd4
Zfp523	Ostm1,Sec63
Ppil1	Mnd1
Ddb2	Zbtb44
Gtf2i	Klhl13
Cacna1h	Znhit6
Itfg3	Mme
Mbp	Sub1
Mamld1	Zfp583
Prrc2b	1700025G04Rik
Tulp2	Sf3b1
Pfkm	B230118H07Rik
Ocel1	Ap3m1
Map2k5	Ahr
Panx1	Gtf2a1
Ltbp2	Top2a
Hps6	Cep63
Stub1	Zfp84
Vars2	Zeb1
Pofut1	Klf12
Tle6	Tpmt
Mxd1	Rnf38
Fbrsl1	Phtf2
Eml3	Metap2
Inpp5k	Arrdc3
Rnmtl1	Papola
Wasf2	Rab1
Tnfrsf19	Cst3
Rab6b	Ddx20
Hmbs	Setd7
Syngr2	Paip1
Ccdc157	Vps13b
Rnf26	Ncor1
Tpcn2	Ndufaf2
Mocs1	Rps7
Zfp629	Ubxn4
Cep89	Ptges3
Chrd	Cntrl
Vps33b	Ankrd45
Emilin3	Slc40a1
Ephb4	Nvl
Ets2	Arxes2
Nelfcd	Cul1
Eefsec	Rest
Evl	Casc5
Sema3b	Enpp2
Gab2	Caprin1
Nadsyn1	Naca
Rab11fip4	Snapc1
Zfp821	Cd68
Dock6	Dcxr
Ngef	Haus6
Gipc1	Jade1
Zfyve19	Prkci
Cnp	Stil
Ttc39a	Hmgcs1
Sorbs3	Galnt7
Msto1	Ppig
Kif1c	Nup62cl
Brsk2	Snhg11
Map4k1	Ubxn2b
Atp6v0a4,D630045J12Rik	Sec62
Smarcb1	Fam107b
H2-Q4	Pik3r3
Bscl2	Skiv2l2
Kcnmb4	Ipo11
Htatip2	Syt14
Ptrh1	Sfrp4
Aldh4a1	Ptpn3
Tmem229b	Phf20
5730409E04Rik	Kbtbd8
Slc44a2	Eif3j1
Prkcsh	Maob
Asrgl1	Rfx3
Polr2l	Plk4
Tgfbrap1	Fam13b
Dtd2	Pwwp2a
Chmp1a	Wls
Aebp1	Eif2s1
Gpc4	Zak
Ccbl1	Tanc2
Cntfr	Srp9
Sntg2	Cmtr2
B4galnt4	Rasal2
Mettl17	Robo2
Dcaf4	Snap91
Dpm3	Itih5
0610009O20Rik	Tex30
Plekhm2	Cacul1
Robo4	Ugp2
St6gal1	Tnrc6b
Fignl2	Zfp959
Tbcd	Zfp944
Mmp14	Trpc1
Tor4a	Dhx15
Pkn3	Nfatc3
Cabin1	Rbbp8
Rabl6	Tktl1
Dtx4	Krit1
Sept3,Wbp2nl	Npm1
Wfdc6b	Fgfr1op
Rapgef3	Esr1
Tinf2	Stam
Agap2	Laptm5
Abcg4	Coq10b
Mbtps1	Mfap1b
Plekho2	A130010J15Rik,Irf6
Adamts14	Hyls1
Emc1	Wsb1
Arnt2	Ikzf5
Tkfc	Nrp1
Pygo1	Psma3
Helz2	Rtn4
Prickle4,Tomm6	Gas2l3
Arhgef16	F3
Tcf25	Sec24a
Cdr2l	1110037F02Rik
Magee1	S100a8
Clybl	D1Pas1
Plcd1	Cep83
Pold1	Nrip3
Fam122a	Pdp2
Kdm4b	Ugdh
Xrcc3	Dnajc10
Unc5a	Klhl11
Vps37b	Dlgap1
Gdpd5	Ddx50
Crat	Elf1
Arrdc2	Lpp
Adamtsl1	Idi1
Ppp1r12b	Jkamp
1700017B05Rik	BC027231
Ccdc28b,Iqcc	Tmsb15b1,Tmsb15b2,Tmsb15l
Gemin4	B2m
Plcb3	Herc4
Shisa8	B3galnt2
Acad9	Taf7
Dgki	Fam45a
Tpra1	Igfbp3
Mmrn2	Npepps
Dis3l2	Klf8
Bola1	Golgb1
Sdf4	Nadk2
Mst1r	Cnrip1
Zfp691	Txn1
Zscan25	Rbm24
Psme1	Adss
Mfsd9	Serbp1
Pcx	Dnajc1
Atpaf2	Arhgef6
Mybpc3	Ntn4
Map6	Arhgap11a
Cdc42ep1	Golga1
Stom	Tlk1
Oma1	Mrpl32
Slc52a2	Pik3r1
Gpr107	Tex10
Lzts3	Uso1
Zkscan6	Ptp4a2
Mutyh	Cdadc1
Srcin1	Prkca
Rtel1	Zfp131
Hip1r	Ssb
Pias3	Scaf11
Chd1l	Zbtb18
Bud13	Fzd4
Cyp2d22	Rwdd2a
Apba3	Clec14a
Cdk16	Cenpw
Iqce	Atl2
Ubtf	Pnn
Gpr108	Prrx1
Rgs3	Prkd3
Tmem59l	Rel
Dpysl5	Crim1
Szt2	Sept10
Dis3l	Slc38a2
Tgfb3	Pawr
Akap8l	Gpr155
Snrpf	Zfp942
Anpep	Pianp
Mxra7	Hsph1
Slc9a5	Zfp874b
Nbas	Lcor
Sh3bp1	Arglu1
Atn1	Zfand6
Eif4g3	Atrx
Haus8	Lyrm2
Uqcc3	Plekha1
Pacs2	Hectd1
Kansl3	Tbc1d23
Zbtb17	Ccser2
Atad3a	Hnrnpa2b1
Plekhg5	Ppp4r2
Srgap3	Topaz1
Unc13b	Ngly1
Rasl12	Rgs2
Tk1	Tab2
Acsf3	Zfp318
Nabp2	Polr3g
Taf6	Setx
Chst10	Zcchc2
Smagp	Slc35a5
Arhgef1	Tmem168
Nmnat3	Snx30
Cidea	Rnf111
Plekha6	Lbr
Crtc1	Edrf1
Pigt	Chrdl1
Emilin1	Wdr47
Nudt16	Cdk8
Ift140	4921524J17Rik
Rbks	Rps15a
Sars2	Zmym4
Slc41a3	Mios
Itfg2	Smurf2
Dysf	Klhl29
Tmem143	Txndc9
Gata1	Spast
Gm4890	Ctso
Stk32c	Gm41
Cd2bp2	Asf1a
Slit3	Ncapg
Bcas3	Hinfp
Ciz1	Rras2
Abl1	Pigp
Hbb-b2	Kras
Samd1	Ptcd3
Nup85	Pdp1
Csdc2	Ccnb3
Pkig	Gm13157
Stxbp2	Slc25a53
Acsbg1	Lgr4
Rcor2	Rsf1
Dbnl	Copb1
Rad23a	Zik1
Samd10	Rnf24
Ilkap	Slc38a3
Mroh1	Arhgap32
Fam65b	Cebpg
Ubqln4	Thoc1
Nutm1	Fam76b
Zfp324	Nck1
Inpp5d	Lin54
Pygb	Zfp451
Adsl	Atad1
Nubp1	Lhfp
Nkd1	Vsig1
Adgrl1	Zc3h6
Bcar3	Dzip3
Eepd1	Tcf24
Rxra	Rnf19a
2310036O22Rik	Chmp2b
Slc35c1	Smc1a
Nsun5	Mob1a
Rnf31	Zc3h11a
Qsox2	Col4a3bp
Gm8615	Ube2g1
P2rx4	Kpna1
Gata4	Ncapg2
Ift172	AF357359,Rian
Sept8	Tyw5
Sptb	Riok2
Ulk3	Srp19
Zfp784	Srsf10
Mrpl54	Fcer1g
Sbf1	Crk
Lrpap1	Trmt10a
Tbc1d2	Cnot7
Cln6	Hsp90aa1
Faap100	Psip1
Clasrp	Mysm1
Tmem8b	Rasa2
Fam46c	Cnot1
Hdac4	Gsk3b
Aarsd1	Ubr3
Scn2b	Fem1c
Ctc1	Kmt2e
Acvr1b	Utrn
Spock2	Mynn
Gaa	Dr1
Rasd2	R3hcc1l
Eno1b	1810013L24Rik
Lrrc48	Brip1
Axin2	Med7
Park7	Nmd3
Nlgn2	Peg10
2010107G23Rik	F13a1
Triobp	Pja2
Snx29	3830406C13Rik
Fhod1	Mtpn
Flii	Purg
Rspo4	Clec4d,Clec4n
Vti1a	Fzd3
Usp30	Sypl
Man2b1	Plagl1
Ghdc	Zfp189
Elp3	Suv39h2
Pbxip1	Agtpbp1
Pxn	Eapp
Eml2	Spcs1
Cep164	Zc3h15
Smarcc2	Zfp62
Tnk2	Tsr1
Ccdc114	Dpyd
St8sia1	Nifk
Iqsec2	Fut4
Mthfd1l	Rhobtb3
Daam2	Elk4
Ptk2b	Rps6ka3
Pih1d1	Plvap
Gfra2	Tnrc6a
Sipa1l2	Asah1
Wdr46	Arglu1
Kcnd1	Azin1
Nsl1	Nusap1
9430015G10Rik	Bzw1
Wwox	Snx25
Rnf138rt1	Nudt12
Mmp14	Casp8ap2
Pcdh12	Bnc2
Ptp4a3	L2hgdh
Sh3pxd2b	Tbc1d19
Notch4	Sugt1
Pkd1	Nf1
Ccdc181	Uhmk1
Agrn	Trmt5
Vtn	Rad50
Entpd6	Mff
Spg7	Mier3
Cic	Trap1a
Reep2	Zfp277
Nav1	Cul3
Scara5	Zfand1
Det1	Pi4k2b
Cpsf3	Rps20
Igtp	Fmnl2
Gdnf	Dazl
Tspyl3	Zfp874a
Ccdc61	Dido1
Amigo1	Exoc6
Rfc2	Rpl30
Cpne2	Btbd7
Manba	Pappa
Cdc25a	Abhd13
Lrfn1	Rps28
Mgl2	Clcn3
Ascc2	Cdkl2
Chpf,Obsl1	Chic1
Dmrtc2	B3gnt5
Cdyl2	Rpl17
Emid1	Cers6
AU040320	Nrip1
Vangl1	Mdm1
Rpap1	Ccnc
Rufy1	Naa25
Narfl	Fut8
Mfsd7c	Cstf3
Ptprf	Creb1
Popdc2	Zfp184
Anks6	Six1
Ergic1	Tomm70a
Mus81	Gmfb
Dvl3	Tead1
Lrrc16b	Adcy10
Wt1	Fbxo33
Rcsd1	Otud1
Fbxw5	Zfp748
Pitpnm2	Zfp638
Tead2	Ttc33
Osbpl7	Klf3
Pdia5	Luc7l3
Nckipsd	Rbbp6
Capn15	Pag1
Cdh3	Slc4a4
Elmo1	Cntf,Zfp91
Cdh24	Rpl31
Faah	Cnot6l
Cux1	Dnajc13
Sec31b	Sgk1
Dner	Dsc2
Src	Chst11
Miip	Fem1b
Tspan17	Nipa2
Gcn1l1	Phlda1
Cpsf1	Cog3
Dchs1	Synj1
Stra6	Cmc4,Mtcp1
Coq7	Nptx1
Odf3l2,Shc2	Eif4e3
Prpf31	Usp44
Zfp768	Nudt11
Rfc5	2810408I11Rik
Rogdi	Mob1a
Tmem200b	Tmem87a
Zmat5	Dhx36
Sdf2l1	Dcaf17
Hapln3	Rprd1a
Cadm3	Ints12
Cant1	Itgb1
Tgfbi	Tma7
Actr5	Plbd1
Ccdc12	Glis3
Cox5b	Slc9b1,Slc9b2
Tmem41a	Zfp612
Acsf2	Nanp
Mast3	Rnf2
Fmnl1	Mfap5
Gramd2	4930453N24Rik,Zfp654
Slc25a20	Dennd2c
Fam109b	Elovl4
Snhg10	Armcx1
Nuak2	Mbtps2,Yy2
Zhx2	Tex16
Lrp5	Zfp119a,Zfp119b
Wfdc2	Cftr
Ncstn	Zfp433
Espn	Rmdn2
Stk11ip	Birc2
St6galnac3	Wac
Map4k2	Tbca
Kcnh2	Chmp1b
Lrch4,Sap25	Cntn4
Haus4	Med12l
B4galt7	Ammecr1
Efhd1	Ints8
Rbck1	Stard13
Slc29a3	Map3k8
Abcc1	Esyt2
Frrs1	1600012H06Rik
Ctif	Ankib1
Mtss1l	Cox16,Synj2bp,Synj2bp-cox16
Actg2	Nhs
Cdk5rap3	Ranbp2
Tbc1d10c	Mblac2
Zfp395	Prkrir
Nfic	Arntl
Cyp4f14	Nxf2
Apitd1	Cdc42bpa
Sel1l3	Ap5m1
Krba1	Chordc1
Ncor2	Fnbp4
BC017158	Pnrc2
Gart	Rad17
Klhdc4	Atg3
Gyltl1b	Ctdspl2
Rhbdf2	Pik3cb
Lrp1	Xpo4
Rabep2	Gcnt2
Tmem186	Itch
Mta1	Serp1
Safb2	Rbm25
Rims3	Mapk6
Acss2	Srgap1
Eid2b	Hnrnph2
Agt	Naa20
Tango6	Larp4b
9530082P21Rik	Birc6
Rassf4	Glmn
Cdk10	Eea1
Mcf2l	Slain2
Tex261	Rpp30
Mrgbp	Usp33
Slc4a2	Slc35a3
Gstm4	Rnf180
Lrrk1	Prpf38b
Ccdc124	Yipf5
Tcp11	Cp
Arhgef17	Lypla1
Neurl1b	Rbm46
Zfp212	Ralgapa1
Ace	Asxl2
Rad54l	Ar
Col27a1	Uchl3
Mlec	Zfp58
A430078G23Rik,Arhgef18	Kif4
Barx1	Cdc14a
Col4a6	Arl5b
Hk1	Chd7
Tns3	Cnksr2
Lamc3	Klhl7
Tm9sf4	Met
Rpusd3	Nek7
Tsr3	Rab5a
Alpl	Zfand5
Heyl	Ltb
Extl3	Hsp90b1
Oraov1	Tardbp
C530008M17Rik	Chml,Opn3
Tmprss13	Rbm15
Mrc2	Cfap74
Ky	Arl14ep
Plekhf1	Ago3
Cplx2	Gnl3
Chd5	Slk
Rad51d	Fam134b
Lrrc45	Xrcc4
Ogg1	Msl3
Acvr1b	Rapgef2
Ext2	Son
Zfhx2	Fmn1
Smarcd1	Tmod2
Afap1	Adam17
4930432K21Rik	Smc5
Slc2a10	Prorsd1
Adgrg1	Bach1
Snrnp25	Drd4
Tbc1d16	Rps27a
A430005L14Rik	Eif3a
Stac2	Yipf4
Sfxn3	Asb13
Pknox2	Clk4
Dvl3	Tmx1
Hpse	Ptbp2
Dym	Ccdc186
Plxnb2	Rragd
Tldc1	Ckap5
Pced1b	Cdk7
Gfra4	Chrna5
Dpp3	Tmem65
Plac1	Asb3,Psme4
Parp10	Zfp882
Dnmbp	Osgepl1
Cspg5	Inpp5f
Btbd11	Cpeb3
1700028I16Rik	Gm9
Anxa6	Mei4
Cdca3	3830403N18Rik
Lsm6	Eed
Dip2a	Cebpd
Pla2g6	Tmed7
Cyp4f17	Akap9
Tuba3a	Zdhhc15
Crym	Ogt
Kif22	Pitpnc1
Nt5dc2	Btg3
Zdhhc4	Pex2
9130011E15Rik	Cyp7b1
Sept9	Tubgcp5
Zglp1	D3Ertd254e
Ttc28	Tmem29
Pgbd5	Man1a2
Sdc3	Srxn1
Micall1	Gtpbp4
Zfp746	Ssfa2
Foxj2	Rpl34
Mllt6	Zfp146
Tbc1d9b	Uhrf2
Col16a1	Slc18a2
Tonsl	Ccdc58
Cox8c	Acbd5
Hdgfrp2	F2rl1
Fem1a	Cdc40
Kcnq4	Agps
Msi1	Cdh1
Mmp17	Fastkd2
Pex11b	Hbp1
Tgfb1	Fam221a
H2afj	Plaa
Sdk2	Pcm1
Fbxo21	Fcho2,Tnpo1
Rnpep	Pla2r1
Camkk2	Cenpu
Prpf40b	D830031N03Rik,Macf1
Ndst1	Gch1
Rassf2	Chuk
Plec	Casd1
Fgd1	Amd1
Zfp697	Osbpl3
Dtd1	Tank
Mks1	Cttnbp2nl
Gale	Rfwd2
Ccnd1	Plcl1
Arl10	Sarnp
Msra	Rap1b
Hdc	Tbc1d15
Krtcap3	Efcab12
Sil1	Btbd7
4931428F04Rik	Eif5b
Txnrd2	Csde1
Smtn	Vps13a
Omp	Cbl
Apbb1	Rps6ka5
Als2cl	Tmem41b
Igfbp5	Cab39
Plekhb1	Apaf1
Arhgap23	Acsl3,Utp14b
Extl1	Tpp2
Enkd1	Lats1
Flywch1	Mib1
Vav2	Ctage5
Apba1	Zfp287
Neurl4	Zc4h2
Usp21	Cdk12
Dph7	Crip1
Pla2g12a	Ctnnal1
Lpin3	Rassf8
Pmf1	Gdi2
Pdgfrb	Art5
Tnrc18	Dyrk2
Adcy5	Armcx3
Ube3b	Rrm2b
Mtl5	Aftph
Myl6b	Tmem63c
Eif3g	Brix1
Rhd	Dhx40
Garnl3	Guf1
Trim52	Cav3
Lgals4,Lgals6	Zfp667
Ephb6	Bbs12
Snx33	Nalcn
Dgkq	Spred1
Zfp41	Mfap1a
Rnf123	Usmg5
Tubgcp2	Klf9
Sh3tc2	Rpf1
Trim7	Fkbp3
2310067B10Rik	Ercc5
Zfp672	Ebf1
Proser3	Zyg11a
Odf2	2610002M06Rik
Nfix	Utp6
Dennd1a	Tspan12
Tecpr1	Pabpc4l
Dnph1	Ptpn4
Lig1	Zfp235
Itpkb	Matr3
Thsd7b	Rpgrip1l
Strn4	Sass6
Jrk	Lnp
Spock2	Homer1
Rorc	Nabp1
Arl4d	Mut
Adck1	Rnf6
6330416G13Rik	Fxr1
Pipox	Uba5
Mif4gd,Slc25a19	Wwtr1
Col9a2	Orc4
Mybl2	Napb
Dhx34	Gas2
St8sia5	Slc12a2
Ubiad1	Acot13
Vps39	Rsbn1
St5	Ctss
Klc2	Rmnd5a
Snx19	N4bp2l2
Gtf3c1	Cep135
Mdga1	Fnbp1l
AU022751	Vprbp
Glis1	Nt5c3
Cerk	Rpl5
Grin2d	Zfp940
Med9	Kmt2c
Dad1	Abi2
Zfp777	Olfr856-ps1
Prss12	Mb21d1
Ttc38	Kbtbd7
Dagla	Ptn
Pcsk6	Acbd3
Ttc34	1110032A03Rik
Plxna1	Rev3l
Dmrtb1	Topors
Slco3a1	Oxr1
Pskh1	Fam103a1
Col8a2	Alms1
Rgp1	Phf11c,Setdb2
Mgat4b	Snx14,Syncrip
Nek3	Dnase1l1
Kif7	Tfcp2l1
Erbb2	Tab3
Adamts16	Ednrb
1700097N02Rik	Adgrl4
Tctn3	Cox7b
Fmo5	Fam122b
Zfp61	Oasl2
Kctd2	Pip4k2a
Chst15	Aqp2
Mapt	Bod1l
Mien1	Aoc2
Cdh15	Ubxn7
Lcmt2	Pxdc1
Ccdc134	Socs4
Hipk4	Slc1a1
Eef2k	Rfx7
Kcnj5	Ly6g6e
Nfil3	Ccdc112
Acot2	Lcorl
Nmb	Cd209c
Rhbdl3	Ubn2
Jakmip1	Tia1
Gdpd2	Abcb7
Ccdc57	Zbtb11
Cd177	Tdp2
Nags	Wnt2
Inhbb	Smek2
Caskin2	Zcchc6
Tep1	Wdr44
Stat5b	Rps3a1
5730559C18Rik	Ppp1r12a
Mea1	Tnks2
Hspb1	Usp47
D630003M21Rik	Mterf2
Adrbk1	G3bp2
Lrrc75b	Zswim6
Pip5k1b	0610009B22Rik
Ctsk	Stk3
Ajap1	Scyl2
Slc25a26	Cox20
Zfr2	Ccdc186
Eml1	Kif11
Dpep3	Dennd4a
Top3b	8030411F24Rik
Exoc7	Rnf139
Fam124a	Aspm
Gml	Ccar1
Scyl1	Rbm48
Sirt6	4932438A13Rik
AA474331	Rbm7
Adgrb2	Ercc6l
Ankle1	Rasa1
Rab26	Ina
Wdfy4	Eif4a2
Gpr55	Cd55
Pxylp1	Nin
Ubc	Taf4b
Frmd5	Dock11
Ccdc149	Arid2
Lmnb2	Gm13051
Ncapd2	Vamp4
Psmb8	Slc16a4
Cand2	Twistnb
Trank1	Hmmr
Stc2	Klhl9
3010026O09Rik	Nop58
Rasa3	Mphosph10
Caskin1	Shroom3
Fa2h	Shprh
Pfdn6	Mob4
Snord104	Crebbp
Slc2a4	Heca
Tmem25	Zcchc7
Zfp827	Cep192
Plekha7	Myo5a
Actn3	Taf5
Fam173b	Fam133b
Gripap1	Nufip2
Lamtor2	Fam172a
Wdr91	Kat6a
Ece1	Ube2w
Ankrd52	Trip12
Plekhg3	Ginm1
Mafa	Hiatl1
Fam210b	Picalm
Tmem44	Akap17b
Tfap4	Mgat4a
Edn3	Grhl2
Man2b2	Thap2
Gsg1l	Ythdf3
Atp9b	Fmr1
Nfkbil1	Hba-a1,Hba-a2
Taf12	Cdc27
Prkcg	Spdl1
Zfpm1	Tmf1
Aaas	Gimap6
Pcsk1n	Map4k5
Dpysl4	Cav1
P4ha3	Bend7
Eno4	Dnm1l
Cyp11a1	Ppp1r12a
Slc46a3	Lvrn
Foxp4	Ovol2
Ly6e	Zfp655
Micall2	Ccp110
Phf2	Cept1
Dnaaf5	Prr23a2
Pycr1	Igf2bp3
Ahcy	Cep290
Tex261	Raph1
Dlg5	Itm2a
Col6a6	Hccs
Ascl2	Cd24a
Tns1	Osbpl9
Endov	Zfp169
Gas7	Hibch
Nthl1	Arih1
Fbf1	Tarsl2
Tcp11l1	Tmod3
Rbp4	Rictor
Letm2	Atp8a1
Smtnl2	Lrp6
Kif26a	Aaed1
Nsg1	Arl6ip6
Tk2	Prtg
Trim45	Zfp738
Chtf18	Rsbn1l
2810408A11Rik	Ggps1
Lrrc51	Smchd1
Tmem104	Gm364
Islr2	Rnf128
Ndst1	D15Ertd621e
Rnpepl1	Tmem87b
Tcf23	Daam1
Dab2ip	Slc33a1
Zfp692	Nlrp14
Fam163b	4930413G21Rik
1190002F15Rik	Kctd12
Adgra3	Tcea1
Adcy2	Atp11b
Zfp362	Cggbp1
4632415L05Rik	Arid4b
Rnf144b	Fam208b
Tpcn1	BC005561
Tyro3	Ttc3
A430046D13Rik	Rab11fip2
Soga1	Ankrd49
Brpf3	Tnfaip6
Adcyap1r1	Cbln2
Gbgt1	Sos1
Farp1	Rbm39
Asic1	Vps54
Psmb9	Pcf11
Casp7	Satb1
Msi1	Rab6a
H2-T22,H2-T9	Pdpk1
Cpt2	Zfp644
Trpt1	Nus1
Cep170b	D130020L05Rik
Cyb5r3	Ssr3
Sdk1	Gabpb2
Efnb3	Ints6
Galnt6	Atp5k
Trim26	Pvrl3
Spred3	Zfp830
Rnf144a	Proca1
Dtnb	Luzp4
Jph3	Kdm3a
2610318N02Rik	Kcnip1
Dand5	Cacybp
Glb1l2	Gm3893
Ccdc65	Sgpp1
Gm11627	1500017E21Rik
Flna	Nfat5
Ankrd13a	C630043F03Rik
Parvb	Smarcad1
9330102E08Rik	Slc19a2
Mov10	Alg11
Sox8	Pura
Dtx1	Ift80
Ap3m2	Snx16
Gulo	Adam10
Aldh3b1	Krr1
Bcan	Snhg1
Slc4a3	Mzt1
Rspo1	Elavl2
Hdhd3	Hspb11
Myh11	Cd109
4931414P19Rik	Cnep1r1
Evc	Secisbp2l
Gm166	Klf6
Lrrc73	Strn
Cog1	Mterf3
Accs	Pde3b
Tgm2	Magi3
Zscan22	Aunip
Asic4	Gng2
Rnf157	AW549877
Diras1	Cpeb2
Syce1	Fyttd1
Pfkl	Phf21b
1700019G17Rik	Tpt1
Hrk	2810417H13Rik,Csnk1g1
Tpm2	Mal2
Gne	Sept2
Mad1l1	Ero1lb
Rnf208	Pde5a
Zfp956	Ccpg1
Gprin1	Gm14436,Gm8923
Naa38	Zranb1
Fam189a1	Lmbrd2
Galnt18	Uggt2
Ftsj2	Lyz2
Ins2	Ppp2r3c
BC021891	Ankrd26,Zfp9
Hps1	Gm7694,Nos1ap
Aif1l	Cep57l1
Peg13	Sirt1
Camkmt	Ythdc2
Matk	Mtmr6
Zc3h7b	Car6
Nlgn3	Rnpc3
Prdm9	Ugcg
Fam78a	Zfp948
Kirrel	Rps29
Gfra3	Capn7
Serpina3f,Serpina3g	Cbwd1
Rin3	Ap4e1
R3hcc1	Kat2b
Samd14	Lrrc58
Tfr2	Zdhhc17
Pick1	Satb2
Mrvi1	Riok1
Cemip	Sox4
Ppp4r1l-ps	Tsc22d2
Ptchd2	Vcpip1
Jag2	Mef2a
Arhgap22	Zfp773
Gal3st1	Zscan26
Mrpl38	Hook1
Lmod1	Irak4
Tgfa	Gxylt1
Phactr1	Nek1
Manbal	Fam8a1
Plcd3	Ggh
Tenm4	Rpl39
Otof	Mier1
1700088E04Rik	Dio1
Ptpru	Jmjd1c
Fgf11	U2surp
Hemk1	Rabep1
Sema4f	Ppip5k2
Pak6	Elovl6
Pml	Scand1
Msh5	Actr6
Gpd1	Ptpn12
Fndc5	Kcnc2
Iqgap3	Bmi1
Arhgap33	L1cam
Acox3	9330159M07Rik,9430037G07Rik
2310015A10Rik	Etaa1
Acss1	Acsl5
Cfb	Gabpa
Pm20d1	Zfp521
Oas1c	Prkaa1
Fzd1	Tnks
D2hgdh	Cnot6
Spn	Crnkl1
Crtc3	Gpbp1
Rabl2	Abi1
Fam132b	Zfp961
Wfs1	Crot
Plcg1	Irgm1
Hspb7	Usp37
Kcns1	Zfp65
Tmem79	Cdc37l1
Aifm3	Fgfr4
Ankzf1	Apool
Ppp6r2	Dhx9
Gipc3	Arhgap29
Cabp1	Mex3c
Arrb1	Mpp5
St6galnac2	Coch
Repin1	Emcn
Scube2	Sat1
Crtac1	Gimap4
Ybx2	Umad1
Cyb5rl	Fam188a
Polm	Cdc73
Zfp282	Aasdhppt
Pla2g1b	Dbt
Sox12	Zfp191
Kctd15	Ppp3ca
Hormad2	Map2
Trak1	Cyp39a1
Evc2	Zfp867
Npr2	Slc25a24
Mpp2	Cd274
Magel2	Ube2q2
Itga10	Lysmd3
Rgs12	1700030C10Rik
Bhlha15	Smarca5
Plekhg4	Mpv17l
Chga	Atad2
Myo5b	Lipo1
Slc2a9	Osgin2
Tbc1d30	3110052M02Rik
Klhl26	Ghr
Syngr4	Nudcd2
Fbln2	Sp3
Hist1h3c	AV320801
A330035P11Rik	Nckap1
Palmd	Snap23
Xk	Ppp4r4
Tln1	Prpf40a
Alyref2	Sox4
Pld6	Gm14322
Cbfa2t3	Otud6b
C1qtnf2	Atad5
Sorl1	Zfp781
Kcna6	Ppm1k
Il10ra	Alg10b
Dctn1	Rap1a
Ctcfl	Cox20
Syt7	Xrn1
Sec16b	Cryab
Sp7	Cd59a
Cpne7	Zfp462
Art4	Fam179b
Hid1	Mastl
Necab2	Braf
AA467197	Zfp52
Snx32	Usp1
Sec14l2	Zfp952
Fus	Pank3
Wnk4	Mir568
Fam189a2	Ccdc69
Ushbp1	B230354K17Rik
Doc2b	Mrc1
Lama1	Nup62cl
Prr23a1	Rp2h
Snx29	Pum2
Zbtb7c	Trnt1
Cntnap1	Mdn1
Trim54	S100b
Arhgef40	Zfp932
6820408C15Rik	Csnk1g3
Itpkb	Smg1
Slc39a5	Ccpg1os
1810043G02Rik	Lif
Pax8	Qk
Dpf1	Cd44
Serpine2	Nup153
Abcb9	Tm9sf3
Fam187b	Bclaf1
Rhou	Rock1
Fads6	Trmt10c
Scnn1a	Adam9
Sfi1	Hspa4l
Shisa6	Abl2
Spsb4	Cul5
Ldoc1l	Bdp1
Syt15	Ddx52
Slc6a17	Ash1l
Mtcl1	Klhl11
Man2a2	Zbtb26,Zbtb6
Hcn3	0610010F05Rik,Pex13
Celsr1	Hace1
Tmem151b	Casc4
Pla2g2c	Maf
Cmpk2	Prlr
4930579K19Rik	Gm44
Adamts8	Naa25
Cux2	Rgs4
Fzd10	Srek1
Adamts15	Hhipl2
Padi3	Polk
Slc17a7	Hnrnph1
Apoc2,Apoc4,Apoc4-apoc2	Dse
Capn5	Itgav
Mafa	Arhgap12
Nav2	Eif5
Slc44a3	Eif5a2
Car11	Dppa2
2900041M22Rik	Zfp617
Syt12	4831440E17Rik
Stc2	Hltf
Dll3	Rpgr
Col18a1	Sowahc
Zbtb39	Cox7b2
Rnf222	Tmem167
Zkscan4	Zfr
Mvb12b	Slc10a6
Lurap1	Ankhd1,Eif4ebp3
Adora1	Gm608
Elf3	Cpeb4
Ngfr	Otud4
E2f2	Thoc7
5430416O09Rik,A630077J23Rik	Mbip
Pyroxd2	Suz12
Zfp775	Tinagl1
Angel1	Sept7
Xaf1	Tbc1d12
Tmem177	Cyld
H2-Eb1	Pla2g4a
Col22a1	Stag2
Cdh23	Prrc2c
Mecr	Zfp945
Ehd3	Clec3b
F2	Ep300
Sap30l	Ube2v2
Spata21	Stxbp5l
Faim2	Atg10
Prdm11	Il13ra1
Parm1	Zmym5
Itgad	Stox2
Col6a4	Lin9
Klc3	Lrrc8b
Sgsh	Tbl1xr1
1500015A07Rik	Trem2
Zbtb42	Zic2
Kif21b	Mkln1
Rilp	Eif2s2
Cpne5	Cul4b
Dmbx1	Nampt
Cep131	Smek1
Crocc	Vps13c
Pnmal2	Prkar2a
Sema5b	Cpne3
Recql5	Xrn1
Col17a1	Usp34
Slc29a4	Rpl26
Hoxb8	Cebpz
Rasal1	Alcam
Padi2	Golga4
Cep250	Shcbp1
Ccdc8	Zbed5
Cbln4	Sgtb
Cchcr1	Srp54a
Tbx6	Mtrf1
Rps6ka2	Tgs1
Wdr93	Fkbp7
Pabpc1l	Myo9a
Mblac1	Phf6
Hapln4	Noc3l
Ptprr	Alox5ap
Camk4	Xlr
Tbata	Ankrd17
Slc4a8	Epc2
Dhx58	Atp6v1a
Plin5	Pet2
Myo7a	Serpinb6b
AI854517	Zfp449
Inca1	Srfbp1
Vash1	Phip
H2-Q7	Eri1
Cecr6	Six4
Rufy4	Hhatl
Prss50	Skil
Casq1	Ggnbp2
Grik4	Pola1
Ttc7	Shoc2
Otud6a	Zfp369
P2rx7	Gpcpd1
Syt2	Acap2
Wfdc9	Eml4
Nynrin	Cenpc1
Mgat5b	Rbmy
Ppp1r16b	Swt1
Myo18a	Fbxl3
Rph3al	Ipo7
Nova1	Klf7
Rhpn1	Zmym2
Mei1	Arl6
Krt79	Zfp606
Fcho1	Gm13139,Gm13212,Gm13242
Arhgap27	Fam126b
Tspan18	Zmym1
Hs3st6	Cep85l
Adgrb1	Sdcbp
Them6	Mrpl42
Pex11g	2210408I21Rik
Pacrg	Timp1
Slc44a4	Stxbp3
1700028E10Rik,Gm3704	Zfp420
Atp6v0e2	Hrsp12
Pde1b	Ptpn18
Ydjc	Zfp563
Gli2	Enpp4
Srrm4	Lamc2
Rec8	Peg3
Rap1gap	Fam111a
Cacna1s	Steap4
Mt3	Senp6
Gja5	Hmgn5
1700001O22Rik	Anln
Prox2	Ly96
Sall2	Tjp1
Kif1a	Spag9
Calb2	Morc3
Rnft2	Atp6ap2
Sema3g	Cltc
Pnpo	Mtf2
Svs5	Neto2
Hmx1	Tax1bp1
Sh3d21	Etf1
Lmntd2	Itsn2
Esx1	Ipo7,Zfp143
Ppp1r26	Slc2a13
Trim62	Mitd1
Car12	Camsap2
Necab3	Rgs5
M1ap	Kdm6a
Cutc	Irs4
Hist1h2bk	Ccdc47
Adssl1	Arl1
Scara3	Slirp
Wdr31	Prdm1
Art1	Cetn2
Sptbn2	Larp4
Cldn23	Ptbp3
Ccdc62	Lyst
Aqp5	Apc
C130046K22Rik	Usp15
Oas1a	Ptprd
Zfp541	Zbtb10
Myo18b	Il15
Myrf	Kdm5a
Samd11	Rlf
Flrt1	Chek1
Ly6k	Nr1d2
Cacna2d3	Ddx26b
Frzb	Sbno1
Lhx8	Zfp60
Cadps	Sdpr
Park2	Aebp2
Shpk	Nucb2
Brsk1	Mfsd7b
1500009C09Rik	Lrrk2
Trpc3	March7
Ly6c1	Fancm
Lad1	Nt5e
Parm1	Clk1
Fmod	Fam178a
Elovl3	Eny2
Zfp786	Cfap97
Slc16a3	Zmym6
Tekt2	Yme1l1
Gm5091	Ubxn2a
Baiap3	Cbr3
H2-Ab1	Serpini1
Pctp	Plod2
Kcnk13	St8sia6
Trmt61b	Tmeff2
Trp53rkb	9930021J03Rik
4930524B15Rik	Rpe
Cacna2d2	Tceb1
Hist1h2bp	Dmtf1
Myh14	Elmod2
Tjp3	1190002N15Rik
Lrrc46	Impad1
Osbp2	Spin4
Chrdl2	Ttbk2
Cdh20	Cwf19l2
Rpl3l	Slc26a2
Atg9b	Yae1d1
1110017D15Rik	Arsk
A730017L22Rik	Phospho2
Serpina3c	Zfp248
Ntrk3	Sp1
Car7	Klf9
Runx3	Ireb2
Trp53rkb	Eri2
Gm4980	Zc3h7a
4933404O12Rik	Trdmt1
Galnt14	Fam229b
Tmem108	Ubr1
Pitpnm3	Clock
Aldh1a7	Ccdc25
Rab19	Cep170
Fam228b	Tfb2m
Cyp11b1	Usp26
Alox12b	Klf5
Gm128	Pcdh9
Tbx1	Fbxo32
Cyp21a1	Gin1
Ccdc155	Diap2
Mab21l3	Ppp2r3a
C2cd4c	Kbtbd3
Pax2	Tcf4
AA986860	Srgn
Spag4	Zfp59
1700001C19Rik	Zfc3h1
Pmis2	Cplx1
Foxn4	Agtr1a
Tcea3	Mrpl1
Eef1a2	Etd
Xkr4	Tppp
Slc22a13b-ps	Stk17b
Rdh12	Tnpo1
Otud6a	Fbxo11
Stpg1	Ppwd1
Sncb	Nceh1
Cacng5	Nedd1
Tnni1	Calr4
Xrra1	Pnpt1
2610507I01Rik	Rora
Hist1h3a	Zfp951
5730408K05Rik,Mir5136	Pcdh8
Ovol1	Usp31
Peli3	1810013L24Rik
Slc25a48	Rab25
Ccdc103,Fam187a	Zfp595
Dct	Rlim
Adra2c	Atr
5430402O13Rik	Senp7
Neurog3	Rapgef6
Cd164l2	Gls
Hba-a1,Hba-a2	Foxn2
Prss45	Lgalsl
AA465934,AI450353	Ctnna3
Gm20765	Sucla2
Tac2	Slc16a8
1700125H20Rik	Npat
Ppy	Acadsb
Hist1h2bn	Bptf
A330102I10Rik	Cul2
1700066J03Rik	Tagap
Gm20767	Rdx
Tcstv1	Wdfy2
B020031M17Rik	Pramel3
4833415N18Rik	Mmgt1
Gm9895	Sgk3
Cysrt1	Trim33
Gm13119	Mr1
Tnfrsf14	Pbrm1
Gm5294	Arhgap18
Rbakdn	Zfp605
Gm8579	Camk1d
Hotairm1	Zfp870
1700049E22Rik	Pnpla8
Vmn1r53	Tug1
Gm6268	Pds5b
	Wrn
	Zfp850
	Fgl2
	Dopey1
	Zfp488
	Ckap2
	Epha7
	Zfp939
	Emp1
	Phldb2
	Epm2aip1
	Sp4
	Rn45s
	Sall1
	Sumo1
	Trim23
	Zfp37
	G2e3
	Timm9
	Fgd4
	Ect2
	Nup210l
	Trim59
	Gk5
	Ascc3
	Abce1
	Emilin2
	Id2
	Arl5a
	Zfp729a
	Naa50
	Klf5
	Evi5
	Slc25a46
	Zranb2
	Ctla2a
	Ktn1
	Tsga10
	2610301B20Rik
	Mdm4
	Wapal
	Nudcd1
	Steap2
	Polq
	Adamts5
	Fam161b
	Zcchc11
	Magt1
	Fbxo30
	Syne1
	Rbm27
	Rb1cc1
	Pikfyve
	Etnk1
	Usp25
	Serinc1
	Pgrmc1
[truncated: 785 more rows]

## Sheet: GOBP_up
Category	Term	Count	%	PValue	Genes	List Total	Pop Hits	Pop Total	Fold Enrichment	Bonferroni	Benjamini	FDR
GOTERM_BP_DIRECT	GO:0007156~homophilic cell adhesion via plasma membrane adhesion molecules	54	3.05085	3.63202e-17	PCDHGB7, TENM3, PCDHGB6, PCDHGB5, CLSTN2, PCDHGB4, PCDHGB2, CLSTN1, CELSR1, CELSR2, PKD1, CDH3, PCDHAC2, PCDHAC1, PCDHGA8, PCDHGA7, PCDHGA6, PCDHGA5, PCDHGA4, PCDHGA3, PCDHGA2, PCDHGA1, PCDHA12, PCDHA11, PCDHA10, PCDHGA9, PCDHGB1, CDH15, AMIGO1, PCDH12, PCDHA1, CDH20, CDH23, PCDHA5, CDH24, PCDHA4, PCDHA3, PCDHA2, PCDHA9, PCDHA8, PCDHA7, PCDHA6, CADM3, SMAGP, PCDHGC5, PCDHGC4, PCDHGC3, PCDHGA10, P…	1588	158	16792	3.614	1.61734e-13	1.61734e-13	1.61588e-13
GOTERM_BP_DIRECT	GO:0043547~positive regulation of GTPase activity	83	4.68927	5.39625e-05	BCAR3, DOCK6, TRIO, DENND1A, ARHGDIG, ARRB1, FZD10, SIPA1L2, RGS3, MCF2L, SH3BGRL3, ARHGEF40, SBF1, GARNL3, PDGFRB, PLEKHG3, ARHGEF11, BCAS3, PLEKHG1, ARHGEF17, PLEKHG5, ARHGEF18, TSC2, AXIN2, GFRA3, SPTB, GFRA2, ARFGAP2, GFRA4, VAV2, TBC1D2, RABEP2, RASA3, CDC42EP4, ELMO1, ARHGEF4, CDC42EP1, PREB, RIN3, ARHGEF1, LLGL1, RAPGEF3, NGEF, LLGL2, CAMK2B, SHC2, NPRL3, AGAP2, PIK3R2, DENND3, RASAL1, AGA…	1588	565	16792	1.55339	0.213609	0.120147	0.12004
GOTERM_BP_DIRECT	GO:0035556~intracellular signal transduction	63	3.55932	8.23313e-05	DGKD, MAST4, PRKCSH, MAST3, MAST2, PRKAG2, HSPB1, NRBP2, RPS6KA2, MCF2L, TNS3, STK32C, MAP3K4, TNS1, UNC13B, MAP4K1, PRKCG, MAP4K2, IGFBP5, SYK, ACOT11, TYK2, PLCB3, ADCY9, DGKQ, ARHGEF4, PRKD2, RAPGEF3, DGKI, BRSK1, SHC2, NPR1, SRC, PLA2G1B, PKN3, NPR2, WNK4, ADCY3, ADCY2, RASAL1, PSEN1, PRKCZ, ADCY7, ADCY5, NUAK2, INPP5D, SH3BP5, DVL3, PLCG1, MYO9B, CDC42BPB, CORO2A, DEF8, MAPK13, DNMBP, DLG5, …	1588	403	16792	1.65306	0.306939	0.122207	0.122097
GOTERM_BP_DIRECT	GO:0035023~regulation of Rho protein signal transduction	20	1.12994	0.000153651	ARHGEF11, PLEKHG3, PLEKHG4, FARP1, PLEKHG1, TRIO, ARHGEF17, PLEKHG5, ARHGEF16, ARHGEF18, MYO9B, FGD1, VAV2, DNMBP, ALS2CL, MCF2L, ARHGEF4, ARHGEF1, ARHGEF40, NGEF	1588	81	16792	2.61094	0.495536	0.171052	0.170898
GOTERM_BP_DIRECT	GO:0007155~cell adhesion	67	3.78531	0.000363957	COL18A1, PTPRU, CNTNAP1, COL16A1, PTPRS, ITGB5, PCDHGB4, LAMC3, CLSTN1, INPPL1, HAPLN3, HAPLN4, PTPRF, LGALS4, CDH3, EMILIN1, SVEP1, EPHB4, PCDHAC2, DGCR2, PCDHAC1, MYBPC3, ROM1, PCDHA11, PCDHA10, AJAP1, BCAN, ITGAD, COL6A1, ADGRB1, TYRO3, COL4A6, PRKD2, COL6A6, CDH15, GAS6, GNE, ITGA9, FBLN7, LAMA1, TROAP, PXN, SPG7, TM9SF4, VTN, ADGRG1, PCDHA1, CHST10, FLRT1, PCDHA5, PCDHA4, PCDHA3, PCDHA2, PCD…	1588	459	16792	1.54353	0.802298	0.251217	0.250991
GOTERM_BP_DIRECT	GO:0006024~glycosaminoglycan biosynthetic process	13	0.734463	0.000365238	PDGFRB, SDC3, HS3ST6, HS6ST1, NDST2, NDST1, EXT2, EXTL1, PXYLP1, GPC4, AGRN, B4GALT7, EXTL3	1588	42	16792	3.273	0.803423	0.251217	0.250991
GOTERM_BP_DIRECT	GO:0009190~cyclic nucleotide biosynthetic process	7	0.39548	0.000394906	ADCY9, NPR1, NPR2, ADCY3, ADCY2, ADCY7, ADCY5	1588	12	16792	6.16835	0.82776	0.251217	0.250991
GOTERM_BP_DIRECT	GO:0007399~nervous system development	46	2.59887	0.000489215	HDAC4, GPSM1, SMARCD1, CNTFR, SMARCB1, DCTN1, MSI1, SPG7, BARX1, CPLX2, EFNB3, DPYSL4, PCDHA1, DPYSL5, POFUT1, DPF1, ADORA1, PCDHA5, PCDHA4, PCDHA3, PCDHA2, MARK4, PCDHA8, PCDHAC2, PCDHA7, PCDHAC1, PCDHA6, SRRM4, GSS, SEMA4F, NAV2, GFRA3, PCDHA11, ARID1B, GFRA2, PCDHA10, GDNF, CSPG5, APBA1, EVL, LRCH4, LY6H, FGF11, GAS7, NEUROG3, SCN2B	1588	287	16792	1.69484	0.886846	0.272309	0.272065
GOTERM_BP_DIRECT	GO:0030574~collagen catabolic process	16	0.903955	0.000743931	COL18A1, COL26A1, MMP2, FURIN, MRC2, MMP11, MMP14, ADAMTS14, COL4A2, MMP15, COL4A4, CTSK, COL6A1, COL4A6, COL8A2, COL6A6	1588	64	16792	2.64358	0.963628	0.36808	0.36775
GOTERM_BP_DIRECT	GO:0043065~positive regulation of apoptotic process	46	2.59887	0.00125766	HRK, TRIO, SRC, PSEN1, CLU, FGD1, CCAR2, SYCE3, NCSTN, RASSF2, AIFM2, FRZB, MCF2L, INPP5D, RPS6KA2, UBC, ABL1, APBB1, ATG7, TGM2, UNC13B, BARD1, ARHGEF11, PDGFRB, NGFR, DFFA, TGFB1, TGFB3, ARHGEF17, PLEKHG5, NTRK3, ARHGEF16, DAB2IP, HIP1R, ARHGEF18, SCRIB, BMP7, VAV2, DNM2, TFAP4, SHQ1, WT1, KCNMA1, EEF1A2, ARHGEF4, NGEF	1588	300	16792	1.62139	0.996316	0.560034	0.559531	？
GOTERM_BP_DIRECT	GO:0016079~synaptic vesicle exocytosis	8	0.451977	0.00316969	UNC13B, P2RX7, CADPS, OTOF, ADGRL1, PIP5K1C, CPLX2, VAMP2	1588	22	16792	3.8452	0.999999	1	0.999326
GOTERM_BP_DIRECT	GO:0046835~carbohydrate phosphorylation	8	0.451977	0.00418979	PFKFB4, TKFC, POMK, FUK, PFKM, RBKS, GNE, HK1	1588	23	16792	3.67802	1	1	0.999326
GOTERM_BP_DIRECT	GO:0006887~exocytosis	17	0.960452	0.00437224	BRSK2, JAGN1, RPH3AL, EXOC7, CADPS, PRSS12, SRCIN1, SYT7, NKD2, SNX19, SCRN1, VPS52, VAMP5, VAMP2, LLGL1, CDK16, LLGL2	1588	83	16792	2.16582	1	1	0.999326
GOTERM_BP_DIRECT	GO:0006281~DNA repair	36	2.0339	0.00461322	MUS81, RTEL1, SMARCB1, ANKLE1, UHRF1, PNKP, OGG1, CEP164, IGHMBP2, FZR1, ENDOV, RECQL5, POLD1, RAD54L, DMAP1, FAAP100, MUTYH, RFC5, PARP3, LIG1, MGMT, POLM, MCRS1, XRCC3, FANCA, CHD1L, KIF22, DDB2, EEPD1, RAD51D, ERCC4, TDP1, DMC1, NABP2, STUB1, OTUB1	1588	235	16792	1.61989	1	1	0.999326	？
GOTERM_BP_DIRECT	GO:0071901~negative regulation of protein serine/threonine kinase activity	7	0.39548	0.00482883	PPP1R1B, DAB2IP, ABL1, LRP5, HSPB1, PRKAG2, CDK5RAP3	1588	18	16792	4.11223	1	1	0.999326
GOTERM_BP_DIRECT	GO:0034260~negative regulation of GTPase activity	11	0.621469	0.00581444	BCAS3, FICD, RCC2, TNK2, DAB2IP, PDE6D, SH3BP4, ARRB1, SPRY1, FZD10, DGKI	1588	43	16792	2.70506	1	1	0.999326
GOTERM_BP_DIRECT	GO:0000226~microtubule cytoskeleton organization	15	0.847458	0.00602882	CUL9, CUL7, CNP, TUBG1, PRKCZ, EML1, EML3, CCDC8, MAP1A, MAP6, BIRC5, TACC1, MAPT, MARK4, OBSL1	1588	71	16792	2.23401	1	1	0.999326
GOTERM_BP_DIRECT	GO:0010506~regulation of autophagy	12	0.677966	0.00610865	OSBPL7, MTCL1, PSAP, ABL1, HSPB1, PIK3R2, MAPT, SOGA1, WDR24, TPCN2, HDAC6, PARK2	1588	50	16792	2.53783	1	1	0.999326
GOTERM_BP_DIRECT	GO:1902017~regulation of cilium assembly	10	0.564972	0.00638567	ADAMTS16, TBC1D2, TBC1D9B, TBC1D5, ODF2, IFT140, SGSM3, TBC1D10C, TBC1D10B, TBC1D16	1588	37	16792	2.85792	1	1	0.999326
GOTERM_BP_DIRECT	GO:0090190~positive regulation of branching involved in ureteric bud morphogenesis	7	0.39548	0.00650109	TGFB1, SMO, PAX8, GDNF, SOX8, PAX2, AGT	1588	19	16792	3.8958	1	1	0.999326
GOTERM_BP_DIRECT	GO:0051056~regulation of small GTPase mediated signal transduction	23	1.29944	0.00726848	ARHGEF11, TRIO, ARHGEF17, PLEKHG5, ARHGEF16, ARHGDIG, ARHGEF18, TSC2, MYO9B, PIK3R2, SIPA1L2, FGD1, RAP1GAP, ARHGAP23, VAV2, ARHGAP22, ARHGAP33, MCF2L, ARHGEF4, RHOU, SRGAP3, NGEF, GARNL3	1588	134	16792	1.81499	1	1	0.999326
GOTERM_BP_DIRECT	GO:1900113~negative regulation of histone H3-K9 trimethylation	4	0.225989	0.00727949	KDM4A, KDM4B, SMARCB1, PIH1D1	1588	5	16792	8.45945	1	1	0.999326
GOTERM_BP_DIRECT	GO:0019933~cAMP-mediated signaling	10	0.564972	0.00768078	ADCYAP1R1, ADCY9, DGKQ, ADCY3, ADCY2, ADCY7, ADCY6, RAPGEF3, TGM2, ADCY5	1588	38	16792	2.78271	1	1	0.999326
GOTERM_BP_DIRECT	GO:0006259~DNA metabolic process	8	0.451977	0.00874893	MUS81, SMARCAL1, RECQL5, LIG1, ERCC4, MYO18A, TK1, POLG	1588	26	16792	3.25363	1	1	0.999326
GOTERM_BP_DIRECT	GO:0043149~stress fiber assembly	6	0.338983	0.0100323	ITGB5, SRC, KCTD13, PTK2B, ARRB1, PHACTR1	1588	15	16792	4.22972	1	1	0.999326
GOTERM_BP_DIRECT	GO:0009888~tissue development	6	0.338983	0.0100323	NR5A1, WT1, GAA, TNFRSF19, BARX1, GATA1	1588	15	16792	4.22972	1	1	0.999326
GOTERM_BP_DIRECT	GO:0030036~actin cytoskeleton organization	22	1.24294	0.0102959	ARHGEF11, IQSEC2, IQSEC1, ARHGEF17, FLII, ARHGEF18, CORO2A, CORO2B, FGD1, ADD1, NISCH, CYTH2, NUAK2, DAAM2, ELMO1, SPIRE2, ABL1, INPP5K, RHOU, NF2, PIP5K1C, WASF2	1588	130	16792	1.7895	1	1	0.999326
GOTERM_BP_DIRECT	GO:0006517~protein deglycosylation	5	0.282486	0.0104731	MAN2A2, MAN2B2, MAN2B1, PARK7, ENGASE	1588	10	16792	5.28715	1	1	0.999326
GOTERM_BP_DIRECT	GO:0006897~endocytosis	23	1.29944	0.0110861	DGKD, SCARA5, DENND1A, TNK2, WIPF3, LRP5, INPPL1, STON1, TSC2, AP2A1, SNX32, SNX33, DNM2, RUFY1, MRC2, CYTH2, NECAP2, RABEP2, DNER, MICALL1, SH3BP4, RIN3, ATP9B	1588	139	16792	1.74971	1	1	0.999326
GOTERM_BP_DIRECT	GO:0007507~heart development	28	1.58192	0.0132585	TCF25, ECE1, PKD1, GATA1, GLI2, GYS1, CASP7, POFUT1, GNA11, RPS6KA2, ERBB2, SH3PXD2B, SMYD2, MAP2K5, STRA6, PSKH1, TBX1, TGFB1, IFT140, NTRK3, CAD, MTERF4, AP1B1, TSC2, RBP4, WT1, APLNR, ZFPM1	1588	183	16792	1.61793	1	1	0.999326
GOTERM_BP_DIRECT	GO:0007220~Notch receptor processing	6	0.338983	0.013476	JAG2, NOTCH3, NCSTN, NOTCH4, DNER, PSEN1	1588	16	16792	3.96537	1	1	0.999326
GOTERM_BP_DIRECT	GO:0032025~response to cobalt ion	4	0.225989	0.0135392	ALAD, CASP9, CASP8, D2HGDH	1588	6	16792	7.04954	1	1	0.999326
GOTERM_BP_DIRECT	GO:0043171~peptide catabolic process	7	0.39548	0.0139901	PM20D1, ACE, RNPEPL1, ACY1, ANPEP, RNPEP, CNDP2	1588	22	16792	3.36455	1	1	0.999326
GOTERM_BP_DIRECT	GO:0033690~positive regulation of osteoblast proliferation	5	0.282486	0.0152423	ABL1, LRP5, SOX8, HPSE, GATA1	1588	11	16792	4.8065	1	1	0.999326
GOTERM_BP_DIRECT	GO:0090630~activation of GTPase activity	15	0.847458	0.015368	PLEKHG4, BCAS3, TBC1D9B, RCC2, NTRK3, ARHGEF16, SCRIB, TBC1D2, TBC1D5, SGSM3, TBC1D30, TBC1D10C, PTK2B, TBC1D16, TBC1D10B	1588	79	16792	2.00778	1	1	0.999326
GOTERM_BP_DIRECT	GO:0016192~vesicle-mediated transport	24	1.35593	0.0159694	LRPAP1, BCAS3, JAGN1, VPS33B, AP1B1, AP3D1, TSC2, AP4B1, PARK2, AP3M2, MYO5B, CHMP1A, SPIRE2, AP3S2, COPG1, VAMP5, ADAMTS9, RAB11FIP3, SEC31B, VPS39, CYTH1, VAMP2, AP1M1, SPTBN2	1588	152	16792	1.66963	1	1	0.999326
GOTERM_BP_DIRECT	GO:0030203~glycosaminoglycan metabolic process	8	0.451977	0.0161791	BCAN, SDC3, CSPG5, GPC4, AGRN, B4GALT7, GNS, CLN6	1588	29	16792	2.91705	1	1	0.999326
GOTERM_BP_DIRECT	GO:0006468~protein phosphorylation	58	3.27684	0.0174638	EPHB6, TRIO, MAST2, LRRK1, PRKAG2, NRBP2, LIPE, RASSF2, CCND1, NEK3, PDK2, PSKH1, MAP4K1, PRKCG, MAP4K2, SYK, MATK, TYK2, PASK, RUNX3, GAK, CCNE1, RARA, FAM20C, BIRC5, PICK1, PRKD2, GAS6, CAMK2B, BRSK1, BRSK2, NPR1, PKN3, NPR2, WNK4, ACVR1B, PRKCZ, CAMKK2, DGUOK, NUAK2, IRAK2, ERBB2, GRK6, HSF1, PTK2B, MARK4, TGFB1, MLKL, GLYCTK, CDC42BPB, P2RX7, ADCK1, STK25, CAMK4, POMK, ADCK5, CDK10, CDK16	1588	456	16792	1.34498	1	1	0.999326
GOTERM_BP_DIRECT	GO:0050775~positive regulation of dendrite morphogenesis	6	0.338983	0.0176346	CUL7, CUX2, CUX1, FBXW8, OBSL1, ANAPC2	1588	17	16792	3.73211	1	1	0.999326
GOTERM_BP_DIRECT	GO:0061178~regulation of insulin secretion involved in cellular response to glucose stimulus	6	0.338983	0.0176346	BRSK2, LRP5, BIRC5, SIDT2, CDK16, ADCY5	1588	17	16792	3.73211	1	1	0.999326
GOTERM_BP_DIRECT	GO:0030048~actin filament-based movement	6	0.338983	0.0176346	WIPF3, MYH9, MYH14, MYO9B, MYO7A, WASF2	1588	17	16792	3.73211	1	1	0.999326
GOTERM_BP_DIRECT	GO:0006171~cAMP biosynthetic process	6	0.338983	0.0176346	ADCY9, ADCY3, ADCY2, ADCY7, ADCY6, ADCY5	1588	17	16792	3.73211	1	1	0.999326
GOTERM_BP_DIRECT	GO:0001525~angiogenesis	32	1.80791	0.0188034	COL18A1, ROBO4, TGFA, HS6ST1, ARHGAP22, ADGRG1, SOX18, POFUT1, GJA5, ANPEP, PTK2B, WASF2, EPHB4, HTATIP2, TBX1, BCAS3, SYK, MMP2, DAB2IP, FZD8, VASH1, VAV2, MMP14, COL4A2, MMRN2, COL8A2, MYH9, PRKD2, TGFBI, PLCD3, PLCD1, RAPGEF3	1588	223	16792	1.51739	1	1	0.999326
GOTERM_BP_DIRECT	GO:0010524~positive regulation of calcium ion transport into cytosol	5	0.282486	0.0211814	P2RX7, ADCYAP1R1, P2RX4, TRPC3, PLA2G1B	1588	12	16792	4.40596	1	1	0.999326
GOTERM_BP_DIRECT	GO:0019915~lipid storage	7	0.39548	0.0214521	BSCL2, STAT5B, DGAT1, GM2A, CRY2, CIDEA, PLIN5	1588	24	16792	3.08417	1	1	0.999326
GOTERM_BP_DIRECT	GO:0030010~establishment of cell polarity	7	0.39548	0.0214521	ARHGEF11, BRSK1, BRSK2, NEK3, MARK4, PRKCZ, PKD1	1588	24	16792	3.08417	1	1	0.999326
GOTERM_BP_DIRECT	GO:0034199~activation of protein kinase A activity	6	0.338983	0.0225599	ADCY9, ADCY3, ADCY2, ADCY7, ADCY6, ADCY5	1588	18	16792	3.52477	1	1	0.999326
GOTERM_BP_DIRECT	GO:0001755~neural crest cell migration	10	0.564972	0.0230104	TBX1, SEMA5B, SEMA7A, SMO, EDN3, GDNF, SEMA3B, SEMA3G, SEMA4F, SOX8	1588	45	16792	2.34985	1	1	0.999326
GOTERM_BP_DIRECT	GO:0007416~synapse assembly	12	0.677966	0.0263704	FZD1, NLGN3, FARP1, GNPAT, SDK1, NLGN2, DBNL, SPOCK2, DNER, NRXN2, SDK2, SPTBN2	1588	61	16792	2.08019	1	1	0.999326
GOTERM_BP_DIRECT	GO:0048791~calcium ion-regulated exocytosis of neurotransmitter	9	0.508475	0.027133	RPH3AL, RIMS3, SYT2, SYT12, SYT15, C2CD4C, DOC2B, SYT9, SYT7	1588	39	16792	2.44022	1	1	0.999326
GOTERM_BP_DIRECT	GO:0006493~protein O-linked glycosylation	8	0.451977	0.027235	POMT2, GALNT6, POFUT1, GALNT2, POMK, DAG1, TRAK1, POMGNT1	1588	32	16792	2.64358	1	1	0.999326
GOTERM_BP_DIRECT	GO:0003091~renal water homeostasis	8	0.451977	0.027235	ADCY9, WFS1, MYO5B, ADCY3, ADCY2, ADCY7, ADCY6, ADCY5	1588	32	16792	2.64358	1	1	0.999326
GOTERM_BP_DIRECT	GO:0001843~neural tube closure	14	0.79096	0.0276045	TGFB1, IFT172, TSC2, IFT122, TULP3, SCRIB, CELSR1, PAX2, RGMA, MTHFD1L, MKS1, RARA, PLXNB2, TEAD2	1588	77	16792	1.9226	1	1	0.999326
GOTERM_BP_DIRECT	GO:0048146~positive regulation of fibroblast proliferation	11	0.621469	0.0282045	PDGFRB, CTC1, TGFB1, PLA2G1B, FNTB, ABL1, SIRT6, GAS6, FBRS, AGT, PML	1588	54	16792	2.15403	1	1	0.999326
GOTERM_BP_DIRECT	GO:2000573~positive regulation of DNA biosynthetic process	5	0.282486	0.0283531	PDGFRB, DDX39B, SRC, PTK2B, PRKD2	1588	13	16792	4.06704	1	1	0.999326
GOTERM_BP_DIRECT	GO:0035909~aorta morphogenesis	5	0.282486	0.0283531	TBX1, PDGFRB, LRP1, NPRL3, TBX2	1588	13	16792	4.06704	1	1	0.999326
GOTERM_BP_DIRECT	GO:0051965~positive regulation of synapse assembly	12	0.677966	0.0294171	NLGN3, EEF2K, NLGN2, CUX2, ADGRB2, CLSTN2, NTRK3, AMIGO1, CLSTN1, FLRT1, ADGRB1, ADGRL1	1588	62	16792	2.04664	1	1	0.999326
GOTERM_BP_DIRECT	GO:0030198~extracellular matrix organization	28	1.58192	0.0298205	COL18A1, COL16A1, ITGB5, LAMC3, LAMA1, FURIN, VTN, SPOCK2, ADAMTSL2, DAG1, EMILIN1, COL27A1, LAMB2, BCAN, COL4A2, ELF3, ITGAD, ITGA10, COL4A4, COL6A1, PXDN, COL4A6, COL8A2, TGFBI, COL9A2, HPSE, AGRN, ITGA9	1588	196	16792	1.51062	1	1	0.999326
GOTERM_BP_DIRECT	GO:0072661~protein targeting to plasma membrane	7	0.39548	0.0312167	EHD3, PACS2, SMURF1, PACS1, INPP5K, GAS6, NKD2	1588	26	16792	2.84693	1	1	0.999326
GOTERM_BP_DIRECT	GO:0006027~glycosaminoglycan catabolic process	7	0.39548	0.0312167	HGSNAT, SDC3, HPSE, GPC4, AGRN, GNS, SGSH	1588	26	16792	2.84693	1	1	0.999326
GOTERM_BP_DIRECT	GO:0032148~activation of protein kinase B activity	7	0.39548	0.0312167	SRC, NTRK3, PARK7, ADRA2C, GAS6, PRKCZ, MT3	1588	26	16792	2.84693	1	1	0.999326
GOTERM_BP_DIRECT	GO:0042475~odontogenesis of dentin-containing tooth	11	0.621469	0.0316565	JAG2, TBX1, WNT6, EDA, SMO, NFIC, ROGDI, NF2, BMP7, GLI2, LHX8	1588	55	16792	2.11486	1	1	0.999326
GOTERM_BP_DIRECT	GO:0071526~semaphorin-plexin signaling pathway	8	0.451977	0.0318391	SEMA5B, SEMA7A, SEMA3B, SEMA3G, PLXNB2, FLNA, PLXNB1, SEMA4F	1588	33	16792	2.56347	1	1	0.999326
GOTERM_BP_DIRECT	GO:0070544~histone H3-K36 demethylation	4	0.225989	0.0328243	KDM4A, KDM4B, KDM8, PHF8	1588	8	16792	5.28715	1	1	0.999326
GOTERM_BP_DIRECT	GO:1903351~cellular response to dopamine	4	0.225989	0.0328243	HCN3, ABL1, PARK2, DNM2	1588	8	16792	5.28715	1	1	0.999326
GOTERM_BP_DIRECT	GO:1904322~cellular response to forskolin	4	0.225989	0.0328243	ADCY3, ADCY2, ADCY6, ADCY5	1588	8	16792	5.28715	1	1	0.999326
GOTERM_BP_DIRECT	GO:0048702~embryonic neurocranium morphogenesis	4	0.225989	0.0328243	NDST1, MTHFD1L, TGFB3, TULP3	1588	8	16792	5.28715	1	1	0.999326
GOTERM_BP_DIRECT	GO:0007417~central nervous system development	19	1.07345	0.0328933	ARNT2, SZT2, SRC, ATN1, ELP3, HAPLN3, CELSR1, ACVR1B, HAPLN4, PARK2, DMBX1, BCAN, SNTG2, PAX8, ADGRA2, DNER, MBP, ARSB, NEUROG3	1588	120	16792	1.67427	1	1	0.999326
GOTERM_BP_DIRECT	GO:0006491~N-glycan processing	6	0.338983	0.0348747	MAN2A2, PRKCSH, MGAT4B, MAN1C1, MAN1B1, ENGASE	1588	20	16792	3.17229	1	1	0.999326
GOTERM_BP_DIRECT	GO:0019229~regulation of vasoconstriction	6	0.338983	0.0348747	ACE, EDN3, KCNMB4, ECE1, ADRA2C, AGT	1588	20	16792	3.17229	1	1	0.999326
GOTERM_BP_DIRECT	GO:0072583~clathrin-mediated endocytosis	6	0.338983	0.0348747	GAK, FCHO1, HIP1R, AP2A1, GPR107, PIP5K1C	1588	20	16792	3.17229	1	1	0.999326
GOTERM_BP_DIRECT	GO:0006486~protein glycosylation	18	1.01695	0.0364693	POMT2, GALNT6, GALNT14, ST6GAL1, SDF2L1, ST6GALNAC2, ST8SIA1, GALNT2, GALNT18, ALG1, PSEN1, POMGNT1, GBGT1, EXT2, EXTL1, DAD1, ST8SIA5, ST6GALNAC3	1588	113	16792	1.6844	1	1	0.999326
GOTERM_BP_DIRECT	GO:0048010~vascular endothelial growth factor receptor signaling pathway	13	0.734463	0.0365616	SHC2, SRC, PXN, HSPB1, PIK3R2, MAPK13, VAV2, ELMO1, PTK2B, ELMO2, PRKD2, WASF2, BCAR1	1588	72	16792	1.90925	1	1	0.999326
GOTERM_BP_DIRECT	GO:0035987~endodermal cell differentiation	7	0.39548	0.0370307	VTN, MMP14, COL4A2, ITGB5, MMP15, MMP2, COL6A1	1588	27	16792	2.74149	1	1	0.999326
GOTERM_BP_DIRECT	GO:0031032~actomyosin structure organization	7	0.39548	0.0370307	FRMD5, MYO18A, MYH9, MYH14, PHACTR1, CDC42BPB, LURAP1	1588	27	16792	2.74149	1	1	0.999326
GOTERM_BP_DIRECT	GO:0007219~Notch signaling pathway	18	1.01695	0.0421511	JAG2, NOTCH3, TGFB1, IFT172, NOTCH4, DTX1, PSEN1, DTX4, DLL3, TBX2, HEYL, NEURL1B, PTP4A3, NCSTN, POFUT1, DNER, UBC, MAML3	1588	115	16792	1.65511	1	1	0.999326
GOTERM_BP_DIRECT	GO:0006471~protein ADP-ribosylation	6	0.338983	0.0423233	ART1, PARP10, PARP3, LIG1, SIRT6, ART4	1588	21	16792	3.02123	1	1	0.999326
GOTERM_BP_DIRECT	GO:0017158~regulation of calcium ion-dependent exocytosis	8	0.451977	0.0425412	RPH3AL, SYT2, SYT12, SYT15, C2CD4C, DOC2B, SYT9, SYT7	1588	35	16792	2.41698	1	1	0.999326
GOTERM_BP_DIRECT	GO:0050764~regulation of phagocytosis	4	0.225989	0.045843	PRKCG, SCARB1, SYK, SYT7	1588	9	16792	4.69969	1	1	0.999326
GOTERM_BP_DIRECT	GO:0015871~choline transport	4	0.225989	0.045843	SLC44A3, SLC44A4, SLC44A2, PSEN1	1588	9	16792	4.69969	1	1	0.999326
GOTERM_BP_DIRECT	GO:0034405~response to fluid shear stress	4	0.225989	0.045843	P2RX7, PDGFRB, P2RX4, PKD1	1588	9	16792	4.69969	1	1	0.999326
GOTERM_BP_DIRECT	GO:0006853~carnitine shuttle	4	0.225989	0.045843	CPT1A, CPT2, PRKAG2, SLC25A20	1588	9	16792	4.69969	1	1	0.999326
GOTERM_BP_DIRECT	GO:0043277~apoptotic cell clearance	5	0.282486	0.0465293	LRP1, TYRO3, RARA, GAS6, TGM2	1588	15	16792	3.52477	1	1	0.999326
GOTERM_BP_DIRECT	GO:0006450~regulation of translational fidelity	5	0.282486	0.0465293	VARS, AARSD1, VARS2, DTD1, DTD2	1588	15	16792	3.52477	1	1	0.999326
GOTERM_BP_DIRECT	GO:0051974~negative regulation of telomerase activity	5	0.282486	0.0465293	CTC1, SRC, MCRS1, TINF2, PML	1588	15	16792	3.52477	1	1	0.999326
GOTERM_BP_DIRECT	GO:0035050~embryonic heart tube development	5	0.282486	0.0465293	TRAF3IP1, SOX18, GJA5, IFT122, TBX2	1588	15	16792	3.52477	1	1	0.999326
GOTERM_BP_DIRECT	GO:0032286~central nervous system myelin maintenance	3	0.169492	0.0470583	FA2H, MYRF, CLU	1588	4	16792	7.93073	1	1	0.999326
GOTERM_BP_DIRECT	GO:0072289~metanephric nephron tubule formation	3	0.169492	0.0470583	PAX8, SOX8, PAX2	1588	4	16792	7.93073	1	1	0.999326
GOTERM_BP_DIRECT	GO:0072108~positive regulation of mesenchymal to epithelial transition involved in metanephros morphogenesis	3	0.169492	0.0470583	PAX8, GDNF, PAX2	1588	4	16792	7.93073	1	1	0.999326
GOTERM_BP_DIRECT	GO:0090240~positive regulation of histone H4 acetylation	3	0.169492	0.0470583	SMARCB1, PIH1D1, ARRB1	1588	4	16792	7.93073	1	1	0.999326
GOTERM_BP_DIRECT	GO:0007269~neurotransmitter secretion	10	0.564972	0.0476525	UNC13B, BRSK1, GRM4, SYT2, SNPH, NRXN2, APBA1, DGKI, VAMP2, BAIAP3	1588	51	16792	2.07339	1	1	0.999326
GOTERM_BP_DIRECT	GO:0006906~vesicle fusion	11	0.621469	0.0484221	RPH3AL, SYT2, SYT12, DYSF, SYT15, C2CD4C, DOC2B, SYT9, VAMP5, SYT7, VAMP2	1588	59	16792	1.97148	1	1	0.999326
GOTERM_BP_DIRECT	GO:0007040~lysosome organization	8	0.451977	0.0486685	MBTPS1, GAA, HPS1, MYO7A, ZKSCAN4, CLN6, TPCN2, ARSB	1588	36	16792	2.34985	1	1	0.999326
GOTERM_BP_DIRECT	GO:0045453~bone resorption	6	0.338983	0.0506566	SRC, CTSK, LRRK1, GPR55, PTK2B, NCDN	1588	22	16792	2.8839	1	1	0.999326
GOTERM_BP_DIRECT	GO:0042593~glucose homeostasis	16	0.903955	0.0521028	NGFR, NMB, RPH3AL, IGFBP5, WFS1, DHPS, SIRT6, BHLHA15, SLC2A4, RBP4, CYP11B1, CRY2, INPP5K, PFKM, PDK2, SIDT2	1588	101	16792	1.67514	1	1	0.999326
GOTERM_BP_DIRECT	GO:0006631~fatty acid metabolic process	10	0.564972	0.0529969	STAT5A, FA2H, STAT5B, MECR, GPAM, NDUFS6, AASDH, ACOT11, ACSF3, ACSF2	1588	52	16792	2.03352	1	1	0.999326
GOTERM_BP_DIRECT	GO:0006296~nucleotide-excision repair, DNA incision, 5'-to lesion	8	0.451977	0.0553279	RFC5, NTHL1, ERCC4, RFC2, POLD1, UBC, CHD1L, DDB2	1588	37	16792	2.28634	1	1	0.999326
GOTERM_BP_DIRECT	GO:0016042~lipid catabolic process	14	0.79096	0.055463	PLA2G12A, PLA2G2C, PLA2G1B, PLD6, PLA2G6, BSCL2, LIPE, PLCB3, APOC2, ADORA1, PLCG1, PLCD3, PLBD2, PLCD1	1588	85	16792	1.74165	1	1	0.999326
GOTERM_BP_DIRECT	GO:0001501~skeletal system development	20	1.12994	0.0574416	JAG2, HDAC4, CHRD, AEBP1, HAPLN3, HAPLN4, BMP7, ETS2, GLI2, DLL3, BCAN, EVC, RASSF2, EXTL1, FRZB, GJA5, GNA11, SH3PXD2B, ALPL, COL9A2	1588	137	16792	1.54369	1	1	0.999326
GOTERM_BP_DIRECT	GO:0048593~camera-type eye morphogenesis	5	0.282486	0.057547	TENM3, RING1, COL8A2, IFT122, AQP5	1588	16	16792	3.30447	1	1	0.999326
GOTERM_BP_DIRECT	GO:0048488~synaptic vesicle endocytosis	5	0.282486	0.057547	SYT2, SYT12, DENND1A, SCRIB, PIP5K1C	1588	16	16792	3.30447	1	1	0.999326
GOTERM_BP_DIRECT	GO:0032418~lysosome localization	5	0.282486	0.057547	VPS33B, MAP6, PLEKHM2, HPS6, HDAC6	1588	16	16792	3.30447	1	1	0.999326
GOTERM_BP_DIRECT	GO:0006886~intracellular protein transport	31	1.75141	0.0578728	TBC1D9B, UNC93B1, TGFBRAP1, AP2A1, SNX33, KLC1, HDAC6, IPO4, HID1, AP3M2, TBC1D30, KIF13A, TBC1D10C, BCAP29, AP3S2, SIL1, VPS39, TBC1D16, AP1M1, TBC1D10B, NGFR, RPH3AL, AP1B1, AP3D1, MYO7A, AP4B1, TBC1D2, TBC1D5, SGSM3, APBA1, COPG1	1588	236	16792	1.389	1	1	0.999326
GOTERM_BP_DIRECT	GO:0048754~branching morphogenesis of an epithelial tube	6	0.338983	0.0598809	MMP14, TIMELESS, MKS1, PKD1, BMP7, GLI2	1588	23	16792	2.75851	1	1	0.999326
GOTERM_BP_DIRECT	GO:0016559~peroxisome fission	4	0.225989	0.0610015	SEC16B, PEX19, PEX11B, PEX11G	1588	10	16792	4.22972	1	1	0.999326
GOTERM_BP_DIRECT	GO:0032940~secretion by cell	4	0.225989	0.0610015	SERPINE2, TYRO3, FURIN, PCSK6	1588	10	16792	4.22972	1	1	0.999326
GOTERM_BP_DIRECT	GO:0090129~positive regulation of synapse maturation	4	0.225989	0.0610015	CAMK2B, DAB2IP, ADGRL1, ANAPC2	1588	10	16792	4.22972	1	1	0.999326
GOTERM_BP_DIRECT	GO:0043534~blood vessel endothelial cell migration	4	0.225989	0.0610015	SCARB1, SOX18, MYH9, PTK2B	1588	10	16792	4.22972	1	1	0.999326
GOTERM_BP_DIRECT	GO:0033683~nucleotide-excision repair, DNA incision	8	0.451977	0.0625266	RFC5, ERCC4, RFC2, POLD1, OGG1, UBC, CHD1L, DDB2	1588	38	16792	2.22617	1	1	0.999326
GOTERM_BP_DIRECT	GO:0051301~cell division	43	2.42938	0.0635258	ANAPC13, BRSK2, CDCA3, CCDC124, CEP164, PMF1, TRIOBP, NSL1, TTC28, SYCE3, SEPT9, FZR1, SYCE1, RECQL5, HAUS8, CCND1, CHMP1A, NEK3, FSD1, MARK4, DIS3L2, NUDC, LIG1, RCC2, HAUS4, KLHL22, CABLES2, CDC25A, SEPT3, MAD2L2, CCNE1, ZFYVE19, TIMELESS, BIRC5, CDK10, FAM64A, TACC1, ANAPC5, NCAPD2, BCAR1, MAD1L1, LLGL2, ANAPC2	1588	350	16792	1.29913	1	1	0.999326
GOTERM_BP_DIRECT	GO:0042552~myelination	9	0.508475	0.0643881	TGFB1, XK, GAL3ST1, MARVELD1, AMIGO1, ERBB2, ACSBG1, MBP, TNFRSF21	1588	46	16792	2.06889	1	1	0.999326
GOTERM_BP_DIRECT	GO:0035567~non-canonical Wnt signaling pathway	5	0.282486	0.0698278	FZD1, SMO, FRZB, DVL3, FZD8	1588	17	16792	3.11009	1	1	0.999326
GOTERM_BP_DIRECT	GO:0015012~heparan sulfate proteoglycan biosynthetic process	5	0.282486	0.0698278	NDST2, EXT2, NDST1, EXTL1, EXTL3	1588	17	16792	3.11009	1	1	0.999326
GOTERM_BP_DIRECT	GO:0007422~peripheral nervous system development	6	0.338983	0.0699937	ADGRB2, ERBB2, ADGRB1, SOX8, GFRA3, NEUROG3	1588	24	16792	2.64358	1	1	0.999326
GOTERM_BP_DIRECT	GO:0007126~meiotic nuclear division	6	0.338983	0.0699937	TUBGCP2, DMC1, RAD54L, HORMAD2, PLD6, REC8	1588	24	16792	2.64358	1	1	0.999326
GOTERM_BP_DIRECT	GO:0006297~nucleotide-excision repair, DNA gap filling	6	0.338983	0.0699937	RFC5, LIG1, RFC2, POLD1, UBC, XRCC1	1588	24	16792	2.64358	1	1	0.999326
GOTERM_BP_DIRECT	GO:0032456~endocytic recycling	6	0.338983	0.0699937	EHD3, DENND1A, MICALL1, VPS52, MICALL2, RAB11FIP3	1588	24	16792	2.64358	1	1	0.999326
GOTERM_BP_DIRECT	GO:0014910~regulation of smooth muscle cell migration	3	0.169492	0.0735775	ACE, PLXNA1, SORL1	1588	5	16792	6.34458	1	1	0.999326
GOTERM_BP_DIRECT	GO:0072284~metanephric S-shaped body morphogenesis	3	0.169492	0.0735775	PDGFRB, PAX8, WT1	1588	5	16792	6.34458	1	1	0.999326
GOTERM_BP_DIRECT	GO:0035860~glial cell-derived neurotrophic factor receptor signaling pathway	3	0.169492	0.0735775	GFRA2, GFRA4, SULF2	1588	5	16792	6.34458	1	1	0.999326
GOTERM_BP_DIRECT	GO:0010035~response to inorganic substance	3	0.169492	0.0735775	FNTB, EEF1A2, GART	1588	5	16792	6.34458	1	1	0.999326
GOTERM_BP_DIRECT	GO:0072207~metanephric epithelium development	3	0.169492	0.0735775	PAX8, WT1, PAX2	1588	5	16792	6.34458	1	1	0.999326
GOTERM_BP_DIRECT	GO:0009157~deoxyribonucleoside monophosphate biosynthetic process	3	0.169492	0.0735775	DGUOK, TK2, TK1	1588	5	16792	6.34458	1	1	0.999326
GOTERM_BP_DIRECT	GO:0008088~axo-dendritic transport	3	0.169492	0.0735775	KLC3, APBA1, MAPT	1588	5	16792	6.34458	1	1	0.999326
GOTERM_BP_DIRECT	GO:0016485~protein processing	12	0.677966	0.0745155	P2RX7, MMP14, CASP7, NCSTN, IFT172, RHBDF2, ECE1, FURIN, AEBP1, PSEN1, PCSK6, RHBDL3	1588	72	16792	1.76238	1	1	0.999326
GOTERM_BP_DIRECT	GO:0000722~telomere maintenance via recombination	7	0.39548	0.0760428	RFC5, POLA2, LIG1, TEP1, RFC2, POLD1, XRCC3	1588	32	16792	2.31313	1	1	0.999326
GOTERM_BP_DIRECT	GO:0042177~negative regulation of protein catabolic process	7	0.39548	0.0760428	MAD2L2, PRKCG, SERPINE2, AGAP2, FLNA, PARK7, RILP	1588	32	16792	2.31313	1	1	0.999326
GOTERM_BP_DIRECT	GO:0007605~sensory perception of sound	19	1.07345	0.0762245	TBX1, SRRM4, CEMIP, WFS1, SLC52A3, NAV2, MYO7A, ESPN, SOBP, EML2, CDH23, OTOF, MYH14, KCNQ4, FAM65B, ATP6V0A4, MBP, CRYM, ALDH7A1	1588	133	16792	1.51062	1	1	0.999326
GOTERM_BP_DIRECT	GO:0009313~oligosaccharide catabolic process	4	0.225989	0.0781612	MANBA, GM2A, MAN2B2, MAN2B1	1588	11	16792	3.8452	1	1	0.999326
GOTERM_BP_DIRECT	GO:0045820~negative regulation of glycolytic process	4	0.225989	0.0781612	HDAC4, ACTN3, SIRT6, CBFA2T3	1588	11	16792	3.8452	1	1	0.999326
GOTERM_BP_DIRECT	GO:0032206~positive regulation of telomere maintenance	4	0.225989	0.0781612	RTEL1, TINF2, SIRT6, PML	1588	11	16792	3.8452	1	1	0.999326
GOTERM_BP_DIRECT	GO:0006936~muscle contraction	16	0.903955	0.0783379	ITGB5, ACTN3, TPM2, PXN, DYSF, LMOD1, MYL6B, SORBS3, ACTG2, CACNA1H, ACTA2, NDUFS6, MYH11, CACNA1S, TLN1, MYH6	1588	107	16792	1.5812	1	1	0.999326
GOTERM_BP_DIRECT	GO:0018105~peptidyl-serine phosphorylation	18	1.01695	0.0801856	PRKCG, MAP4K1, HIPK4, BRSK2, SYK, MAST4, PKN3, MAST3, SRC, MAST2, PRKCZ, PKD1, MAPK13, CAMK4, RPS6KA2, PRKD2, GAS6, STK32C	1588	125	16792	1.5227	1	1	0.999326
GOTERM_BP_DIRECT	GO:0048709~oligodendrocyte differentiation	6	0.338983	0.0809842	NLGN3, VTN, CNP, MYRF, ERBB2, SOX8	1588	25	16792	2.53783	1	1	0.999326
GOTERM_BP_DIRECT	GO:0007229~integrin-mediated signaling pathway	15	0.847458	0.0820782	SEMA7A, COL16A1, SYK, ITGB5, SRC, RCC2, ADAM11, ITFG2, ITGAD, ITGA10, PTK2B, MYH9, BCAR1, ITGA9, ILKAP	1588	99	16792	1.60217	1	1	0.999326
GOTERM_BP_DIRECT	GO:0008217~regulation of blood pressure	11	0.621469	0.0832362	NISCH, CHGA, ACTA2, P2RX4, ACE, NPR1, CYP11B1, NPR2, LRP5, MYH6, AGT	1588	65	16792	1.7895	1	1	0.999326
GOTERM_BP_DIRECT	GO:0001556~oocyte maturation	5	0.282486	0.0833329	RPS6KA2, DMC1, PTK2B, PABPC1L, REC8	1588	18	16792	2.93731	1	1	0.999326
GOTERM_BP_DIRECT	GO:0033280~response to vitamin D	5	0.282486	0.0833329	TGFB1, STC2, ALPL, BMP7, TPCN2	1588	18	16792	2.93731	1	1	0.999326
GOTERM_BP_DIRECT	GO:1903861~positive regulation of dendrite extension	5	0.282486	0.0833329	SYT2, CPNE5, SMURF1, RASAL1, PARK2	1588	18	16792	2.93731	1	1	0.999326
GOTERM_BP_DIRECT	GO:0006890~retrograde vesicle-mediated transport, Golgi to ER	13	0.734463	0.0836526	NBAS, KIF22, KLC1, ARFGAP2, KLC2, KIF26A, PICK1, KIF1C, COPG1, RAB6B, ATP9B, COPE, SCYL1	1588	82	16792	1.67641	1	1	0.999326
GOTERM_BP_DIRECT	GO:0071364~cellular response to epidermal growth factor stimulus	7	0.39548	0.0858659	STAT5B, ERBB2, CAD, DAB2IP, INPP5K, PLCG1, PAX2	1588	33	16792	2.24303	1	1	0.999326
GOTERM_BP_DIRECT	GO:0032355~response to estradiol	14	0.79096	0.0859148	PDGFRB, STAT5B, ARNT2, ADCYAP1R1, TGFB1, OGG1, BMP7, CASP9, NCOR2, CASP8, CCND1, MMP15, RARA, DNMT3B	1588	91	16792	1.62682	1	1	0.999326
GOTERM_BP_DIRECT	GO:0010212~response to ionizing radiation	9	0.508475	0.0869876	ALAD, BRSK1, RAD51D, MTA1, DMC1, XRCC3, NABP2, DNMT3B, RAD54L	1588	49	16792	1.94222	1	1	0.999326
GOTERM_BP_DIRECT	GO:0030334~regulation of cell migration	12	0.677966	0.0870155	JAG2, ROBO4, TGFB1, SERPINE2, ABI3, LAMA1, RCC2, PLXNA1, PLXNB2, FLNA, PLXNB1, SRCIN1	1588	74	16792	1.71475	1	1	0.999326
GOTERM_BP_DIRECT	GO:0070527~platelet aggregation	8	0.451977	0.0873861	FIBP, TYRO3, MYH9, HSPB1, FLNA, TLN1, GAS6, GATA1	1588	41	16792	2.06328	1	1	0.999326
GOTERM_BP_DIRECT	GO:0046777~protein autophosphorylation	23	1.29944	0.0886556	PDGFRB, PRKCG, CAMK2B, MAP4K1, HIPK4, SYK, SRC, NTRK3, CAD, PASK, ACVR1B, CAMKK2, EEF2K, STK25, CAMK4, STK16, ERBB2, ULK3, TYRO3, ABL1, PTK2B, PRKD2, EPHB4	1588	172	16792	1.41401	1	1	0.999326
GOTERM_BP_DIRECT	GO:0016477~cell migration	23	1.29944	0.0886556	PDGFRB, TGFB1, TNK2, SDC3, MATK, SCRIB, TYK2, CDC42BPB, PRKCZ, PTPRF, VAV2, ADGRG1, MYO18A, ELMO1, ABL1, KCTD13, ELMO2, PLXNB1, PLCG1, GAS6, LURAP1, TNS3, BCAR1	1588	172	16792	1.41401	1	1	0.999326
GOTERM_BP_DIRECT	GO:0001666~response to hypoxia	23	1.29944	0.0886556	ARNT2, ADSL, TGFB1, AHCY, TGFB3, MMP2, MTHFR, XRCC1, PLOD1, NARFL, ASCL2, MT3, CBFA2T3, TM9SF4, PML, ALAD, MMP14, KCNMA1, UCP2, ADORA1, DNMT3B, PTK2B, HMOX2	1588	172	16792	1.41401	1	1	0.999326
GOTERM_BP_DIRECT	GO:0001934~positive regulation of protein phosphorylation	18	1.01695	0.0898567	FZD1, TBX1, PRR5, TGFB1, FBXO18, NTRK3, ARRB1, AXIN2, F2, PLA2G6, MT3, SPN, CCND1, ERBB2, ABL1, DVL3, RSPO1, GAS6	1588	127	16792	1.49872	1	1	0.999326
GOTERM_BP_DIRECT	GO:0007179~transforming growth factor beta receptor signaling pathway	14	0.79096	0.0918429	TGFB1, ITGB5, SMURF1, TGFB3, SRC, PXN, TGFBRAP1, ARHGEF18, FURIN, LTBP2, CGN, PRKCZ, PML, UBC	1588	92	16792	1.60913	1	1	0.999326
GOTERM_BP_DIRECT	GO:0071897~DNA biosynthetic process	6	0.338983	0.0928336	POLA2, LIG1, POLM, TK2, TK1, POLG	1588	26	16792	2.44022	1	1	0.999326
GOTERM_BP_DIRECT	GO:0008089~anterograde axonal transport	6	0.338983	0.0928336	AP3M2, BLOC1S5, AP3D1, AP3S2, KIF1A, SPG7	1588	26	16792	2.44022	1	1	0.999326
GOTERM_BP_DIRECT	GO:0017157~regulation of exocytosis	6	0.338983	0.0928336	RPH3AL, RAB26, CPLX2, VAMP2, LLGL1, LLGL2	1588	26	16792	2.44022	1	1	0.999326
GOTERM_BP_DIRECT	GO:0060348~bone development	8	0.451977	0.0967541	IFT172, NPR2, SH3PXD2B, SLC38A10, DYM, TULP3, TRIM45, SULF2	1588	42	16792	2.01415	1	1	0.999326
GOTERM_BP_DIRECT	GO:0022008~neurogenesis	8	0.451977	0.0967541	OMP, ROGDI, DCHS1, BTBD6, WDR62, LLGL1, NEUROG3, LLGL2	1588	42	16792	2.01415	1	1	0.999326
GOTERM_BP_DIRECT	GO:0001658~branching involved in ureteric bud morphogenesis	8	0.451977	0.0967541	ADAMTS16, WNT6, PAX8, GDNF, WT1, CTNNBIP1, DCHS1, PAX2	1588	42	16792	2.01415	1	1	0.999326
GOTERM_BP_DIRECT	GO:0046834~lipid phosphorylation	4	0.225989	0.0971545	DGKD, CERK, DGKQ, DGKI	1588	12	16792	3.52477	1	1	0.999326
GOTERM_BP_DIRECT	GO:0005975~carbohydrate metabolic process	23	1.29944	0.0973811	PYGB, MANBA, ADPGK, ST8SIA1, PIGQ, GAA, SLC2A4, HEXDC, YDJC, GBGT1, GLB1L2, DPM3, GLB1L, ALDH2, MAN2A2, SHPK, MGAT4B, MLEC, PGM2, ST8SIA5, MAN2B1, HPSE, B4GALT7	1588	174	16792	1.39775	1	1	0.999326
GOTERM_BP_DIRECT	GO:0043536~positive regulation of blood vessel endothelial cell migration	5	0.282486	0.0980096	STAT5A, TGFB1, HSPB1, PRKD2, PLCG1	1588	19	16792	2.78271	1	1	0.999326
GOTERM_BP_DIRECT	GO:0060716~labyrinthine layer blood vessel development	5	0.282486	0.0980096	FBXW8, VASH1, PLCD3, HS6ST1, PLCD1	1588	19	16792	2.78271	1	1	0.999326
GOTERM_BP_DIRECT	GO:0050771~negative regulation of axonogenesis	5	0.282486	0.0980096	NGFR, LINGO1, DAB1, ARHGEF1, PSEN1	1588	19	16792	2.78271	1	1	0.999326
GOTERM_BP_DIRECT	GO:0016601~Rac protein signal transduction	5	0.282486	0.0980096	NISCH, DBNL, ELMO1, RHOU, WASF2	1588	19	16792	2.78271	1	1	0.999326
GOTERM_BP_DIRECT	GO:0045879~negative regulation of smoothened signaling pathway	5	0.282486	0.0980096	SERPINE2, ULK3, IFT122, TULP3, KIF7	1588	19	16792	2.78271	1	1	0.999326

## Sheet: GOCC_up
Category	Term	Count	%	PValue	Genes	List Total	Pop Hits	Pop Total	Fold Enrichment	Bonferroni	Benjamini	FDR
GOTERM_CC_DIRECT	GO:0005737~cytoplasm	557	31.4689	6.88948e-06	JRK, ANKLE1, FZD10, NOC2L, CAPN15, ENDOV, DPYSL4, DPYSL5, CDK5RAP1, CDK5RAP3, PKNOX2, UNC13B, TSPYL2, ACOT7, PIH1D1, ESX1, AFAP1, DNAAF5, SCRIB, AARSD1, PASK, EML2, EML3, RUFY1, RNF123, DDX39B, TEP1, ZFYVE19, MAP1A, HMBS, PSME1, PADI2, PRKD2, RABL6, GNE, MEAF6, FLII, CRABP1, AGAP3, PLA2G6, PRDM11, AAAS, PRKCZ, CRACR2B, CYB5R3, HLCS, FLRT1, PNPO, PLCG1, ATG7, LHPP, BARD1, GSTM4, INCA1, MTERF4, BTB…	1669	5222	18224	1.16468	0.00508526	0.0047056	0.00462294
GOTERM_CC_DIRECT	GO:0048471~perinuclear region of cytoplasm	90	5.08475	1.27178e-05	DOCK6, PTPRR, PLEKHF1, ATN1, ECE1, PARK7, SLC2A4, CLU, SH3RF1, PARK2, SEPT9, STK16, ANXA6, CEP250, MAP3K4, KCNH2, PPP1R16B, PRKCG, UNC45A, MAP2K2, FBXW8, SLC2A10, PLEKHG5, VPS33B, ANGEL1, TSC2, EML1, DNM2, EPN3, GAK, DOK1, RARA, PICK1, VAMP5, OBSL1, VAMP2, DGKI, SNAP47, BRSK2, CUL7, CNP, SRC, PKN3, TGFA, CABP1, PRKCZ, HDAC6, PPM1F, CTIF, RASD1, STC2, ERBB2, VPS52, FLRT1, ABL1, VTI1A, PTK2B, FLNA,…	1669	621	18224	1.58248	0.00936712	0.0047056	0.00462294
GOTERM_CC_DIRECT	GO:0005829~cytosol	368	20.791	2.03915e-05	EPHB6, TRIO, SERPINE2, VARS, WIPF3, NADSYN1, NUBP1, LGALS4, LIPE, DPYSL4, DPYSL5, RPS6KA2, ANPEP, DAG1, TBC1D10C, TRIM26, EPHB4, TBC1D10B, UNC13B, PRKCG, ACOT7, ACTN3, NFKBIL1, AP1B1, MYO7A, EML1, ASRGL1, MYL4, NISCH, RBP4, OMP, HMBS, PSME1, PADI3, PADI2, RBCK1, TLN1, ALDH7A1, NGEF, GNE, AARS2, CDCA3, PDE1B, STXBP2, FBF1, CRABP1, WNK4, PIK3R2, PLA2G6, IQGAP3, PRKCZ, DGUOK, NUP85, HLCS, INPP5D, IN…	1669	3315	18224	1.21214	0.0149766	0.00502992	0.00494155
GOTERM_CC_DIRECT	GO:0005765~lysosomal membrane	47	2.65537	3.99572e-05	SLC48A1, SCARB1, PLEKHF1, LRP1, SLC44A2, ARRB1, ECE1, PSEN1, ABCB9, RPTOR, NCSTN, TMEM44, GNA11, ANPEP, UBC, PSAP, ANXA6, TLDC1, ATP6V0A4, RILP, VPS39, AP1M1, HGSNAT, ABCA2, SLC12A4, SLC30A2, STK11IP, GAA, VPS33B, AP1B1, AP3D1, HPS6, MYO7A, TPCN2, SYT7, WDR11, TPCN1, CLCN7, P2RX4, COL6A1, TMEM79, GNB4, LAMTOR2, HPSE, SLC29A3, TECPR1, SIDT2	1669	274	18224	1.87299	0.029136	0.00739208	0.00726222
GOTERM_CC_DIRECT	GO:0016459~myosin complex	15	0.847458	0.000109106	MYO9B, MYL6B, MYO7A, CGN, CCDC102A, MYO1D, MYL4, MYO5B, MYO18B, MYO18A, MYH14, MYH9, MYH11, MYH6, CGNL1	1669	50	18224	3.27573	0.077569	0.0161477	0.015864
GOTERM_CC_DIRECT	GO:0042641~actomyosin	7	0.39548	0.000331312	HDAC4, MYO18A, MYH9, MYH14, CDC42BPB, LURAP1, DBN1	1669	12	18224	6.36948	0.217461	0.0343256	0.0337226
GOTERM_CC_DIRECT	GO:0016020~membrane	247	13.9548	0.000335012	CNTFR, SLC4A2, SLC4A3, DAG1, TBC1D10C, BCAP29, CDK5RAP3, UNC13B, CPT1A, NUP210, HPCAL1, ALG1, GBGT1, NISCH, GNPAT, ADGRB2, ORAI2, PREB, TELO2, NGEF, ADCYAP1R1, RETSAT, GYPC, PEX11B, SDC3, WNK4, AGAP2, AGAP3, PLA2G6, AAAS, PRKCZ, ART4, HELZ2, NCSTN, HIST1H3A, CYB5R3, NUP85, DHX34, CHST10, DYM, MLEC, INPP5K, KCNMB4, PIP5K1B, PSMF1, HIST1H3C, HMOX2, ABCA2, TRAP1, ACE, INTS1, IQSEC1, ABCA3, RCC2, RPL…	1669	2200	18224	1.22592	0.219601	0.0343256	0.0337226
GOTERM_CC_DIRECT	GO:0005578~proteinaceous extracellular matrix	43	2.42938	0.000392949	FBLN7, COL17A1, COL18A1, COL16A1, LAMC3, LAMA1, LTBP2, HAPLN3, HAPLN4, FBLN2, ADAMTS16, ADAMTSL1, ADAMTS15, WNT6, ADAMTS14, CRTAC1, SPOCK2, FLRT1, ADAMTSL2, EMILIN3, EMILIN1, SLIT3, GPC4, ADAMTS8, ADAMTS9, COL26A1, TGFB1, COL22A1, MMP2, BCAN, MMP11, COL4A4, PXDN, MMP17, COL4A6, COL8A2, ALPL, COL6A6, TGFBI, COL9A2, HPSE, FMOD, EMID1	1669	268	18224	1.75195	0.252365	0.0343256	0.0337226
GOTERM_CC_DIRECT	GO:0005874~microtubule	48	2.71186	0.000417474	DNAH1, CNP, TUBGCP2, DCTN1, PBXIP1, JAKMIP1, KLC1, HDAC6, SEPT9, KLC3, KLC2, MTA1, HAUS8, KIF13A, TEKT2, CEP170B, TCP11L1, MAP6, KIF1C, KIF21B, FSD1, KIF1A, MARK4, CDK5RAP3, NUDC, MAP2K2, ODF2, MID1IP1, RCC2, HAUS4, TBCD, NAV1, KIF22, TUBG1, MT3, EML1, EML2, EML3, DNM2, ATAT1, STIM1, KATNAL1, KIF26A, MAP1A, BIRC5, RADIL, MAPT, TRIM54	1669	311	18224	1.68527	0.265816	0.0343256	0.0337226
GOTERM_CC_DIRECT	GO:0043202~lysosomal lumen	19	1.07345	0.000582396	PDGFRB, MANBA, GAA, SDC3, GNS, SGSH, BCAN, TCN2, GM2A, MAN2B2, PSAP, CSPG5, MAN2B1, HPSE, GPC4, AGRN, FMOD, PLBD2, ARSB	1669	85	18224	2.44074	0.350205	0.0430973	0.0423402
GOTERM_CC_DIRECT	GO:0000139~Golgi membrane	77	4.35028	0.00149684	GPSM1, GALNT14, GAL3ST1, ST6GALNAC2, CLSTN2, CHPF, PGAP3, GALNT18, CLSTN1, ARRB1, HS6ST1, PKD1, NDST2, NDST1, MYO18A, MAP4K2, ST6GAL1, SCARA3, DBNL, SLC35C1, ENTPD6, AP1B1, COG1, POMGNT1, CBFA2T3, GBGT1, ARFGAP2, DNM2, RAB36, PXYLP1, PREB, RHOU, ST6GALNAC3, B4GALT7, ERGIC1, NOTCH3, PARM1, UNC93B1, NOTCH4, TMEM59L, TGFA, FURIN, CABP1, PSEN1, RAP1GAP, CYTH2, CUX2, MAN2A2, CUX1, RAB26, MGAT5, MGAT5B…	1669	591	18224	1.42263	0.669945	0.100697	0.0989278
GOTERM_CC_DIRECT	GO:0043025~neuronal cell body	46	2.59887	0.00181169	SNAP47, HCN3, UBXN1, LRP1, CRTC1, PDE1B, DENND1A, PSEN1, GDPD5, SEZ6L2, KLC1, CPLX2, RAP1GAP, PTPRF, RPTOR, DPYSL5, DNER, ADORA1, VTI1A, ABL1, PTK2B, FLNA, MBP, APBB1, NCDN, TRPM4, GTF2I, SPTBN2, TGFB1, KCND1, SMURF1, TGFB3, CAD, DAB2IP, HIP1R, SRCIN1, MYO1D, P2RX7, DAB1, P2RX4, OMP, SNPH, PPP1R1B, EEF1A2, RARA, DGKI	1669	315	18224	1.59454	0.738642	0.111079	0.109127
GOTERM_CC_DIRECT	GO:0032059~bleb	5	0.282486	0.00195138	PANX1, P2RX7, FMNL1, FHOD1, SDF4	1669	7	18224	7.79937	0.764356	0.111079	0.109127
GOTERM_CC_DIRECT	GO:0030027~lamellipodium	27	1.52542	0.00281694	PXN, DYSF, INPPL1, GDPD2, FGD1, ACTG2, SH3RF1, ABLIM1, DAG1, PTK2B, SH3BGRL3, APBB1, PLCG1, WASF2, DBNL, PLEKHG5, MTSS1L, SCRIB, PARVB, SRCIN1, DNM2, ACTA2, ABI3, EVL, NF2, BCAR1, RAPGEF3	1669	160	18224	1.8426	0.876001	0.148896	0.14628
GOTERM_CC_DIRECT	GO:0012505~endomembrane system	21	1.18644	0.00338427	SNAP47, TBC1D9B, SLC2A10, SLC2A4, FIBP, NRBP2, TBC1D2, PITPNM3, SGSM3, CDC42EP4, MCF2L, TBC1D30, PITPNM2, CHMP1A, TBC1D10C, PIP5K1B, PIP5K1C, WDFY4, RAPGEF3, CDK5RAP3, TBC1D10B	1669	114	18224	2.01142	0.918618	0.163838	0.16096
GOTERM_CC_DIRECT	GO:0005905~clathrin-coated pit	13	0.734463	0.00354244	CEMIP, LRP1, TNK2, HIP1R, ARRB1, SLC2A4, AP4B1, DNM2, EPN3, ATAT1, NECAP2, FCHO1, SH3BP4	1669	55	18224	2.58088	0.927637	0.163838	0.16096
GOTERM_CC_DIRECT	GO:0045202~synapse	29	1.63842	0.00409111	NLGN3, HCN3, NLGN2, CRTC1, CALB2, ABL1, PHACTR1, APBB1, SNCB, ASIC1, PIAS3, DTNB, LAMB2, MTHFR, MYO7A, SRCIN1, SHISA8, SEPT3, SHISA6, SDK1, DNMBP, ADGRL1, PICK1, RGS12, CBLN4, AGRN, DGKI, SDK2, VAMP2	1669	181	18224	1.74947	0.95186	0.178084	0.174955
GOTERM_CC_DIRECT	GO:0098793~presynapse	14	0.79096	0.0047209	SNAP47, CADPS, NRXN2, SYT15, SCRIB, PARK7, DOC2B, PSEN1, PARK2, BAIAP3, P2RX7, OTOF, ADGRL1, PIP5K1C	1669	64	18224	2.38856	0.969855	0.194082	0.190672
GOTERM_CC_DIRECT	GO:0030136~clathrin-coated vesicle	13	0.734463	0.00557961	LRP1, DENND1A, TNK2, VPS33B, HIP1R, FAM109B, SLC2A4, EPN3, FCHO1, VTI1A, SH3BP4, GPR107, VAMP2	1669	58	18224	2.44739	0.984085	0.217311	0.213494
GOTERM_CC_DIRECT	GO:1990393~3M complex	4	0.225989	0.00664411	CUL7, FBXW8, CCDC8, OBSL1	1669	5	18224	8.73529	0.992795	0.245832	0.241513
GOTERM_CC_DIRECT	GO:0030426~growth cone	20	1.12994	0.00894383	IGHMBP2, PSEN1, GDPD5, KLC1, DNM2, CYTH2, STIM1, CRTAC1, GPRIN1, ORAI2, PCDHGB1, ABL1, MYH14, PTK2B, ADGRL1, APBB1, KIF21B, MAPT, DBN1, NGEF	1669	116	18224	1.88261	0.998704	0.296925	0.291709
GOTERM_CC_DIRECT	GO:0005856~cytoskeleton	49	2.76836	0.00910016	FAAH, EDA, MTCL1, FHOD1, INPPL1, HSPB1, SEPT8, CASP8, DAG1, FAM65B, LZTS3, TNS1, AFAP1, ARHGEF18, TYK2, MYO7A, FRMD4B, SEPT3, FRMD5, DGKQ, PICK1, EVL, ALDOC, LLGL1, PLEC, PXN, CABP1, EVPL, FGD1, ADD1, SNTG2, MARVELD1, INPP5D, PDE6D, PTK2B, STOM, WASF2, EVC2, FARP1, SPAG4, HIP1R, PARVB, CDC42BPB, SORBS3, KY, SMTN, DNMBP, SPIRE2, NF2	1669	371	18224	1.44215	0.998846	0.296925	0.291709
GOTERM_CC_DIRECT	GO:0097539~ciliary transition fiber	5	0.282486	0.00935429	TCHP, ODF2, CEP164, FBF1, CEP89	1669	10	18224	5.45956	0.999046	0.296925	0.291709
GOTERM_CC_DIRECT	GO:0042734~presynaptic membrane	13	0.734463	0.00963	NLGN2, DENND1A, GRIK5, NRXN2, GRIK4, SCRIB, SYT7, GRM4, SNPH, ADORA1, ADGRL1, PICK1, APBB1	1669	62	18224	2.28949	0.999224	0.296925	0.291709
GOTERM_CC_DIRECT	GO:0005815~microtubule organizing center	24	1.35593	0.0121259	CAMK2B, ABCA2, EXOC7, TUBGCP2, FLII, CEP131, CCDC124, LRWD1, PLA2G6, PRKCZ, TRIOBP, PAX2, DAB1, CASP8, CHMP1A, CEP250, TACC1, FSD1, TLN1, MARK4, RAB11FIP3, RAB11FIP4, SCYL1, PSKH1	1669	153	18224	1.7128	0.99988	0.358926	0.35262
GOTERM_CC_DIRECT	GO:0005796~Golgi lumen	17	0.960452	0.0133113	TGFB1, PPIL2, SDC3, FURIN, F2, PCSK6, MMP11, BCAN, WNT6, VTN, MMP14, SDF4, CSPG5, GPC4, AGRN, FMOD, GAS6	1669	96	18224	1.93359	0.999951	0.374237	0.367662
GOTERM_CC_DIRECT	GO:0005739~mitochondrion	146	8.24859	0.0138029	CERK, VARS, PARK7, CLU, PARK2, TMEM143, CDK5RAP1, FAM65B, PDK2, FADS1, TMEM8B, TGM2, HEMK1, CPT1A, ACOT7, MECR, MAP2K2, LIG1, CMC2, BOLA1, HDHD3, ATAD3A, GNPAT, GPD1, ACOT2, CMPK2, ALDH7A1, DAP3, H6PD, AARS2, FECH, COX15, AGAP2, PSEN1, MRPL15, PLA2G6, MRPL10, DHX30, DGUOK, CYB5R3, CYP11A1, NTHL1, HLCS, DHX34, PSAP, ABL1, TNRC18, VARS2, PRODH, ARSB, EEFSEC, TRAP1, SMURF1, UQCC2, XRCC3, MTERF4, CID…	1669	1331	18224	1.19774	0.999966	0.374237	0.367662
GOTERM_CC_DIRECT	GO:0031225~anchored component of membrane	19	1.07345	0.0141603	LY6K, CNTFR, SEMA7A, GML, GFRA3, GFRA2, GFRA4, RGMA, ART4, ART1, BCAN, SYCE1, MMP17, ALPL, GPC4, LY6H, CD177, DPEP3, LY6E	1669	113	18224	1.83596	0.999974	0.374237	0.367662
GOTERM_CC_DIRECT	GO:0015629~actin cytoskeleton	31	1.75141	0.0157293	NOTCH3, HSPB7, TRIOBP, SEPT9, ABLIM1, ABL1, FLNA, SYNPO, SLC16A3, WASF2, PKNOX2, SVIL, MCRS1, MYO9B, CORO2A, SRCIN1, CORO2B, SPTB, AIF1L, ACTA2, MSRA, SMTN, CDC42EP4, CROCC, RARA, MYH9, CDC42EP1, PPP1R12B, DBN1, BCAR1, MAD1L1	1669	218	18224	1.55272	0.999992	0.391253	0.384379
GOTERM_CC_DIRECT	GO:0005881~cytoplasmic microtubule	11	0.621469	0.0158616	BCAS3, SNPH, ODF3L2, TUBGCP2, REEP2, BIRC5, AXIN2, TUBG1, HDAC6, ENKD1, HID1	1669	51	18224	2.3551	0.999993	0.391253	0.384379
GOTERM_CC_DIRECT	GO:0005581~collagen trimer	16	0.903955	0.0195424	COL17A1, COL18A1, COL26A1, SCARA3, EDA, COL27A1, COL22A1, C1QTNF2, COL4A4, COL6A1, COL4A6, COL8A2, COL6A6, EMILIN1, COL9A2, EMID1	1669	92	18224	1.89898	1	0.466496	0.458301
GOTERM_CC_DIRECT	GO:0045179~apical cortex	4	0.225989	0.0202128	TCHP, GM2A, MYO5B, PRKCZ	1669	7	18224	6.23949	1	0.467206	0.458998
GOTERM_CC_DIRECT	GO:0031012~extracellular matrix	39	2.20339	0.0208348	COL18A1, SERPINE2, LAMA1, HSPB1, LTBP2, LTBP3, AEBP1, PCSK6, FBLN2, CLU, VTN, EMILIN3, FLNA, EMILIN1, ADAMTS8, ADAMTS9, TGM2, COL26A1, TGFB1, TGFB3, LAMB2, MMP2, ADAM11, BMP7, MMP11, MMP14, COL4A2, MMP15, MMRN2, COL6A1, PXDN, MMP17, COL8A2, MYH9, TGFBI, FMOD, AGRN, B4GALT7, PLEC	1669	296	18224	1.43867	1	0.467206	0.458998
GOTERM_CC_DIRECT	GO:0031252~cell leading edge	9	0.508475	0.0228694	BCAS3, DCTN1, ABL1, MYH9, SCRIB, CDC42BPB, TUBG1, PRKCZ, HDAC6	1669	39	18224	2.5198	1	0.477277	0.468893
GOTERM_CC_DIRECT	GO:0001725~stress fiber	11	0.621469	0.0231709	SEPT9, ABLIM1, FBLIM1, FHOD1, PXN, MICALL2, MYH9, MYH14, MST1R, SYNPO, MYH6	1669	54	18224	2.22426	1	0.477277	0.468893
GOTERM_CC_DIRECT	GO:0030054~cell junction	56	3.16384	0.0232189	PTPRR, GRIK5, DENND1A, CLSTN1, ATN1, GRIK4, FAIM2, RIMS3, SH3PXD2B, PHACTR1, DLGAP3, LZTS3, UNC13B, SLC6A17, ARHGEF18, SCRIB, SRCIN1, SEPT3, DDB2, TBC1D2, SNPH, PICK1, VAMP2, NLGN3, BRSK1, NLGN2, FBF1, CABP1, PSEN1, PRKCZ, OTOF, GSG1L, SLC17A7, SPTBN2, CACNG5, FARP1, SYT2, SMAGP, MCRS1, CADPS, CGN, SYT9, PLEKHA7, SYT7, GRIN2D, SDK1, P2RX4, DNMBP, SYT12, LRFN1, ADGRL1, RGS12, CBLN4, AGRN, SDK2, CD…	1669	459	18224	1.33218	1	0.477277	0.468893
GOTERM_CC_DIRECT	GO:0097440~apical dendrite	5	0.282486	0.0255092	MYO1D, PTK2B, FLNA, CLU, OSBP2	1669	13	18224	4.19966	1	0.510184	0.501221
GOTERM_CC_DIRECT	GO:0005788~endoplasmic reticulum lumen	27	1.52542	0.0278807	COL17A1, COL18A1, COL16A1, H6PD, PRKCSH, CLN6, ADAMTSL1, WNT6, SIL1, ARSB, MBTPS1, COL26A1, SDF2L1, COL27A1, COL22A1, F2, PDIA5, COL4A2, PACS2, P4HA2, COL4A4, P4HA3, COL6A1, COL4A6, COL8A2, COL9A2, GAS6	1669	192	18224	1.5355	1	0.54294	0.533402
GOTERM_CC_DIRECT	GO:0014069~postsynaptic density	26	1.46893	0.0295219	CLSTN2, SRC, GRIK5, CLSTN1, ARRB1, CABP1, EEF2K, ADORA1, PTK2B, DLGAP3, SYNPO, CACNG5, LZTS3, PRKCG, DBNL, HIP1R, AXIN2, SRCIN1, MT3, DNM2, DAB1, P2RX4, LRFN1, ADGRB1, PICK1, MAPT	1669	184	18224	1.54292	1	0.560159	0.550319
GOTERM_CC_DIRECT	GO:0005875~microtubule associated complex	8	0.451977	0.0317467	MAP1A, PXN, FNTB, MAPT, TRIM54, EML1, EML2, HDAC6	1669	34	18224	2.5692	1	0.584686	0.574414
GOTERM_CC_DIRECT	GO:0005925~focal adhesion	48	2.71186	0.0324568	FBLN7, LRP1, ITGB5, FBLIM1, FLII, PXN, HSPB1, SLC4A2, TRIOBP, ADD1, ARHGAP22, MRC2, NCSTN, CAPN5, FLRT1, DAG1, ANXA6, PTK2B, FLNA, PIP5K1C, TNS3, TGM2, TNS1, FZD1, PDGFRB, SVIL, TLE2, MAP2K2, ACTN3, AFAP1, SRP68, PARVB, KIF22, SRCIN1, SORBS3, AIF1L, DNM2, GAK, ATAT1, MMP14, EHD3, MYH9, CDC42EP1, EVL, RHOU, TLN1, BCAR1, PLEC	1669	391	18224	1.34045	1	0.584686	0.574414
GOTERM_CC_DIRECT	GO:0071565~nBAF complex	5	0.282486	0.0331849	SMARCD1, SMARCB1, SMARCC2, DPF1, ARID1B	1669	14	18224	3.89968	1	0.584686	0.574414
GOTERM_CC_DIRECT	GO:0030659~cytoplasmic vesicle membrane	19	1.07345	0.0383108	TMEM184A, SMAGP, TNK2, CADPS, AP1B1, DYSF, ARRB1, SLC2A4, SNX33, AP3M2, RNF144A, SNX19, MYO5B, FLRT1, SPIRE2, PDE6D, AP3S2, VAMP5, AP1M1	1669	126	18224	1.64653	1	0.657705	0.646151
GOTERM_CC_DIRECT	GO:0031410~cytoplasmic vesicle	31	1.75141	0.0391068	ARHGDIG, TGFA, ARRB1, SNX33, PSEN1, KLC1, NKD2, GRM4, SH3TC2, ERBB2, FLRT1, PDE6D, RAB6B, UBQLN4, PDGFRB, ABCA2, ATG9B, ARRDC2, HPS1, PRSS12, MYO1D, CLCN7, MMP14, TBC1D2, TBC1D5, TFR2, GIPC1, RIN3, ACSBG1, TECPR1, VAMP2	1669	235	18224	1.44039	1	0.657705	0.646151
GOTERM_CC_DIRECT	GO:0031235~intrinsic component of the cytoplasmic side of the plasma membrane	5	0.282486	0.0420613	MIEN1, RASA3, DAB2IP, RASAL1, SPTB	1669	15	18224	3.6397	1	0.676638	0.664751
GOTERM_CC_DIRECT	GO:0016514~SWI/SNF complex	5	0.282486	0.0420613	SMARCD1, SMARCD2, SMARCB1, SMARCC2, ARID1B	1669	15	18224	3.6397	1	0.676638	0.664751
GOTERM_CC_DIRECT	GO:0005769~early endosome	30	1.69492	0.0457921	MAGEL2, PARM1, TGFBRAP1, DYSF, FAM109B, ECE1, ABCB9, TRAK1, RAP1GAP, TM9SF4, NEURL1B, DNER, MICALL1, VPS8, MVB12B, CHMP1A, WASF2, TBC1D16, AOC3, GRIPAP1, MAP2K2, DBNL, SORL1, NISCH, PTP4A3, RABEP2, APOC2, RIN3, GPR107, NF2	1669	229	18224	1.43045	1	0.720982	0.708316
GOTERM_CC_DIRECT	GO:0043234~protein complex	49	2.76836	0.049262	SMARCB1, OGG1, CLU, PARK2, IPO4, PANX1, RASSF2, CEP250, CIC, CDK5RAP3, POLG, SMARCC2, SYK, CAD, SPTB, TOMM40L, TLE6, PAX2, DDB2, DNM2, ACTA2, RBP4, PLCB3, STIM1, DDX39B, COL6A1, MYH9, PEX11G, DGKI, HDAC4, SMARCD2, PEX11B, NRXN2, PSEN1, HDAC6, PPM1F, STRN4, HIST1H3A, KLC2, HSF1, APBB1, HIST1H3C, RILP, STRA6, PEX19, AIF1L, RGP1, MYO5B, NAT9	1669	412	18224	1.29863	1	0.739216	0.72623
GOTERM_CC_DIRECT	GO:0005871~kinesin complex	10	0.564972	0.049675	KLC3, KLC2, KIF26A, KIF13A, KIF1C, KIF1A, KIF21B, KIF22, KLC1, KIF7	1669	53	18224	2.06021	1	0.739216	0.72623
GOTERM_CC_DIRECT	GO:0072372~primary cilium	13	0.734463	0.0506223	TRAF3IP1, IFT140, ODF2, IFT172, IQCE, IFT122, TULP3, PKD1, ADCY5, SMO, TBC1D30, INPP5E, PDE6D	1669	78	18224	1.81985	1	0.739216	0.72623
GOTERM_CC_DIRECT	GO:0005814~centriole	17	0.960452	0.0521691	PARP3, DCTN1, ODF2, CEP164, FBF1, WDR62, TUBG1, NUBP1, NEURL4, CROCC, DZIP1L, MKS1, BIRC5, CEP250, CCHCR1, SFI1, CEP89	1669	113	18224	1.6427	1	0.739216	0.72623
GOTERM_CC_DIRECT	GO:0005794~Golgi apparatus	94	5.31073	0.0528761	GAL3ST1, ST6GALNAC2, INPPL1, CLU, SH3RF1, PARK2, HID1, ZDHHC4, SART1, MYO18A, SDF4, KIF1C, AP3S2, PSKH1, SCYL1, UNC13B, PLA2G12A, ST6GAL1, MAP2K2, LIG1, FBXW8, SLC35C1, SLC39A11, COG1, TSC2, AXIN2, PASK, GBGT1, PAX2, ARFGAP2, CAMKMT, DNM2, GAK, RNF144A, METTL22, RAB36, SMO, CPTP, FAM20C, PXYLP1, PICK1, CDC42EP1, PRKD2, CASQ1, MAN1B1, ST6GALNAC3, B4GALT7, VAMP5, OBSL1, EMID1, LRPAP1, CUL7, PARM1, …	1669	863	18224	1.18934	1	0.739216	0.72623
GOTERM_CC_DIRECT	GO:0005680~anaphase-promoting complex	6	0.338983	0.053417	MAD2L2, ANAPC13, CUL7, FZR1, ANAPC5, ANAPC2	1669	23	18224	2.84846	1	0.739216	0.72623
GOTERM_CC_DIRECT	GO:0043195~terminal bouton	11	0.621469	0.0539428	UNC13B, CALB2, P2RX4, GRIK5, CAD, ADORA1, AP3D1, CPLX2, PRSS12, SYT7, POLG	1669	62	18224	1.93726	1	0.739216	0.72623
GOTERM_CC_DIRECT	GO:0005768~endosome	29	1.63842	0.0587005	LRPAP1, MAGEL2, ADCYAP1R1, PLEKHF1, LRP1, UNC93B1, DYSF, ECE1, SNX32, SNX33, PRKCZ, VTI1A, ATP6V0A4, ATP9B, RAB11FIP3, RAB11FIP4, TMEM184A, NGFR, ABCA2, ACE, TNK2, VPS37B, NSG1, ADRA2C, SORL1, DNM2, TPCN1, MYO1D, TCN2	1669	225	18224	1.40735	1	0.781644	0.767912
GOTERM_CC_DIRECT	GO:0030672~synaptic vesicle membrane	10	0.564972	0.0606304	SYT2, SYNGR2, SYT12, SLC6A17, OTOF, SLC17A7, SYT9, SYNGR4, SYT7, VAMP2	1669	55	18224	1.98529	1	0.781644	0.767912
GOTERM_CC_DIRECT	GO:0031594~neuromuscular junction	10	0.564972	0.0606304	UNC13B, P2RX7, FCHSD1, HDAC4, SYNGR2, SERPINE2, MYH9, CDH15, PSEN1, SYNGR4	1669	55	18224	1.98529	1	0.781644	0.767912
GOTERM_CC_DIRECT	GO:0032154~cleavage furrow	9	0.508475	0.0614666	SVIL, ZFYVE19, SPIRE2, MYH9, FSD1, NF2, PLCD3, RAB11FIP3, RAB11FIP4	1669	47	18224	2.09089	1	0.781644	0.767912
GOTERM_CC_DIRECT	GO:0036064~ciliary basal body	15	0.847458	0.0623202	BBS1, TRAF3IP1, IFT140, ODF2, IFT172, CBY1, IFT122, TUBG1, EVC, TBC1D30, DZIP1L, MKS1, B9D2, MARK4, RILP	1669	98	18224	1.67129	1	0.781644	0.767912
GOTERM_CC_DIRECT	GO:0005911~cell-cell junction	23	1.29944	0.0680047	PRKCG, COL17A1, PTPRU, CADM3, MAP2K2, KIRREL, CDCA3, PLEKHG5, SCRIB, CDC42BPB, PCDH12, IQGAP3, PRKCZ, P2RX7, PCDHGA12, CDC42EP4, FLRT1, ADGRB1, MICALL2, FLNA, CDH24, PLCG1, TLN1	1669	172	18224	1.46011	1	0.836191	0.821501
GOTERM_CC_DIRECT	GO:0071797~LUBAC complex	3	0.169492	0.0694411	RNF31, RBCK1, PARK2	1669	5	18224	6.55147	1	0.836191	0.821501
GOTERM_CC_DIRECT	GO:0030123~AP-3 adaptor complex	4	0.225989	0.0723192	VPS33B, AP3D1, AP3S2, VPS39	1669	11	18224	3.97059	1	0.836191	0.821501
GOTERM_CC_DIRECT	GO:0001931~uropod	4	0.225989	0.0723192	SPN, MYH9, PIP5K1B, PIP5K1C	1669	11	18224	3.97059	1	0.836191	0.821501
GOTERM_CC_DIRECT	GO:0030665~clathrin-coated vesicle membrane	4	0.225989	0.0723192	CEMIP, DBNL, DENND1A, HIP1R	1669	11	18224	3.97059	1	0.836191	0.821501
GOTERM_CC_DIRECT	GO:0032809~neuronal cell body membrane	5	0.282486	0.0758557	SLC4A8, UNC5A, AMIGO1, FLRT1, DAB2IP	1669	18	18224	3.03309	1	0.850503	0.835562
GOTERM_CC_DIRECT	GO:0016234~inclusion body	5	0.282486	0.0758557	DNAJB2, GYS1, SNCB, MT3, HDAC6	1669	18	18224	3.03309	1	0.850503	0.835562
GOTERM_CC_DIRECT	GO:0030424~axon	28	1.58192	0.0779358	TENM3, AMIGO1, IGHMBP2, PSEN1, PARK7, GDPD5, KLC1, RAP1GAP, HDAC6, PTK2B, MYH14, KIF21B, NEK3, NCDN, TGFB1, SMURF1, DAB2IP, SRCIN1, MT3, PRSS12, ATAT1, MYO1D, OMP, ADCY9, ADGRL1, MAPT, LLGL1, TNFRSF21	1669	222	18224	1.37719	1	0.860784	0.845662
GOTERM_CC_DIRECT	GO:0030173~integral component of Golgi membrane	10	0.564972	0.0797555	ST6GAL1, UBIAD1, ST6GALNAC2, CUX1, ST8SIA1, GALNT2, MAN1C1, ST8SIA5, TEX261, QSOX2	1669	58	18224	1.88261	1	0.867928	0.852681
GOTERM_CC_DIRECT	GO:0031234~extrinsic component of cytoplasmic side of plasma membrane	11	0.621469	0.0895565	FARP1, SYK, SRC, TNK2, MCF2L, MATK, ABL1, PTK2B, TYK2, CYTH1, CDK16	1669	68	18224	1.76633	1	0.960461	0.943588
GOTERM_CC_DIRECT	GO:0005903~brush border	10	0.564972	0.0943237	MYO1D, DAB1, ACTN3, GIPC1, FLII, MYH9, MYH14, ATP6V0A4, ESPN, PLEC	1669	60	18224	1.81985	1	0.993105	0.975658
GOTERM_CC_DIRECT	GO:0043005~neuron projection	29	1.63842	0.0970225	ADCYAP1R1, TENM3, AHCY, TENM4, CPNE5, SRC, PARK7, PARK2, PTPRF, CALB2, KLC3, CASP8, MICALL2, INPP5K, MARK4, NGFR, NMB, PACRG, RGMA, MYO1D, SLC4A8, DAB1, SNPH, ADGRL1, PICK1, APBA1, NF2, VAMP2, CDK16	1669	237	18224	1.33609	1	0.993105	0.975658
GOTERM_CC_DIRECT	GO:0035748~myelin sheath abaxonal region	3	0.169492	0.0979685	CNP, SCRIB, PRKCZ	1669	6	18224	5.45956	1	0.993105	0.975658
GOTERM_CC_DIRECT	GO:0005587~collagen type IV trimer	3	0.169492	0.0979685	COL4A2, COL4A4, COL4A6	1669	6	18224	5.45956	1	0.993105	0.975658

## Sheet: GOMF_up
Category	Term	Count	%	PValue	Genes	List Total	Pop Hits	Pop Total	Fold Enrichment	Bonferroni	Benjamini	FDR
GOTERM_MF_DIRECT	GO:0005509~calcium ion binding	125	7.06215	7.31034e-12	CLSTN2, CLSTN1, CELSR1, CELSR2, CDH3, SPATA21, DAG1, SVEP1, PCDHAC2, PCDHAC1, ACTN3, HPCAL1, PCDHA12, PCDHA11, EML1, PCDHA10, MYL4, STIM1, PADI3, PADI2, FBLN7, NECAB2, NOTCH3, TBC1D9B, NECAB3, NOTCH4, LTBP2, CABP1, PCDH12, C2CD4C, LTBP3, FBLN2, SCUBE2, CRACR2B, PCDHA1, CDH20, CDH23, PCDHA5, PCDHA4, CDH24, OTOF, PCDHA3, PCDHA2, PLCG1, PCDHA9, RHBDL3, PCDHA8, RAB11FIP3, PCDHA7, RAB11FIP4, PCDHA6, J…	1580	717	16881	1.86265	1.0198e-08	1.01979e-08	1.01614e-08
GOTERM_MF_DIRECT	GO:0005524~ATP binding	195	11.0169	8.43538e-07	EPHB6, PANK4, SMARCAL1, TRIO, VARS, CERK, NADSYN1, NUBP1, RPS6KA2, DHX58, KIF21B, EPHB4, PDK2, PRKCG, MYO7A, AARSD1, PASK, RUNX3, ADCY9, KATNAL1, DDX39B, TEP1, TYRO3, ULK3, PRKD2, TTLL12, GNE, RTEL1, AARS2, FICD, AASDH, WNK4, FIGNL2, MST1R, ABCB9, PRKCZ, HELZ2, DGUOK, DHX30, NUAK2, SPATA5L1, HLCS, DHX34, PIP5K1B, PIP5K1C, TRPM4, ABCA2, TRAP1, ABCA3, XRCC3, MOV10, EHD3, ADCK1, MYO5B, CDK10, CDK16,…	1580	1495	16881	1.39359	0.00117604	0.000588368	0.000586259
GOTERM_MF_DIRECT	GO:0051015~actin filament binding	29	1.63842	2.8966e-05	WIPF3, ESPN, RCSD1, TRIOBP, ADD1, PANX1, MYO18A, ABL1, MICALL2, FLNA, MYH14, MYH11, PKNOX2, SVIL, DBNL, TPM2, HIP1R, MYO7A, CORO2A, CORO2B, SPTB, AIF1L, MYL4, MYO1D, FMNL1, ADSSL1, MYH9, PICK1, TLN1	1580	132	16881	2.34728	0.0396026	0.0128994	0.0128532
GOTERM_MF_DIRECT	GO:0005515~protein binding	898	50.7345	3.69875e-05	JRK, PWWP2B, FZD10, ACCS, NOC2L, NDST1, LIPE, DPYSL4, DPYSL5, TMEM8B, HEMK1, HPCAL1, HDGFRP2, HDHD3, EML1, EML2, RUFY1, RBP4, DDX39B, RUFY4, TFR2, ZFYVE19, TMEM79, ORAI2, PSME1, RBCK1, LETMD1, RABL6, MEAF6, CDCA3, FLII, CRABP1, AGAP2, GATA4, MRPL15, ABCB9, GATA1, MRPL10, GUCD1, RDH12, HLCS, VTI1A, KCNMB4, PIP5K1B, PIP5K1C, PSMF1, ATG7, CTC1, GSTM4, JAG2, NGFR, INCA1, MTERF4, GRIN2D, VANGL1, MOV10…	1580	8785	16881	1.09213	0.05029	0.0128994	0.0128532
GOTERM_MF_DIRECT	GO:0003774~motor activity	18	1.01695	8.7008e-05	DCTN1, MYO9B, MYL6B, MYO7A, CGN, KLC1, CCDC102A, MYO1D, MYO5B, MYO18B, MYO18A, MYH14, MYH9, KIF1C, MYH11, KIF1A, MYH6, CGNL1	1580	66	16881	2.91387	0.114304	0.0242752	0.0241882
GOTERM_MF_DIRECT	GO:0005089~Rho guanyl-nucleotide exchange factor activity	19	1.07345	0.000208959	ARHGEF11, PLEKHG3, PLEKHG4, FARP1, PLEKHG1, TRIO, ARHGEF17, PLEKHG5, ARHGEF16, ARHGEF18, FGD1, VAV2, DNMBP, ALS2CL, MCF2L, ARHGEF4, ARHGEF1, ARHGEF40, NGEF	1580	77	16881	2.63636	0.252879	0.048583	0.0484089
GOTERM_MF_DIRECT	GO:0017137~Rab GTPase binding	27	1.52542	0.000255179	TBC1D9B, DENND1A, MICALL1, VPS52, TBC1D30, TBC1D10C, PDE6D, MICALL2, RILP, RAB11FIP3, RAB11FIP4, TBC1D16, TBC1D10B, UNC13B, NGFR, RPH3AL, ODF2, HPS6, RABGGTA, RGP1, TBC1D2, TBC1D5, SGSM3, MYO5B, RIN3, LLGL1, LLGL2	1580	134	16881	2.15278	0.299541	0.0508534	0.0506712
GOTERM_MF_DIRECT	GO:0003779~actin binding	45	2.54237	0.000367964	CAMK2B, FLII, FHOD1, LMOD1, INPPL1, PARK2, HDAC6, ADD1, SNTG2, ABLIM1, MYO18B, DAG1, TNNI1, PHACTR1, SYNPO, WASF2, TNS1, SPTBN2, MYBPC3, MARCKSL1, PACRG, ACE, DBNL, ACTN3, TPM2, AFAP1, MYO9B, PARVB, CGN, CORO2B, SPTB, SMTN, DAAM2, GIPC1, CROCC, MYO5B, KCNMA1, MSRB2, SPIRE2, MYH9, EVL, NF2, MYH6, DBN1, PLEC	1580	278	16881	1.72945	0.401545	0.0555533	0.0553542
GOTERM_MF_DIRECT	GO:0016849~phosphorus-oxygen lyase activity	7	0.39548	0.000373132	ADCY9, NPR1, NPR2, ADCY3, ADCY2, ADCY7, ADCY5	1580	12	16881	6.23244	0.405846	0.0555533	0.0553542
GOTERM_MF_DIRECT	GO:0005096~GTPase activator activity	45	2.54237	0.000398232	TBC1D9B, NPRL3, ARHGDIG, AGAP2, ARRB1, PIK3R2, RASAL1, AGAP3, SIPA1L2, RAP1GAP, ARHGAP22, ALS2CL, RGS3, SH3BP1, TBC1D30, TBC1D10C, SH3BGRL3, SRGAP3, TBC1D16, TBC1D10B, GARNL3, ARHGEF11, DAB2IP, TBCD, TSC2, MYO9B, ARHGAP27, AXIN2, ARFGAP2, ARHGAP23, ARHGAP33, TBC1D2, RABEP2, RASA3, TBC1D5, SGSM3, CDC42EP4, CDC42EP1, PREB, RIN3, ARHGEF1, RGS12, PLXNB1, LLGL1, LLGL2	1580	279	16881	1.72325	0.426297	0.0555533	0.0553542
GOTERM_MF_DIRECT	GO:0017124~SH3 domain binding	24	1.35593	0.000597804	CNTNAP1, DENND1A, GRIK5, WIPF3, DAB2IP, INPPL1, DTX1, ARHGAP27, ESPN, PARK2, DNM2, CASP9, NCKIPSD, SH3BP1, INPP5D, SH3BP2, ELMO1, ABL1, SH3BP5, ELMO2, EVL, MAPT, WASF2, BCAR1	1580	119	16881	2.15479	0.565772	0.0758125	0.0755407
GOTERM_MF_DIRECT	GO:0004016~adenylate cyclase activity	8	0.451977	0.00113362	ADCY9, NPR1, NPR2, ADCY3, ADCY2, ADCY7, ADCY6, ADCY5	1580	19	16881	4.4986	0.794499	0.131784	0.131311
GOTERM_MF_DIRECT	GO:0030898~actin-dependent ATPase activity	6	0.338983	0.0048238	MYO1D, MYH9, MYH14, MYO9B, MYO7A, MYH6	1580	13	16881	4.93116	0.998824	0.517631	0.515776
GOTERM_MF_DIRECT	GO:0019901~protein kinase binding	51	2.88136	0.00696428	PTPRR, PRKAG2, HSPB1, AP2A1, PKD1, PARK2, RPTOR, CASP9, LIPE, GYS1, CCND1, CDK5RAP1, CEP250, CDK5RAP3, PDGFRB, FBXW5, SYK, PIH1D1, AP1B1, AXIN2, SRCIN1, CDC25A, DNM2, ACTA2, CCNE1, EEF1A2, MAPT, PPP1R12B, MYH6, LLGL1, TELO2, HDAC4, BRSK1, BRSK2, NPR1, PXN, GATA4, PLA2G6, PRKCZ, ADCY6, HSF1, PLCG1, TRAP1, SLC12A4, MLKL, STK11IP, RCC2, CADPS, DAB2IP, TPCN2, BCAR1	1580	376	16881	1.44918	0.999942	0.69394	0.691453
GOTERM_MF_DIRECT	GO:0000146~microfilament motor activity	7	0.39548	0.00814118	MYO1D, MYO5B, MYH9, MYH14, MYO9B, MYO7A, MYH6	1580	20	16881	3.73946	0.999989	0.75713	0.754416
GOTERM_MF_DIRECT	GO:0042803~protein homodimerization activity	87	4.91525	0.0144419	SCARB1, SLC27A1, TENM3, DGKD, TENM4, MTCL1, ECE1, PARK7, PLOD1, ACCS, DNPH1, DMBX1, DMRTB1, CHMP1A, ANXA6, BANF1, NUDT16, PDK2, KCNH2, ZHX2, ACOT7, ACTN3, CEP131, TSC2, MYO7A, BHLHA15, ADRA2C, GPD1, TIMELESS, ADSSL1, MYH9, BIRC5, MVD, SNRPC, ABCG4, CAMK2B, PDXK, CANT1, CCDC103, PEX11B, FAM109B, ABCB9, PLD6, RAP1GAP, CLN6, ADD1, MTHFD1L, HLCS, IRAK2, STC2, FLNA, STOM, PSMF1, CRYM, ATG7, RAB11FIP3,…	1580	730	16881	1.27332	1	1	0.997131
GOTERM_MF_DIRECT	GO:0008026~ATP-dependent helicase activity	8	0.451977	0.0153462	DHX30, RTEL1, RECQL5, IGHMBP2, DHX16, CHD5, CHD1L, TTF2	1580	29	16881	2.94736	1	1	0.997131
GOTERM_MF_DIRECT	GO:0030215~semaphorin receptor binding	7	0.39548	0.0166438	SEMA5B, SEMA7A, SEMA3B, SEMA3G, SH3BGRL3, PLXNB1, SEMA4F	1580	23	16881	3.25171	1	1	0.997131
GOTERM_MF_DIRECT	GO:0005516~calmodulin binding	28	1.58192	0.0173869	CAMK2B, PDE1B, ADCY3, AEBP1, PLA2G6, IQGAP3, STRN4, ADD1, CAMKK2, EEF2K, MAP6, MYH14, MYH11, TRPM4, UNC13B, MARCKSL1, WFS1, MYO9B, MYO7A, SYT7, MYO1D, ITPKB, PLCB3, MYO5B, CAMK4, MYH9, MYH6, VAMP2	1580	189	16881	1.58284	1	1	0.997131
GOTERM_MF_DIRECT	GO:0030306~ADP-ribosylation factor binding	4	0.225989	0.0214353	ADCYAP1R1, SORL1, RAB11FIP3, RAB11FIP4	1580	7	16881	6.10524	1	1	0.997131
GOTERM_MF_DIRECT	GO:0050897~cobalt ion binding	3	0.169492	0.0245986	BIRC5, NUDT16, PML	1580	3	16881	10.6842	1	1	0.997131
GOTERM_MF_DIRECT	GO:0019905~syntaxin binding	14	0.79096	0.0256216	SNAP47, RPH3AL, SYT2, SYT15, C2CD4C, DOC2B, SYT9, SYT7, SYT12, VPS52, ABL1, VAMP2, LLGL1, LLGL2	1580	77	16881	1.94258	1	1	0.997131
GOTERM_MF_DIRECT	GO:0032266~phosphatidylinositol-3-phosphate binding	8	0.451977	0.0258983	JPH2, PLEKHF1, SNX19, ZFYVE19, DENND1A, SH3PXD2B, DAB2IP, TECPR1	1580	32	16881	2.67104	1	1	0.997131
GOTERM_MF_DIRECT	GO:0070573~metallodipeptidase activity	4	0.225989	0.0319436	PM20D1, ACE, ACY1, CNDP2	1580	8	16881	5.34209	1	1	0.997131
GOTERM_MF_DIRECT	GO:0004672~protein kinase activity	45	2.54237	0.0380696	EPHB6, CAMK2B, BRSK1, BRSK2, NPR1, PKN3, SRC, NPR2, LRRK1, WNK4, PRKCZ, NRBP2, EEF2K, RASSF2, CCND1, RPS6KA2, STK16, ERBB2, ABL1, NEK3, MAP2K5, PDK2, MAP3K4, SCYL1, PRKCG, MAP4K1, HIPK4, MAP4K2, MAP2K2, SYK, MLKL, TNK2, CAD, TYK2, CDC42BPB, PASK, MAPK13, GAK, STK25, CAMK4, ULK3, POMK, CDK10, PRKD2, CDK16	1580	359	16881	1.33924	1	1	0.997131
GOTERM_MF_DIRECT	GO:0051539~4 iron, 4 sulfur cluster binding	9	0.508475	0.0384744	RTEL1, NTHL1, POLD1, CDK5RAP1, ACO2, NARFL, MOCS1, NUBP1, MUTYH	1580	42	16881	2.28947	1	1	0.997131
GOTERM_MF_DIRECT	GO:0070273~phosphatidylinositol-4-phosphate binding	6	0.338983	0.0407329	GSDMD, JPH2, PLEKHF1, OSBPL5, SH3PXD2B, DAB2IP	1580	21	16881	3.05262	1	1	0.997131
GOTERM_MF_DIRECT	GO:0004713~protein tyrosine kinase activity	20	1.12994	0.040992	PDGFRB, STAT5A, STAT5B, MAP2K2, SYK, SRC, TNK2, NPR2, MATK, TYK2, MST1R, CSF2RA, CAMKK2, CUX1, ERBB2, TYRO3, ABL1, PTK2B, MAP2K5, SCYL1	1580	133	16881	1.60664	1	1	0.997131
GOTERM_MF_DIRECT	GO:0019899~enzyme binding	42	2.37288	0.04146	NOTCH3, TRIO, SRC, DIS3L, TULP3, MST1R, PARK7, SLC4A2, CCAR2, PARK2, HDAC6, RXRA, CCND1, HLCS, STC2, POLD1, DYM, MLEC, BANF1, GSTM4, RFC5, PDGFRB, WWOX, PIAS3, TGFB1, CPSF1, RFC2, CAD, KRT79, XRCC1, AXIN2, DNM2, NR5A1, TEP1, TSPAN17, RARA, NABP2, BIRC5, PICK1, STUB1, MAPT, APBA3	1580	333	16881	1.34755	1	1	0.997131
GOTERM_MF_DIRECT	GO:0052659~inositol-1,3,4,5-tetrakisphosphate 5-phosphatase activity	4	0.225989	0.044646	INPP5D, ITPK1, INPPL1, INPP5K	1580	9	16881	4.74852	1	1	0.997131
GOTERM_MF_DIRECT	GO:0004559~alpha-mannosidase activity	4	0.225989	0.044646	MAN2A2, MAN2B2, MAN2B1, MAN1B1	1580	9	16881	4.74852	1	1	0.997131
GOTERM_MF_DIRECT	GO:0003824~catalytic activity	26	1.46893	0.0459142	PFKFB4, ACSS2, AASDH, OGG1, ACCS, CLYBL, ALAD, NTHL1, CDK5RAP1, DIP2A, D2HGDH, ACSS1, MUTYH, ADSL, PARP3, GAA, BCKDHB, ITPK1, ACSF3, CDYL2, ACSF2, SULF2, ACSBG1, DUS1L, MOCS1, GART	1580	188	16881	1.4776	1	1	0.997131
GOTERM_MF_DIRECT	GO:0034485~phosphatidylinositol-3,4,5-trisphosphate 5-phosphatase activity	3	0.169492	0.0461581	INPP5D, INPPL1, INPP5K	1580	4	16881	8.01313	1	1	0.997131
GOTERM_MF_DIRECT	GO:0005085~guanyl-nucleotide exchange factor activity	18	1.01695	0.0478304	ARHGEF11, DOCK6, BCAR3, TRIO, ARHGEF17, PLEKHG5, ARHGEF16, HPS1, ARHGEF18, FGD1, VAV2, MCF2L, ELMO1, ARHGEF4, PREB, LAMTOR2, RAPGEF3, NGEF	1580	118	16881	1.62979	1	1	0.997131
GOTERM_MF_DIRECT	GO:0042813~Wnt-activated receptor activity	6	0.338983	0.0487916	FZD1, SMO, FRZB, LRP5, FZD8, FZD10	1580	22	16881	2.91387	1	1	0.997131
GOTERM_MF_DIRECT	GO:0030276~clathrin binding	10	0.564972	0.0501881	RPH3AL, SYT2, SYT12, DNER, HIP1R, SYT15, C2CD4C, DOC2B, SYT9, SYT7	1580	52	16881	2.05465	1	1	0.997131
GOTERM_MF_DIRECT	GO:0008017~microtubule binding	28	1.58192	0.0505931	MTCL1, TRAF3IP1, DCTN1, MAST2, OGG1, JAKMIP1, HDAC6, KLC3, DPYSL5, KIF13A, MAP6, KIF1C, KIF21B, KIF1A, MARK4, RCC2, KIF22, KIF7, EML1, EML2, EML3, DNM2, KATNAL1, KIF26A, MAP1A, BIRC5, MAPT, TRIM54	1580	208	16881	1.43825	1	1	0.997131
GOTERM_MF_DIRECT	GO:0001786~phosphatidylserine binding	8	0.451977	0.0528295	GSDMD, SCARB1, JPH2, OSBPL5, SYT9, GAS6, PLCD1, SYT7	1580	37	16881	2.31009	1	1	0.997131
GOTERM_MF_DIRECT	GO:0016810~hydrolase activity, acting on carbon-nitrogen (but not peptide) bonds	5	0.282486	0.0557495	DPYSL4, DPYSL5, CAD, NADSYN1, YDJC	1580	16	16881	3.33881	1	1	0.997131
GOTERM_MF_DIRECT	GO:0070300~phosphatidic acid binding	5	0.282486	0.0557495	GSDMD, JPH2, UQCC3, MICALL1, PLCD1	1580	16	16881	3.33881	1	1	0.997131
GOTERM_MF_DIRECT	GO:0070006~metalloaminopeptidase activity	6	0.338983	0.0577216	MMP14, RNPEPL1, MMP15, ANPEP, RNPEP, MMP17	1580	23	16881	2.78718	1	1	0.997131
GOTERM_MF_DIRECT	GO:0016773~phosphotransferase activity, alcohol group as acceptor	4	0.225989	0.0594521	ADPGK, SHPK, POMK, FUK	1580	10	16881	4.27367	1	1	0.997131
GOTERM_MF_DIRECT	GO:0017166~vinculin binding	4	0.225989	0.0594521	PXN, DAG1, TLN1, SORBS3	1580	10	16881	4.27367	1	1	0.997131
GOTERM_MF_DIRECT	GO:0016208~AMP binding	4	0.225989	0.0594521	ACSS2, CYB5R3, PRKAG2, ACSS1	1580	10	16881	4.27367	1	1	0.997131
GOTERM_MF_DIRECT	GO:0002161~aminoacyl-tRNA editing activity	4	0.225989	0.0594521	VARS, VARS2, DTD1, DTD2	1580	10	16881	4.27367	1	1	0.997131
GOTERM_MF_DIRECT	GO:0017147~Wnt-protein binding	7	0.39548	0.0642211	FZD1, SMO, FRZB, WIF1, LRP5, FZD8, FZD10	1580	31	16881	2.41256	1	1	0.997131
GOTERM_MF_DIRECT	GO:0001664~G-protein coupled receptor binding	10	0.564972	0.0676965	ARHGEF11, PACRG, PSAP, PPY, ADORA1, PICK1, FLNA, STUB1, RSPO1, PARK2	1580	55	16881	1.94258	1	1	0.997131
GOTERM_MF_DIRECT	GO:0004445~inositol-polyphosphate 5-phosphatase activity	3	0.169492	0.0722182	INPP5D, INPP5E, INPP5K	1580	5	16881	6.41051	1	1	0.997131
GOTERM_MF_DIRECT	GO:0048406~nerve growth factor binding	3	0.169492	0.0722182	NGFR, FURIN, PCSK6	1580	5	16881	6.41051	1	1	0.997131
GOTERM_MF_DIRECT	GO:0003956~NAD(P)+-protein-arginine ADP-ribosyltransferase activity	3	0.169492	0.0722182	ART1, SIRT6, ART4	1580	5	16881	6.41051	1	1	0.997131
GOTERM_MF_DIRECT	GO:0050660~flavin adenine dinucleotide binding	11	0.621469	0.0725125	AIFM3, CYB5R3, TXNRD3, AIFM2, TXNRD2, ACAD9, MTHFR, D2HGDH, ACOX3, DUS1L, FMO5	1580	64	16881	1.83634	1	1	0.997131
GOTERM_MF_DIRECT	GO:0008094~DNA-dependent ATPase activity	7	0.39548	0.0730648	SMARCAL1, RAD51D, DMC1, XRCC3, MYO18A, IGHMBP2, TTF2	1580	32	16881	2.33716	1	1	0.997131
GOTERM_MF_DIRECT	GO:0097110~scaffold protein binding	9	0.508475	0.0753329	PANX1, NLGN3, KCNH2, MAP2K2, CASP8, SRC, PARK7, CACNA1H, ADCY5	1580	48	16881	2.00328	1	1	0.997131
GOTERM_MF_DIRECT	GO:0005112~Notch binding	5	0.282486	0.0808515	JAG2, NCOR2, DNER, DTX1, DLL3	1580	18	16881	2.96783	1	1	0.997131
GOTERM_MF_DIRECT	GO:0051019~mitogen-activated protein kinase binding	5	0.282486	0.0808515	ACE, DIRAS1, ABL1, CDK5RAP3, GTF2I	1580	18	16881	2.96783	1	1	0.997131
GOTERM_MF_DIRECT	GO:0005102~receptor binding	42	2.37288	0.086315	SMARCD1, LRPAP1, CNTFR, EDA, SERPINE2, PLA2G1B, SRC, LAMA1, PARK7, PANX1, PCSK1N, C1QTNF2, ABL1, PPY, DVL3, PTK2B, RSPO1, FZD1, PDGFRB, CADM3, EDN3, SMAGP, MATK, PIPOX, FZD8, DDX54, NSG1, F2, GFRA3, EML2, P2RX7, GNPAT, P2RX4, GDNF, GIPC1, ACOT2, RARA, PICK1, ACOX3, GAS6, CRAT, PAOX	1580	353	16881	1.27121	1	1	0.997131
GOTERM_MF_DIRECT	GO:0005544~calcium-dependent phospholipid binding	10	0.564972	0.0886071	RPH3AL, SYT2, SYT12, DYSF, ANXA6, SYT15, C2CD4C, DOC2B, SYT9, SYT7	1580	58	16881	1.8421	1	1	0.997131
GOTERM_MF_DIRECT	GO:0050840~extracellular matrix binding	6	0.338983	0.0896931	ADAMTS15, VTN, ADGRG1, SPOCK2, TGFBI, FBLN2	1580	26	16881	2.46558	1	1	0.997131
GOTERM_MF_DIRECT	GO:0005201~extracellular matrix structural constituent	11	0.621469	0.0925739	BCAN, COL27A1, COL4A2, LAMA1, COL4A4, PXDN, COL8A2, COL4A6, HAPLN3, HAPLN4, FBLN2	1580	67	16881	1.75412	1	1	0.997131
GOTERM_MF_DIRECT	GO:0008307~structural constituent of muscle	8	0.451977	0.0927543	MYBPC3, SMTN, ACTN3, TPM2, DAG1, MYL6B, MYH11, PLEC	1580	42	16881	2.03508	1	1	0.997131
GOTERM_MF_DIRECT	GO:0051787~misfolded protein binding	4	0.225989	0.0948224	SDF2L1, STUB1, CLU, HDAC6	1580	12	16881	3.56139	1	1	0.997131
GOTERM_MF_DIRECT	GO:0008373~sialyltransferase activity	5	0.282486	0.0951617	ST6GAL1, ST6GALNAC2, ST8SIA1, ST8SIA5, ST6GALNAC3	1580	19	16881	2.81163	1	1	0.997131
GOTERM_MF_DIRECT	GO:0008270~zinc ion binding	123	6.94915	0.0994812	RORC, TTF2, PARK2, CAPN15, ZDHHC4, CNDP2, ANPEP, DPF1, DHX58, FNTB, TRIM26, PRKCG, PIAS3, MECR, RUFY1, PYGO1, RNF123, RBCK1, SNRPC, CUL9, AARS2, FBLIM1, PXN, DTX1, GATA4, AEBP1, DTX4, GATA1, DPP3, ADAMTS16, ADAMTS15, ADAMTS14, MAN2A2, VPS8, ZMAT5, BARD1, ACE, ZFHX2, DTNB, BRPF3, ZFR2, FUS, MT3, PM20D1, RNF222, MAN2B2, MAN2B1, XAF1, ZCCHC3, LHX8, PHF2, LRSAM1, RNPEPL1, ACY1, CHD5, CHD3, SH3RF1, PH…	1580	1169	16881	1.12417	1	1	0.997131
GOTERM_MF_DIRECT	GO:0008047~enzyme activator activity	9	0.508475	0.0997116	CASP9, DBNL, GM2A, MMP15, APOC2, MMP17, PSAP, APOC4-APOC2, PPP1R12B	1580	51	16881	1.88544	1	1	0.997131

## Sheet: KEGG_up
Category	Term	Count	%	PValue	Genes	List Total	Pop Hits	Pop Total	Fold Enrichment	Bonferroni	Benjamini	FDR
KEGG_PATHWAY	hsa04270:Vascular smooth muscle contraction	26	1.46893	4.38062e-05	PLA2G1B, NPR1, NPR2, ADCY3, ADCY2, MYL6B, PLA2G6, ADCY7, ACTG2, ADCY6, ADCY5, GNA11, KCNMB4, CACNA1S, PRKCG, ARHGEF11, PLA2G12A, MAP2K2, PLA2G2C, ACTA2, PLCB3, ADCY9, KCNMA1, MRVI1, ARHGEF1, PPP1R12B	632	117	6879	2.41878	0.0118448	0.0119153	0.0116963
KEGG_PATHWAY	hsa04925:Aldosterone synthesis and secretion	20	1.12994	9.6809e-05	PRKCG, CAMK2B, SCARB1, DAGLA, NPR1, ADCY3, ADCY2, ADCY7, ADCY6, CACNA1H, ADCY5, LIPE, PLCB3, ADCY9, CYP11A1, CAMK4, GNA11, CREB3L2, PRKD2, CACNA1S	632	81	6879	2.68753	0.0259896	0.013166	0.012924
KEGG_PATHWAY	hsa05414:Dilated cardiomyopathy	18	1.01695	0.0013628	MYBPC3, TGFB1, ITGB5, TGFB3, TPM2, CACNA2D3, CACNA2D2, ADCY3, ADCY2, ADCY7, ADCY6, ADCY5, ADCY9, ITGA10, DAG1, CACNA1S, ITGA9, CACNG5	632	84	6879	2.33239	0.309911	0.105106	0.103174
KEGG_PATHWAY	hsa01100:Metabolic pathways	141	7.9661	0.00154568	PANK4, GALNT14, DGKD, CHPF, GALNT18, NDUFA10, NADSYN1, CNDP2, NDST2, NDST1, ANPEP, ST6GAL1, MECR, DGAT1, PIPOX, ALG1, GBGT1, DPM3, DGKQ, HMBS, ACOT2, CMPK2, ALDH7A1, DGKI, GNE, H6PD, FECH, COX15, PLA2G6, GNS, DGUOK, TKFC, MAN2A2, RDH12, CYP11A1, HLCS, ALDH3B1, INPP5E, PNPO, INPP5K, ST8SIA5, ATP6V0A4, PIP5K1B, PIP5K1C, PLCG1, PRODH, FUK, ARSB, ST8SIA1, MTHFR, PYCR1, COQ7, EXT2, POLA2, P4HA2, CYP11…	632	1219	6879	1.25899	0.343446	0.105106	0.103174
KEGG_PATHWAY	hsa04921:Oxytocin signaling pathway	26	1.46893	0.00227474	CAMK2B, NPR1, SRC, NPR2, PRKAG2, ADCY3, ADCY2, MYL6B, ADCY7, ADCY6, CAMKK2, ADCY5, EEF2K, CCND1, CACNA1S, MAP2K5, CACNG5, PRKCG, KCNJ5, MAP2K2, CACNA2D3, CACNA2D2, PLCB3, ADCY9, CAMK4, PPP1R12B	632	150	6879	1.88665	0.461751	0.123746	0.121471
KEGG_PATHWAY	hsa04911:Insulin secretion	17	0.960452	0.00402925	PRKCG, CAMK2B, ADCYAP1R1, ADCY3, ADCY2, ADCY7, ADCY6, ADCY5, PLCB3, ADCY9, GNA11, KCNMA1, CREB3L2, KCNMB4, CACNA1S, VAMP2, TRPM4	632	85	6879	2.1769	0.666519	0.182659	0.179302
KEGG_PATHWAY	hsa05200:Pathways in cancer	52	2.93785	0.00627135	LAMC3, FZD10, GLI2, CASP9, CASP8, CCND1, PDGFRB, PRKCG, ARHGEF11, MAP2K2, MMP2, PLEKHG5, AXIN2, PLCB3, ADCY9, COL4A2, PAX8, SMO, CCNE1, COL4A4, COL4A6, RARA, BIRC5, ARHGEF1, LAMA1, ADCY3, TGFA, PIK3R2, ADCY2, CSF2RA, ADCY7, ADCY6, ADCY5, WNT6, RXRA, GNA11, ERBB2, ABL1, DVL3, E2F2, PLCG1, FZD1, STAT5A, ARNT2, STAT5B, TGFB1, TGFB3, LAMB2, FZD8, PML, GNB4, FGF11	632	393	6879	1.44019	0.819347	0.243687	0.239207
KEGG_PATHWAY	hsa04912:GnRH signaling pathway	17	0.960452	0.00796561	CAMK2B, MAP2K2, SRC, MMP2, ADCY3, ADCY2, ADCY7, ADCY6, MAPK13, ADCY5, MMP14, PLCB3, ADCY9, GNA11, PTK2B, CACNA1S, MAP3K4	632	91	6879	2.03337	0.886428	0.270831	0.265852
KEGG_PATHWAY	hsa04330:Notch signaling pathway	11	0.621469	0.0104098	JAG2, NCOR2, NOTCH3, NCSTN, NOTCH4, DTX1, DVL3, MAML3, PSEN1, DTX4, DLL3	632	48	6879	2.49436	0.941941	0.314606	0.308823
KEGG_PATHWAY	hsa04914:Progesterone-mediated oocyte maturation	16	0.903955	0.0119528	ANAPC13, ADCY3, ADCY2, PIK3R2, ADCY7, CDC25A, ADCY6, MAPK13, ADCY5, MAD2L2, FZR1, ADCY9, RPS6KA2, ANAPC5, MAD1L1, ANAPC2	632	87	6879	2.00175	0.962022	0.325117	0.319141
KEGG_PATHWAY	hsa04070:Phosphatidylinositol signaling system	17	0.960452	0.0159233	PRKCG, DGKD, ITPK1, INPPL1, PIK3R2, ITPKB, PLCB3, DGKQ, INPP5D, INPP5E, INPP5K, PIP5K1B, PIP5K1C, PLCG1, PLCD3, DGKI, PLCD1	632	98	6879	1.88813	0.987298	0.393741	0.386503
KEGG_PATHWAY	hsa00534:Glycosaminoglycan biosynthesis - heparan sulfate / heparin	7	0.39548	0.0186357	NDST2, EXT2, NDST1, EXTL1, HS6ST1, B4GALT7, EXTL3	632	24	6879	3.17464	0.994005	0.398732	0.391402
KEGG_PATHWAY	hsa04916:Melanogenesis	17	0.960452	0.0190633	FZD1, PRKCG, CAMK2B, MAP2K2, FZD8, ADCY3, ADCY2, FZD10, ADCY7, ADCY6, ADCY5, WNT6, PLCB3, ADCY9, DCT, CREB3L2, DVL3	632	100	6879	1.85036	0.994675	0.398732	0.391402
KEGG_PATHWAY	hsa04510:Focal adhesion	29	1.63842	0.0216801	SHC2, ITGB5, LAMC3, SRC, LAMA1, PXN, PIK3R2, VTN, CCND1, ERBB2, FLNA, PAK6, PRKCG, PDGFRB, COL27A1, ACTN3, LAMB2, PARVB, VAV2, COL4A2, ITGA10, COL4A4, COL6A1, COL4A6, COL6A6, PPP1R12B, TLN1, BCAR1, ITGA9	632	206	6879	1.53228	0.997425	0.398732	0.391402
KEGG_PATHWAY	hsa04360:Axon guidance	20	1.12994	0.0219889	EPHB6, SEMA5B, SEMA7A, UNC5A, SEMA3B, SEMA3G, SEMA4F, ABLIM1, RGS3, EFNB3, DPYSL5, ABL1, PLXNB2, PLXNA1, PAK6, PLXNB1, SLIT3, SRGAP3, EPHB4, NGEF	632	127	6879	1.71409	0.997637	0.398732	0.391402
KEGG_PATHWAY	hsa05410:Hypertrophic cardiomyopathy (HCM)	14	0.79096	0.024083	MYBPC3, TGFB1, ACE, ITGB5, TGFB3, TPM2, CACNA2D3, CACNA2D2, PRKAG2, ITGA10, DAG1, CACNA1S, ITGA9, CACNG5	632	78	6879	1.95363	0.998681	0.403095	0.395686
KEGG_PATHWAY	hsa04512:ECM-receptor interaction	15	0.847458	0.0260331	COL27A1, ITGB5, LAMB2, LAMC3, LAMA1, VTN, COL4A2, ITGA10, COL4A4, COL6A1, DAG1, COL4A6, COL6A6, AGRN, ITGA9	632	87	6879	1.87664	0.999234	0.403095	0.395686
KEGG_PATHWAY	hsa04142:Lysosome	19	1.07345	0.0266754	HGSNAT, ABCA2, MANBA, GAA, AP1B1, AP3D1, ABCB9, GNS, AP4B1, SGSH, AP3M2, GM2A, CTSK, PSAP, ATP6V0A4, MAN2B1, AP3S2, ARSB, AP1M1	632	121	6879	1.70914	0.99936	0.403095	0.395686
KEGG_PATHWAY	hsa00510:N-Glycan biosynthesis	10	0.564972	0.0319474	ST6GAL1, DPM3, MAN2A2, DAD1, MGAT5, MGAT5B, MGAT4B, MAN1C1, ALG1, MAN1B1	632	49	6879	2.22133	0.999854	0.443467	0.435315
KEGG_PATHWAY	hsa04750:Inflammatory mediator regulation of TRP channels	16	0.903955	0.0326078	PRKCG, CAMK2B, SRC, ADCY3, ADCY2, PIK3R2, PLA2G6, ADCY7, ADCY6, MAPK13, ADCY5, PLCB3, ASIC4, ADCY9, PLCG1, ASIC1	632	98	6879	1.77706	0.999879	0.443467	0.435315
KEGG_PATHWAY	hsa04713:Circadian entrainment	15	0.847458	0.05022	PRKCG, CAMK2B, KCNJ5, ADCYAP1R1, ADCY3, ADCY2, ADCY7, ADCY6, CACNA1H, ADCY5, GRIN2D, PLCB3, RASD1, ADCY9, GNB4	632	95	6879	1.7186	0.999999	0.551568	0.541429
KEGG_PATHWAY	hsa05100:Bacterial invasion of epithelial cells	13	0.734463	0.0506942	SHC2, SRC, PXN, PIK3R2, DNM2, SEPT3, SEPT8, MAD2L2, SEPT9, ELMO1, ELMO2, WASF2, BCAR1	632	78	6879	1.81408	0.999999	0.551568	0.541429
KEGG_PATHWAY	hsa00230:Purine metabolism	24	1.35593	0.0515205	ADSL, CANT1, PDE1B, NPR1, NPR2, ENTPD6, ADCY3, ADCY2, ADCY7, ADCY6, ADCY5, DGUOK, POLA2, ADCY9, GUK1, POLR3C, POLD1, POLR2C, PDE6D, ADSSL1, PGM2, NUDT16, GART, POLR2L	632	176	6879	1.48425	0.999999	0.551568	0.541429
KEGG_PATHWAY	hsa00562:Inositol phosphate metabolism	12	0.677966	0.0572724	ITPKB, PLCB3, INPP5D, ITPK1, INPP5E, INPPL1, INPP5K, PIP5K1B, PIP5K1C, PLCG1, PLCD3, PLCD1	632	71	6879	1.83963	1	0.551568	0.541429
KEGG_PATHWAY	hsa05146:Amoebiasis	16	0.903955	0.0589728	PRKCG, TGFB1, COL27A1, ACTN3, TGFB3, LAMB2, LAMC3, LAMA1, HSPB1, PIK3R2, C8B, PLCB3, COL4A2, COL4A4, GNA11, COL4A6	632	106	6879	1.64294	1	0.551568	0.541429
KEGG_PATHWAY	hsa04919:Thyroid hormone signaling pathway	17	0.960452	0.0594695	PRKCG, NOTCH3, MAP2K2, SRC, NOTCH4, TSC2, GATA4, PIK3R2, MED27, CASP9, PLCB3, RXRA, CCND1, PLCG1, PLCD3, SLC16A2, PLCD1	632	115	6879	1.60901	1	0.551568	0.541429
KEGG_PATHWAY	hsa04020:Calcium signaling pathway	24	1.35593	0.060272	PDGFRB, PRKCG, CAMK2B, PDE1B, ADCY3, ADCY2, ADCY7, CACNA1H, GRIN2D, P2RX7, ITPKB, PLCB3, P2RX4, ADCY9, STIM1, CAMK4, GNA11, ERBB2, ORAI2, PTK2B, CACNA1S, PLCG1, PLCD3, PLCD1	632	179	6879	1.45937	1	0.551568	0.541429
KEGG_PATHWAY	hsa04924:Renin secretion	11	0.621469	0.0647609	PLCB3, ADCYAP1R1, ACE, NPR1, PDE1B, KCNMA1, ADORA1, CACNA1S, ADCY6, AGT, ADCY5	632	64	6879	1.87077	1	0.551568	0.541429
KEGG_PATHWAY	hsa04923:Regulation of lipolysis in adipocytes	10	0.564972	0.0668865	LIPE, ADCY9, NPR1, ADORA1, ADCY3, PIK3R2, ADCY2, ADCY7, ADCY6, ADCY5	632	56	6879	1.94366	1	0.551568	0.541429
KEGG_PATHWAY	hsa05223:Non-small cell lung cancer	10	0.564972	0.0668865	CASP9, PRKCG, RXRA, MAP2K2, CCND1, ERBB2, E2F2, TGFA, PIK3R2, PLCG1	632	56	6879	1.94366	1	0.551568	0.541429
KEGG_PATHWAY	hsa00051:Fructose and mannose metabolism	7	0.39548	0.0674419	PFKFB4, PFKL, GMPPA, ALDOC, FUK, PFKM, HK1	632	32	6879	2.38098	1	0.551568	0.541429
KEGG_PATHWAY	hsa00511:Other glycan degradation	5	0.282486	0.0761875	MANBA, MAN2B2, MAN2B1, HEXDC, ENGASE	632	18	6879	3.02347	1	0.551568	0.541429
KEGG_PATHWAY	hsa03410:Base excision repair	7	0.39548	0.0763433	PARP3, LIG1, NTHL1, POLD1, OGG1, XRCC1, MUTYH	632	33	6879	2.30883	1	0.551568	0.541429
KEGG_PATHWAY	hsa04723:Retrograde endocannabinoid signaling	15	0.847458	0.0763714	PRKCG, KCNJ5, FAAH, DAGLA, ADCY3, ADCY2, ADCY7, ADCY6, MAPK13, ADCY5, PLCB3, ADCY9, GNB4, SLC17A7, CACNA1S	632	101	6879	1.61651	1	0.551568	0.541429
KEGG_PATHWAY	hsa05231:Choline metabolism in cancer	15	0.847458	0.0763714	PDGFRB, PRKCG, SLC44A3, SLC44A4, MAP2K2, DGKD, SLC44A2, TSC2, PIK3R2, DGKQ, PIP5K1B, PIP5K1C, PLCG1, WASF2, DGKI	632	101	6879	1.61651	1	0.551568	0.541429
KEGG_PATHWAY	hsa04310:Wnt signaling pathway	19	1.07345	0.0794264	FZD1, PRKCG, CAMK2B, CTNNBIP1, LRP5, FZD8, FZD10, AXIN2, PSEN1, NKD1, NKD2, VANGL1, WNT6, PLCB3, CCND1, DAAM2, WIF1, DVL3, GPC4	632	138	6879	1.49859	1	0.551568	0.541429
KEGG_PATHWAY	hsa00561:Glycerolipid metabolism	10	0.564972	0.0800736	TKFC, DGKD, DGAT1, ALDH2, GPAM, DGKQ, AGPAT1, ALDH7A1, LPIN3, DGKI	632	58	6879	1.87664	1	0.551568	0.541429
KEGG_PATHWAY	hsa04972:Pancreatic secretion	14	0.79096	0.0811753	PRKCG, PLA2G12A, PLA2G2C, PLA2G1B, ADCY3, ADCY2, SLC4A2, ADCY7, ADCY6, TPCN2, ADCY5, PLCB3, ADCY9, KCNMA1	632	93	6879	1.63853	1	0.551568	0.541429
KEGG_PATHWAY	hsa04725:Cholinergic synapse	16	0.903955	0.081345	PRKCG, CAMK2B, ADCY3, ADCY2, PIK3R2, ADCY7, ADCY6, ADCY5, PLCB3, ADCY9, CAMK4, GNA11, CREB3L2, GNB4, KCNQ4, CACNA1S	632	111	6879	1.56894	1	0.551568	0.541429
KEGG_PATHWAY	hsa00330:Arginine and proline metabolism	9	0.508475	0.0830353	ALDH4A1, OAT, ALDH2, P4HA2, P4HA3, PYCR1, PRODH, ALDH7A1, CNDP2	632	50	6879	1.95921	1	0.551568	0.541429
KEGG_PATHWAY	hsa00010:Glycolysis / Gluconeogenesis	11	0.621469	0.0831408	PFKL, ACSS2, ALDH2, ADPGK, ALDH3B1, PGM2, ALDOC, ACSS1, ALDH7A1, PFKM, HK1	632	67	6879	1.78701	1	0.551568	0.541429
KEGG_PATHWAY	hsa00531:Glycosaminoglycan degradation	5	0.282486	0.0898115	HGSNAT, HPSE, GNS, ARSB, SGSH	632	19	6879	2.86434	1	0.581637	0.570945
KEGG_PATHWAY	hsa04012:ErbB signaling pathway	13	0.734463	0.0986663	PRKCG, CAMK2B, STAT5A, STAT5B, SHC2, MAP2K2, SRC, TGFA, PIK3R2, ERBB2, ABL1, PAK6, PLCG1	632	87	6879	1.62642	1	0.622466	0.611023

## Sheet: GOBP_down
Category	Term	Count	%	PValue	Genes	List Total	Pop Hits	Pop Total	Fold Enrichment	Bonferroni	Benjamini	FDR
GOTERM_BP_DIRECT	GO:0006511~ubiquitin-dependent protein catabolic process	50	2.15146	1.31174e-07	USP37, USP38, USP31, USP32, USP33, USP34, UBE2D3, UBE3A, ARIH1, FBXO8, USP8, USP47, USP42, USP44, USP3, USP45, UCHL3, FBXO11, TOPORS, RNF168, PSMA3, USP15, USP16, CUL5, PSMD14, UBA6, CUL3, CUL2, CUL1, UBR3, RNF6, ATXN3, UBR5, USP1, TCEB1, USP24, USP25, USP26, UBE2B, SMURF2, USP9X, USP9Y, UBE2G1, FBXO32, CYLD, ITCH, PSMC6, TTC3, RLIM, CUL4B	2115	182	16792	2.18118	0.000695768	0.00045361	0.000451729
GOTERM_BP_DIRECT	GO:0045944~positive regulation of transcription from RNA polymerase II promoter	179	7.70224	1.7098e-07	RB1, ATF1, ATF2, CCNT2, GABPB2, CCNH, SERPINE1, JADE1, ARID4A, ARID4B, CCNC, UBE3A, NUCKS1, RORA, AHR, NR3C1, BACH1, SOX2, YY1, RPS6KA3, RPS6KA5, SALL1, TBK1, NAMPT, EP300, SOX4, RNF111, MEF2A, MEF2C, HGF, EBF1, RFX3, MITF, MED6, PIAS2, OVOL2, ARMCX3, AR, MAF, TBL1XR1, NCL, MORF4L2, SUB1, TFAM, PHIP, CLOCK, ATF6, DDX5, CBFB, TNKS, PRKDC, GLIS3, PIK3R1, HIF1A, RLF, MED12L, PLAC8, PPP3R1, HSPH1, AT…	2115	981	16792	1.44869	0.000906808	0.00045361	0.000451729
GOTERM_BP_DIRECT	GO:0016569~covalent chromatin modification	35	1.50602	6.79331e-07	RB1, CHD9, SATB2, CHD7, CHD6, RSF1, BMI1, CHD2, NR3C1, CHD1, MBTD1, HMGN5, ING3, HLTF, TLK2, TLK1, ARID2, BPTF, BANP, PBRM1, CBX3, SS18L1, ATRX, SMARCA5, TET1, DEK, SMARCA1, TDRD3, DNAJC2, NCOR1, AEBP2, MTF2, ANP32E, ASF1A, BRDT	2115	113	16792	2.45913	0.00359804	0.00079563	0.000792331
GOTERM_BP_DIRECT	GO:0006974~cellular response to DNA damage stimulus	53	2.28055	6.94418e-07	TOP2A, ATF2, CDKN1A, DYRK2, FMR1, SETD7, SMC5, BRCA1, FMN2, CHD2, ALKBH8, BBC3, YY1, NIPBL, CHEK1, TLK2, TLK1, USP47, SHPRH, FBXW7, MASTL, BAZ1B, SIRT1, TOPORS, RNF168, PSME4, WAC, SGK1, BLM, USP16, ZBTB1, XIAP, CBL, TANK, WRN, UBR5, PMAIP1, RBBP6, MCTS1, POLQ, UBE2B, ATAD5, FANCL, SETX, RAD50, APC, TAOK1, NABP1, RAD17, ATM, TRIP12, ATR, TAF1	2115	208	16792	2.02304	0.0036778	0.00079563	0.000792331
GOTERM_BP_DIRECT	GO:0016567~protein ubiquitination	79	3.39931	7.49745e-07	TRIM72, UBE2D3, BRCA1, BACH1, TRIM2, TRIM24, ARIH1, RNF111, TRIM23, ATG3, ZYG11A, WSB1, FBXW7, MSL2, RC3H1, KLHL40, FBXO11, SIRT1, PJA2, MID2, CCNB1IP1, MED7, RNF168, UBE2V2, G2E3, BIRC6, UHRF2, UBA6, CUL3, RNF38, CUL1, ASB13, NEDD4L, UBR3, XIAP, UBR1, KLHL13, CBL, FBXL22, ASB16, SOCS2, PCNP, VCPIP1, DCAF17, RNF139, FEM1C, SOCS6, DCAF13, SOCS4, SOCS5, KLHL29, WWTR1, HACE1, UBE2B, CRBN, FEM1B, WWP…	2115	359	16792	1.74713	0.00397025	0.00079563	0.000792331
GOTERM_BP_DIRECT	GO:0006364~rRNA processing	52	2.23752	3.99894e-06	LTV1, RPL5, RPL30, RPL31, WDR3, RPL34, POP4, RPP30, CHD7, FCF1, WDR43, RPL7, RPS4X, RIOK2, RIOK1, RPL39, RPP38, RPS7, DIS3, TEX10, DDX52, UTP18, SIRT1, DKC1, PAPD5, FRG1, C1D, SBDS, NAF1, RPL26, SKIV2L2, DDX21, RPS15A, UTP20, RPS27A, RPL17, DCAF13, MDN1, UTP6, NOP58, NOP14, PNO1, KRR1, RPL23A, ISG20, RPS28, RPS29, TSR1, MPHOSPH10, RPS20, NOL11, RPS24	2115	214	16792	1.92922	0.0209949	0.00272746	0.00271615
GOTERM_BP_DIRECT	GO:0000086~G2/M transition of mitotic cell cycle	38	1.63511	4.01808e-06	CEP57, CDKN1A, CCNH, CETN2, CUL1, CCP110, PPP2R2A, HMMR, PPM1D, PPP1CB, PCM1, CHEK1, CNTRL, CEP192, RPS27A, CEP76, PHLDA1, CEP290, PLK4, HSP90AA1, PPP1R12A, CEP135, HAUS3, HAUS6, MASTL, TERF1, CKAP5, HAUS2, LATS1, NEDD1, CDK7, CENPJ, AKAP9, ALMS1, FGFR1OP, CEP63, CALM1, CALM2	2115	137	16792	2.20219	0.0210943	0.00272746	0.00271615
GOTERM_BP_DIRECT	GO:0051301~cell division	75	3.22719	4.11227e-06	RB1, ERCC6L, USP37, CCNT2, CETN2, CETN3, CLTC, NCAPG2, SMC5, WASL, KIF11, SMC3, NR3C1, CDC73, CDC14A, SMC2, PPP1CB, CHMP1B, CNTRL, CDC27, NEK1, SPDL1, LRRCC1, USP44, DYNLT3, LIG4, HAUS3, HAUS6, PRPF40A, SMC1A, MASTL, TERF1, CCSAP, CKAP5, CDC40, HAUS2, SEPT2, LATS1, KIF2A, PAPD5, BIRC6, CEP63, ITGB3BP, SEH1L, USP16, TNKS, GNAI3, NCAPG, FIGN, PDS5B, BRCC3, PDS5A, CCNB3, ASUN, RBBP8, EVI5, BUB1, STO…	2115	350	16792	1.70132	0.0215834	0.00272746	0.00271615
GOTERM_BP_DIRECT	GO:0007067~mitotic nuclear division	57	2.45267	7.96287e-06	ERCC6L, USP37, CETN2, CETN3, CLTC, NCAPG2, SMC5, WASL, KIF11, SMC3, NR3C1, KIF15, SEPT7, NEK1, LRRCC1, PBRM1, PPP1R12A, USP44, HGF, DYNLT3, HAUS3, HAUS6, MASTL, TERF1, CCSAP, CKAP5, HAUS2, SEPT2, LATS1, EML4, ASPM, PAPD5, JTB, BIRC6, CEP63, ITGB3BP, USP16, TNKS, FIGN, KLHL13, BRCC3, VCPIP1, ASUN, RBBP8, BUB1, STOX1, CENPW, USP9X, SETDB2, NDC80, KLHL9, ANLN, NEDD1, STAG1, STAG2, CCNG1, SUGT1	2115	248	16792	1.8248	0.041371	0.00469455	0.00467509
GOTERM_BP_DIRECT	GO:0045893~positive regulation of transcription, DNA-templated	99	4.2599	1.54325e-05	RB1, RORA, AHR, SOX2, ZXDA, HMGN5, SALL1, CDH1, GPBP1, TRIM24, SMARCAD1, SOX4, RNF111, MEF2C, ANKRD49, F2R, RFX3, MITF, RUNX2, PIAS2, PIAS1, AR, TBL1XR1, KAT6A, TFAM, PHIP, AGTR2, CLOCK, MEG3, KMT2E, ENY2, BLM, HIF1A, RLF, NPAT, BPTF, BANP, CREBBP, FZD4, SS18L1, SMARCA5, NFATC3, NR1D2, INHBA, IGF1, FOXN2, SMARCA1, ESR1, ESR2, CDK7, FUBP3, SP1, ID2, SP3, NFE2L3, TCF4, PICALM, KDM5A, SETD7, SIX1, R…	2115	515	16792	1.52623	0.0786226	0.00818849	0.00815454
GOTERM_BP_DIRECT	GO:0018105~peptidyl-serine phosphorylation	34	1.46299	2.18205e-05	GSK3B, SMG1, CAB39, TNKS, PRKDC, LRRK2, TTK, PRKX, TTBK2, MAPK8, TBK1, TLK2, STK38L, RICTOR, CSNK1G3, PRKCI, MORC3, PRKCB, PDPK1, PLK2, PRKCA, MASTL, HIPK3, TGFBR1, UHMK1, CLK1, PRKD3, PKN2, ATM, SGK3, SGK1, TAF1, ATR, CSNK1G1	2115	125	16792	2.15954	0.109329	0.0105254	0.0104818
GOTERM_BP_DIRECT	GO:0098609~cell-cell adhesion	59	2.53873	2.99065e-05	DDX3X, RPL34, OLA1, FNBP1L, BZW1, TMEM47, SLK, SEPT7, KIF5B, ARFIP1, ERC1, LRRFIP1, EIF2A, SH3GLB1, USP8, TMOD3, GAPVD1, CKAP5, SEPT2, PHLDB2, MACF1, TXNDC9, AHNAK, USO1, ARHGAP18, TWF1, CBL, PPL, RTN4, SDCBP, CALD1, COBLL1, MYO6, SFN, CCT8, PDLIM5, ARGLU1, ZC3H15, RDX, RPL23A, KTN1, RAB10, TJP1, ANLN, RSL1D1, PPFIBP1, EIF5, FMNL2, CAPZA1, ABI1, SERBP1, CHMP2B, ESYT2, EIF3E, PKN2, EIF4G2, HSPA1A,…	2115	271	16792	1.72852	0.146736	0.0132236	0.0131688
GOTERM_BP_DIRECT	GO:0016925~protein sumoylation	32	1.37694	3.54375e-05	TOP2A, TOP2B, BLM, SEH1L, PCNA, CETN2, SMC5, BRCA1, BMI1, SMC3, RNF2, NUP160, SENP6, WRN, SUMO1, RANBP2, NOP58, EYA1, XRCC4, NUP153, MITF, SMC1A, TOPORS, PIAS2, PIAS1, RNF168, STAG1, STAG2, SP3, MDM2, NUP98, TOP1	2115	117	16792	2.17148	0.171414	0.0142216	0.0141626
GOTERM_BP_DIRECT	GO:0006338~chromatin remodeling	26	1.11876	3.7524e-05	RB1, SUV39H2, SATB1, SATB2, CHD7, ZBTB1, RSF1, CHD1, MYSM1, SMARCAD1, BPTF, PBRM1, CBX3, ACTR6, ATRX, SMARCA5, MSL3, INO80, BAZ1A, DEK, SMARCA1, ESR1, KAT2B, MORF4L2, TOP1, BRDT	2115	86	16792	2.40031	0.180537	0.0142216	0.0141626
GOTERM_BP_DIRECT	GO:0042787~protein ubiquitination involved in ubiquitin-dependent protein catabolic process	38	1.63511	5.76952e-05	CUL5, UBA6, CUL3, CUL2, CUL1, KLHL11, NEDD4L, CBL, HERC4, RMND5A, HECTD1, HECTD2, RNF19A, CDC27, UBR5, TCEB1, RBBP6, ARIH1, RPS27A, RNF111, ANKIB1, HACE1, RNF24, SMURF2, KLHL28, WWP1, BFAR, RNF146, ITCH, RNF128, KLHL7, MDM2, TRIP12, CACUL1, DZIP3, CUL4B, TAF1, MAD2L1	2115	153	16792	1.9719	0.263716	0.0204087	0.0203241
GOTERM_BP_DIRECT	GO:0006468~protein phosphorylation	87	3.74355	7.09878e-05	GSK3B, DYRK3, CCNT2, GMFB, DYRK2, CCNH, ZAK, FASTKD2, LRRK2, CCNC, RPS6KA3, RPS6KA6, COL4A3BP, RPS6KA5, TLK2, PDK4, NEK1, TLK1, MAP3K8, CPNE3, RIOK2, RIOK1, JAK2, SCYL2, EIF2A, CDKL2, PRKCI, MORC3, CDKL5, CAMK1D, CHUK, PDPK1, PRKCB, IGFBP3, ADAM10, PRPF4B, PRKCA, IRAK3, TGFBR1, LATS1, CREB1, PIK3CA, PRKD3, PDIK1L, BIRC6, SGK3, SGK1, PRKAA1, PRKAA2, ROCK1, ROCK2, PIK3R1, STK3, MAPK8, GRK4, CCL2, S…	2115	456	16792	1.51477	0.313861	0.0235413	0.0234437
GOTERM_BP_DIRECT	GO:0006302~double-strand break repair	21	0.903614	0.000116114	POLQ, EYA1, XRCC4, PRKDC, SMARCA5, LIG4, MND1, BRCA1, ESCO2, BRCC3, INO80, BAZ1B, PARP9, BACH1, SETX, RNF168, BRIP1, WRN, RAD50, TDP2, NBN	2115	66	16792	2.5262	0.459975	0.0362414	0.0360911
GOTERM_BP_DIRECT	GO:0007062~sister chromatid cohesion	28	1.20482	0.000134101	ERCC6L, AHCTF1, SEH1L, SMC5, PDS5B, PDS5A, SMC3, NUP160, XPO1, SPDL1, BUB1, NDEL1, RANBP2, CENPU, FBXW7, SMC1A, CKAP5, NDC80, STAG1, STAG2, KIF2A, TAOK1, CENPK, CENPL, NUP98, CENPQ, ITGB3BP, MAD2L1	2115	103	16792	2.15831	0.509137	0.0395301	0.0393662
GOTERM_BP_DIRECT	GO:0006977~DNA damage response, signal transduction by p53 class mediator resulting in cell cycle arrest	20	0.860585	0.000144656	CDKN1A, NPM1, PCNA, CNOT6L, PLK2, CNOT4, CNOT6, CNOT7, CNOT1, PLAGL1, CNOT2, CENPJ, MDM2, EP300, MDM4, ATM, SFN, RPS27A, GTSE1, SOX4	2115	62	16792	2.56112	0.535874	0.040397	0.0402295
GOTERM_BP_DIRECT	GO:0050999~regulation of nitric-oxide synthase activity	12	0.516351	0.000154389	GCHFR, LYPLA1, HSP90AA1, GCH1, CAV1, NOS1AP, ZDHHC21, WASL, CALM1, CALM2, ACVR2A, PTS	2115	26	16792	3.66438	0.559239	0.0405734	0.0404051
GOTERM_BP_DIRECT	GO:0006357~regulation of transcription from RNA polymerase II promoter	83	3.57143	0.000167324	RB1, ATF1, BARHL2, ATF2, ARID4A, ARID4B, NUCKS1, TFCP2L1, BRCA1, AHR, CHD2, CHD1, YY1, EPM2AIP1, MED14, ZMYM1, HMGN5, ZMYM2, ZMYM4, ZMYM5, NFKBIZ, ZMYM6, EPC2, LRRFIP1, KLF12, ZSCAN5B, PRKCB, MITF, UTF1, MED6, RUNX2, MED7, ZEB1, CREB1, MAF, DMTF1, SLTM, RFX7, SUB1, LCORL, ATF6, CLOCK, CRK, BLZF1, ENY2, DDX5, USP16, CBFB, SATB2, CEBPG, GLIS3, TCEAL8, PURA, BRIP1, ATXN7, PLAGL1, HSF2, NRIP1, HLTF, …	2115	441	16792	1.49428	0.588478	0.0405734	0.0404051
GOTERM_BP_DIRECT	GO:0000209~protein polyubiquitination	42	1.80723	0.000168227	CBFB, PSMD14, TNKS, CUL3, RNF180, UBE2D3, CUL1, NEDD4L, NPEPPS, ZNRF2, TNKS2, RNF139, HECTD2, RNF19A, HLTF, UBR5, PSMD1, RBBP6, ARIH1, RPS27A, RNF111, SHPRH, ANKIB1, WSB1, UBE2B, RNF24, SMURF2, FBXW7, BFAR, LNPEP, RC3H2, TOPORS, PSMA3, PSMC6, PSME4, UBE2V2, RLIM, TPP2, TRIP12, DZIP3, BIRC2, TAF1	2115	184	16792	1.81227	0.590447	0.0405734	0.0404051
GOTERM_BP_DIRECT	GO:0043161~proteasome-mediated ubiquitin-dependent protein catabolic process	45	1.93632	0.000192683	TRIM72, GSK3B, UBXN2B, PSMD14, UBXN2A, CUL3, RNF38, UBE2D3, CUL1, KLHL11, NEDD4L, RNF6, FBXL22, ARNTL, PCNP, ATXN3, RMND5A, RNF139, CDC27, PSMD1, RPS27A, GTSE1, RNF111, EDEM3, UBE2B, RNF24, CRBN, USP44, WWP1, BFAR, SIRT1, TOPORS, UBE2W, PSMA3, PSMC6, APC, TBL1XR1, PSME4, TRIM13, RLIM, PLAA, CLOCK, DZIP3, BIRC2, MAD2L1	2115	203	16792	1.75998	0.640297	0.0444512	0.0442669
GOTERM_BP_DIRECT	GO:0016032~viral process	60	2.58176	0.000272993	RB1, EIF4A2, NCKAP1, UBE3A, IPO7, BICD1, SYNCRIP, XPO1, SUMO1, EP300, TNPO1, TRIM23, MORC3, RBM15, FBXW7, MAGI3, SIRT1, KAT2B, PSMA3, LMBRD1, CREB1, NUP98, TOP1, ANKRD17, SEH1L, CUL5, SATB1, COPB1, CUL2, CUL1, PIK3R1, NUP160, HPX, TCEB1, RAB6A, BUB1, PDZD8, RANBP2, ATF7IP, CENPU, NPM1, CREBBP, CBX5, VCAM1, NUP153, POLA1, PDCL3, KRT19, DLG1, RAD50, ABI2, SP1, NACA, ABI1, MDM2, TAF5, FCGR2B, ABCE1,…	2115	299	16792	1.59321	0.765124	0.0603542	0.0601039
GOTERM_BP_DIRECT	GO:0000082~G1/S transition of mitotic cell cycle	27	1.16179	0.000287134	TRIM71, RB1, ITGB1, CDKN1A, USP37, PCNA, CUL5, CCNH, CUL3, CUL2, CUL1, ORC4, PPP3CA, PPAT, ORC2, RBBP8, PLK2, INHBA, HINFP, PIAS1, LATS1, POLA1, CDK7, DBF4, RPS6KB1, ID4, CACUL1	2115	102	16792	2.10163	0.782107	0.0609413	0.0606886
GOTERM_BP_DIRECT	GO:0006281~DNA repair	49	2.10843	0.000437022	SMG1, UBE2D3, BRCA1, SMC3, BACH1, CDC14B, SUMO1, CHEK1, EPC2, NBN, POLK, SHPRH, USP3, USP45, ATRX, REV1, SMC1A, SIRT1, RRM2B, MORF4L2, PSME4, ASF1A, BLM, INO80D, ZBTB1, PDS5B, BRCC3, PDS5A, WRN, UBR5, RBBP8, POLQ, NPM1, UBE2B, FANCL, GTF2H1, INO80, HINFP, POLA1, UBE2W, RAD50, TAOK1, JMY, NABP1, RAD17, ERCC5, ATM, TRIP12, ATR	2115	235	16792	1.65547	0.901662	0.0891861	0.0888163
GOTERM_BP_DIRECT	GO:0048511~rhythmic process	17	0.731497	0.000717949	TOP2A, SUV39H2, CREBBP, DDX5, PRKAA1, PRKAA2, ROCK2, CBX3, PRKDC, DHX9, NR1D2, MAPK10, KAT2B, MAPK8, SP1, FBXL3, DRD4	2115	54	16792	2.49947	0.97787	0.138449	0.137875
GOTERM_BP_DIRECT	GO:1900034~regulation of cellular response to heat	21	0.903614	0.000750329	RANBP2, GSK3B, CREBBP, HSP90AA1, SEH1L, HSPA1L, PTGES3, NUP153, SIRT1, NUP160, DNAJC2, HSPH1, DNAJB6, CHORDC1, EP300, ATM, NUP98, CRYAB, HSPA1B, ATR, HSPA1A	2115	75	16792	2.22305	0.981365	0.138449	0.137875
GOTERM_BP_DIRECT	GO:0006413~translational initiation	32	1.37694	0.000756696	DDX3Y, EIF4A2, RPL5, RPL30, EIF4E3, RPL31, RPL34, RPL7, RPS4X, YAE1D1, RPS15A, RPS27A, RPL39, RPL17, EIF2A, PAIP1, EIF5B, RPS7, RPL23A, EIF2S2, EIF2S1, RPS28, EIF3M, EIF5, RPS29, RPS20, EIF3E, RPL26, ABCE1, EIF3A, RPS24, EIF4G2	2115	137	16792	1.85448	0.981985	0.138449	0.137875
GOTERM_BP_DIRECT	GO:0007049~cell cycle	45	1.93632	0.00086637	SUV39H2, LIN54, CCNT2, RABGAP1, USP16, RIF1, UHRF2, GNAI3, AHR, BRCA1, LIN9, CDC73, CCAR1, PCNP, RPS6KA3, RGS2, RB1CC1, TLK2, TLK1, MAP3K8, MAPK6, EVI5, APPL1, BANP, MCTS1, CASP8AP2, SEPT10, EGFL6, HACE1, WTAP, TET2, LIG4, PRPF40A, ESCO2, SEPT2, PTP4A1, CYLD, EID1, DMTF1, CCPG1, RAD17, PKN2, CUL4B, TAF1, ATR	2115	217	16792	1.64644	0.989938	0.153232	0.152597
GOTERM_BP_DIRECT	GO:0000122~negative regulation of transcription from RNA polymerase II promoter	120	5.16351	0.00101719	RB1, ATF2, TCERG1, PRDM5, UBE2D3, PRDM1, BACH1, ARHGAP35, SOX2, YY1, ELK4, EDNRB, SALL1, EP300, MEF2A, MEF2C, FST, USP3, MITF, PIAS1, EID1, MAF, TBL1XR1, CGGBP1, PPID, DDX5, CUL3, GLIS3, ZBTB1, NEDD4L, MTDH, ORC2, MSC, SKIL, BPTF, ZBTB18, WWTR1, DR1, CREBBP, SMURF2, CAV1, ESR1, ESR2, DLG1, CNOT1, ID2, COPS2, PKIA, CNOT2, SP3, ID4, REL, MDM2, NFE2L3, TCF4, MDM4, CPEB3, KDM5A, SUV39H2, NKAP, SIX1, …	2115	720	16792	1.32325	0.995483	0.174104	0.173382
GOTERM_BP_DIRECT	GO:0030521~androgen receptor signaling pathway	14	0.60241	0.00110786	RB1, KDM3A, NCOA3, NCOA4, UBE3A, BRCA1, PIAS2, PIAS1, DNAJA1, AR, MED14, CDK7, MED13, NRIP1	2115	41	16792	2.71104	0.99721	0.182615	0.181858
GOTERM_BP_DIRECT	GO:0000186~activation of MAPKK activity	15	0.645439	0.00113575	MAP3K2, ZAK, KIDINS220, LRRK2, F2R, BRAF, FRS2, CARTPT, TGFBR1, MAP3K15, RAP1A, ADAM9, MAP3K8, JAK2, CRK	2115	46	16792	2.58896	0.997594	0.182615	0.181858
GOTERM_BP_DIRECT	GO:0007050~cell cycle arrest	32	1.37694	0.00125018	KMT2E, RB1, CDKN1A, PRKAA1, PRKAA2, CUL5, CAB39, ZAK, CUL3, CUL2, CUL1, THBS1, SOX2, PLAGL1, NBN, SKIL, DDIAS, INHBA, TGFBR1, UHMK1, KAT2B, CDK7, APC, RRAGB, RHEB, RRAGD, JMY, GAS2, HBP1, ATM, IRF6, EIF4G2	2115	141	16792	1.80187	0.99869	0.192411	0.191613
GOTERM_BP_DIRECT	GO:0000729~DNA double-strand break processing	8	0.344234	0.0012692	BLM, RAD50, UBE2V2, RBBP8, SMARCAD1, ATM, BRCA1, NBN	2115	15	16792	4.23439	0.998816	0.192411	0.191613
GOTERM_BP_DIRECT	GO:0042127~regulation of cell proliferation	39	1.67814	0.00147018	BMPR2, TFRC, TNC, XIAP, PDS5B, BRCA1, SAT1, CXCL2, PURA, ERBB3, CHST11, PLAU, CHEK1, ABL2, RBBP9, SCAND1, JAK2, YES1, ANXA1, FANCL, PLA2G4A, TNFRSF10B, BRAF, SIRT1, TOPORS, PIAS1, GNL3, ACE2, CCDC88A, TEC, JTB, RAPGEF2, FAS, BIRC6, SGK3, SGK1, LGR5, BIRC2, PF4	2115	185	16792	1.67373	0.999593	0.216689	0.21579
GOTERM_BP_DIRECT	GO:0071108~protein K48-linked deubiquitination	10	0.430293	0.00172784	OTUD4, USP25, FAM188A, USP8, VCPIP1, ATXN3, USP37, USP33, USP34, FAM63B	2115	24	16792	3.30812	0.999896	0.243278	0.242269
GOTERM_BP_DIRECT	GO:0045727~positive regulation of translation	16	0.688468	0.00174228	BARHL2, NPM1, DDX3X, FMR1, UPF3B, LARP4B, THBS1, RPS4X, SERP1, RPS6KB1, GUF1, CPEB3, SOX4, EIF4G2, RBMS3, PAIP1	2115	53	16792	2.39682	0.999904	0.243278	0.242269
GOTERM_BP_DIRECT	GO:0043517~positive regulation of DNA damage response, signal transduction by p53 class mediator	7	0.301205	0.00185448	DDX5, SPRED1, ANKRD1, PMAIP1, ATM, PLA2R1, ATR	2115	12	16792	4.63136	0.999947	0.252304	0.251258
GOTERM_BP_DIRECT	GO:0043484~regulation of RNA splicing	11	0.473322	0.00202269	CLK1, MBNL1, MBNL2, SON, AHNAK, HNRNPH1, ESRP2, CDK12, CLK4, BRDT, AFF2	2115	29	16792	3.01153	0.999978	0.26831	0.267197
GOTERM_BP_DIRECT	GO:0001649~osteoblast differentiation	25	1.07573	0.00214674	CBFB, DHX9, CCDC47, CLTC, TNC, DDX21, SOX2, SYNCRIP, RSPO2, SPP1, RDH14, WWTR1, MEF2C, TPM4, IGFBP3, RRAS2, DNAJC13, IFT80, GTPBP4, RUNX2, RSL1D1, VCAN, NF1, LGR4, ASF1A	2115	104	16792	1.90853	0.999989	0.274144	0.273007
GOTERM_BP_DIRECT	GO:0042752~regulation of circadian rhythm	15	0.645439	0.00222282	TOP2A, PRKAA1, OPN3, PRKAA2, ROCK2, PRKDC, UBE3A, NR1D2, MAPK10, PPP1CB, MAPK8, CREB1, ID2, FBXL3, DRD4	2115	49	16792	2.43045	0.999993	0.274144	0.273007
GOTERM_BP_DIRECT	GO:0032508~DNA duplex unwinding	14	0.60241	0.00227334	BLM, ANXA1, DDX3X, DHX9, ATRX, INO80, CHD2, CHD1, SETX, BRIP1, WRN, RAD50, NBN, ASCC3	2115	44	16792	2.5262	0.999994	0.274144	0.273007
GOTERM_BP_DIRECT	GO:0034644~cellular response to UV	14	0.60241	0.00227334	USP47, CREBBP, PCNA, FBXW7, FMR1, ZBTB1, PTN, PIK3R1, INO80, EIF2S1, YY1, EP300, ATR, TAF1	2115	44	16792	2.5262	0.999994	0.274144	0.273007
GOTERM_BP_DIRECT	GO:0000077~DNA damage checkpoint	11	0.473322	0.00269619	BRIP1, ZAK, CHEK1, TIPRL, RAD17, ATM, NBN, CEP63, CLOCK, ATR, HINFP	2115	30	16792	2.91114	0.999999	0.302402	0.301148
GOTERM_BP_DIRECT	GO:0007052~mitotic spindle organization	11	0.473322	0.00269619	STIL, KIF2A, TNKS, ASUN, PLK2, SBDS, TTK, KIF11, SMC1A, SMC3, NDC80	2115	30	16792	2.91114	0.999999	0.302402	0.301148
GOTERM_BP_DIRECT	GO:0097193~intrinsic apoptotic signaling pathway	11	0.473322	0.00269619	CDKN1A, DDX3X, CUL5, APAF1, CUL3, CUL2, CUL1, PMAIP1, NBN, SGPP1, BBC3	2115	30	16792	2.91114	0.999999	0.302402	0.301148
GOTERM_BP_DIRECT	GO:0019827~stem cell population maintenance	15	0.645439	0.00273564	ZCCHC11, RIF1, LIF, NKAP, TET1, KLF4, SMC3, SMC1A, CDC73, MED7, MED14, NIPBL, DPPA2, MTF2, BMPR1A	2115	50	16792	2.38184	1	0.302402	0.301148
GOTERM_BP_DIRECT	GO:0046599~regulation of centriole replication	5	0.215146	0.00304231	NPM1, STIL, PLK2, CENPJ, CEP76	2115	6	16792	6.61623	1	0.317595	0.316279
GOTERM_BP_DIRECT	GO:0010606~positive regulation of cytoplasmic mRNA processing body assembly	5	0.215146	0.00304231	CNOT6, CNOT6L, PAN3, CNOT1, CNOT2	2115	6	16792	6.61623	1	0.317595	0.316279
GOTERM_BP_DIRECT	GO:0030033~microvillus assembly	8	0.344234	0.00305265	RAP2C, RAP1B, KLF5, RAP1A, STK26, RDX, RAPGEF2, RAPGEF6	2115	17	16792	3.73623	1	0.317595	0.316279
GOTERM_BP_DIRECT	GO:0006366~transcription from RNA polymerase II promoter	87	3.74355	0.00319403	KDM5A, ATF1, TCERG1, BARHL2, ATF2, CCNT2, BMPR2, CCNH, ARID4A, SIX1, NUCKS1, HOXC13, AHR, NR3C1, MEOX2, CARF, BACH1, AFF4, SOX2, SIX4, SALL3, SIX2, TRIM24, EP300, MYBL1, SOX4, GABPA, MEF2A, MEF2C, EBF1, MITF, ASH1L, RUNX2, OVOL2, ELF1, NCOR1, CREB1, MAF, SUB1, TFAM, LCORL, CLOCK, GTF2A1, NFAT5, TMF1, CEBPD, CBFB, RNMT, PLAG1, CEBPG, GLIS3, DDX21, HIF1A, PLAGL1, HSF2, HLTF, TBX20, TCEB1, HIVEP2, M…	2115	513	16792	1.34646	1	0.325914	0.324563
GOTERM_BP_DIRECT	GO:0008284~positive regulation of cell proliferation	80	3.44234	0.00345569	ITGB1, CNTF, FLT1, TNC, PTEN, LAMC2, AREG, CCAR1, RPS4X, ESM1, HMGN5, EDNRB, NAMPT, ITGAV, TIMP1, SOX4, CNOT6L, IL15, HGF, F2R, TET1, ADAM10, LIFR, OSMR, SIRT1, TGFBR1, RUNX2, EREG, AR, ADAM17, BIRC6, PHIP, AGTR2, EAPP, CACUL1, HBEGF, PRKAA1, CUL3, EIF5A2, TTK, PTN, THBS1, EFNB2, PRDX3, CST3, PLAC8, PURA, SDCBP, RPS15A, RAB25, PDCD10, PDGFD, GCNT2, STX3, WNT2, STOX1, MCTS1, SUZ12, WWTR1, NPM1, KD…	2115	466	16792	1.363	1	0.34596	0.344526
GOTERM_BP_DIRECT	GO:0090263~positive regulation of canonical Wnt signaling pathway	27	1.16179	0.00365157	PSMD14, TNKS, LRRK2, USP34, XIAP, LRP6, ARNTL, TNKS2, UBR5, RSPO2, PSMD1, VPS35, RPS27A, WNT2, SOX4, WLS, SMURF2, CAV1, PPP2R3A, RNF146, ASPM, SFRP4, PSMA3, PSMC6, PSME4, LGR5, LGR4	2115	120	16792	1.78638	1	0.3588	0.357313
GOTERM_BP_DIRECT	GO:0051000~positive regulation of nitric-oxide synthase activity	9	0.387263	0.00388116	GCH1, NPR3, NOS1AP, KRAS, AGTR2, CALM1, ESR1, HIF1A, CALM2	2115	22	16792	3.24797	1	0.36774	0.366215
GOTERM_BP_DIRECT	GO:0010165~response to X-ray	9	0.387263	0.00388116	IKBIP, BLM, CDKN1A, ANXA1, XRCC4, CASP3, PMAIP1, LIG4, BRCC3	2115	22	16792	3.24797	1	0.36774	0.366215
GOTERM_BP_DIRECT	GO:0006396~RNA processing	23	0.989673	0.00402167	RBM39, PNPT1, SSB, DHX9, CSTF3, YTHDC2, THOC1, DDX20, ZFC3H1, LARP7, TRNT1, CRNKL1, BICD1, U2SURP, DHX40, SETX, SYNCRIP, DKC1, HNRNPH1, DHX36, ADAD1, RBMS1, MPHOSPH10	2115	97	16792	1.88256	1	0.374368	0.372815
GOTERM_BP_DIRECT	GO:0072659~protein localization to plasma membrane	17	0.731497	0.00415791	FCER1G, CAV3, DENND4C, ZDHHC23, MYO5A, ANK2, ATP1B1, LRP6, RAB10, DLG1, CDH1, SLMAP, FCHO2, RAPGEF2, RAPGEF6, RAMP1, CRB3	2115	63	16792	2.1424	1	0.379125	0.377554
GOTERM_BP_DIRECT	GO:0070936~protein K48-linked ubiquitination	14	0.60241	0.00429546	HACE1, UBE2B, UBE2D3, NEDD4L, RNF6, UBE3A, BFAR, UBE2G1, TOPORS, RNF146, ITCH, UBE2Q2, TTC3, PELI1	2115	47	16792	2.36495	1	0.379125	0.377554
GOTERM_BP_DIRECT	GO:0015031~protein transport	69	2.96902	0.00435536	DENND1B, AHCTF1, PGAP1, SFT2D3, SNAP23, GDI2, MIA3, SNX10, PHAX, FMN2, NXT2, LYST, SERP1, CHMP1B, ERC1, TMED7, CEP290, SNAP29, TMED5, ATG10, VPS13B, VPS37A, DOPEY1, AFTPH, RABEP1, EXOC6, EXOC5, PPID, ENY2, SEH1L, CALCRL, TNKS, TIMM9, EIF5A2, NMD3, SNX30, LIN7C, NUP160, HSP90B1, MTM1, SCFD1, RAP1A, AP5M1, RAB25, SNX25, VPS54, ECT2, GPM6B, ARFGEF1, YIPF5, DENND4C, SNX24, DNAJC13, HOOK3, BBIP1, SNX2…	2115	395	16792	1.3869	1	0.379125	0.377554
GOTERM_BP_DIRECT	GO:0051225~spindle assembly	10	0.430293	0.00436192	NCOR1, TNKS, NEK7, HAUS3, HAUS6, CEP192, INO80, CEP63, HAUS2, MAP9	2115	27	16792	2.94055	1	0.379125	0.377554
GOTERM_BP_DIRECT	GO:0036120~cellular response to platelet-derived growth factor stimulus	8	0.344234	0.00445811	YES1, CREB1, PDGFD, HAS1, RDX, CCL2, PTN, CBL	2115	18	16792	3.52866	1	0.379125	0.377554
GOTERM_BP_DIRECT	GO:0030335~positive regulation of cell migration	37	1.59208	0.00450149	CD274, FLT1, SEMA3C, TNFAIP6, ATP8A1, LAMC2, SEMA3E, PIK3R1, CORO1A, THBS1, CCAR1, SDCBP, PLAU, PDCD10, PDGFD, GCNT2, ITGAV, CPNE3, JAK2, GTSE1, SPAG9, HGF, RDX, F2R, RRAS2, ADAM10, PRKCA, IGF1, PLET1, F3, TGFBR1, PTP4A1, ADAM17, APC, F2RL1, FGFR1OP, HBEGF	2115	184	16792	1.59653	1	0.379125	0.377554
GOTERM_BP_DIRECT	GO:0007093~mitotic cell cycle checkpoint	11	0.473322	0.00457432	RB1, DLG1, PLK2, CHEK1, NABP1, RAD17, TTK, NBN, SMC1A, BUB1, MAD2L1	2115	32	16792	2.7292	1	0.37924	0.377667
GOTERM_BP_DIRECT	GO:0071044~histone mRNA catabolic process	7	0.301205	0.00481911	ZCCHC11, ZCCHC6, XRN1, ERI1, PAPD5, PAPD4, ATM	2115	14	16792	3.96974	1	0.388812	0.3872
GOTERM_BP_DIRECT	GO:0030512~negative regulation of transforming growth factor beta receptor signaling pathway	17	0.731497	0.00490961	SMURF2, PDPK1, CAV2, CAV1, LEMD3, SIRT1, TGFBR1, ASPN, ADAM17, CHST11, PEG10, SNX25, CD109, STRAP, RPS27A, SKIL, HSPA1A	2115	64	16792	2.10892	1	0.388812	0.3872
GOTERM_BP_DIRECT	GO:0032436~positive regulation of proteasomal ubiquitin-dependent protein catabolic process	17	0.731497	0.00490961	GSK3B, ANKIB1, RNF180, PLK2, LRRK2, PIAS1, GCLC, SUMO1, RFWD2, RNF19A, MDM2, UBE2V2, ARIH1, SOCS4, HSPA1A, SOCS5, TAF1	2115	64	16792	2.10892	1	0.388812	0.3872
GOTERM_BP_DIRECT	GO:0016579~protein deubiquitination	23	0.989673	0.0052084	USP24, USP25, USP8, USP26, USP15, USP37, USP38, USP53, USP42, USP31, USP9X, USP54, USP32, USP44, USP3, USP33, USP9Y, USP34, USP45, UCHL3, CYLD, ATXN3, USP1	2115	99	16792	1.84453	1	0.406408	0.404723
GOTERM_BP_DIRECT	GO:0070536~protein K63-linked deubiquitination	9	0.387263	0.0053035	USP25, CYLD, USP8, ATXN3, ZRANB1, PSMD14, USP33, BRCC3, OTUD1	2115	23	16792	3.10675	1	0.407831	0.40614
GOTERM_BP_DIRECT	GO:0050821~protein stabilization	29	1.24785	0.00557749	CDKN1A, USP33, PTEN, PIK3R1, STK3, SUMO1, PDCD10, LAMP2, CDC37L1, EP300, CCT8, TAF9B, GTSE1, SOX4, MORC3, HSP90AA1, UBE2B, FBXW7, COG3, ANK2, IGF1, ATP1B1, GTPBP4, CREB1, MDM4, NAA15, HSPA1B, TAF1, HSPA1A	2115	136	16792	1.69298	1	0.413484	0.41177
GOTERM_BP_DIRECT	GO:0038128~ERBB2 signaling pathway	12	0.516351	0.00574568	USP8, HSP90AA1, ERBB3, CUL5, PIK3CA, KRAS, CPNE3, PIK3R1, RPS27A, SOS1, EREG, HBEGF	2115	38	16792	2.5072	1	0.413484	0.41177
GOTERM_BP_DIRECT	GO:2001237~negative regulation of extrinsic apoptotic signaling pathway	12	0.516351	0.00574568	LGALS3, NRP1, AR, GCLC, RPS6KB1, RB1CC1, ITGAV, BIRC6, PHIP, IGF1, THBS1, TGFBR1	2115	38	16792	2.5072	1	0.413484	0.41177
GOTERM_BP_DIRECT	GO:0042384~cilium assembly	27	1.16179	0.00576665	ARL6, SNX10, FNBP1L, CDC14A, TTBK2, RPGR, PCM1, ARL13B, NEK1, CEP290, SNAP29, IQCB1, ACTR2, CEP295, SCLT1, RFX3, IFT80, BBIP1, RPGRIP1L, SEPT2, IFT20, ALMS1, CEP162, CEP83, TRIM59, EXOC5, DZIP1	2115	124	16792	1.72876	1	0.413484	0.41177
GOTERM_BP_DIRECT	GO:1901796~regulation of signal transduction by p53 class mediator	27	1.16179	0.00576665	BLM, PRKAA1, PRKAA2, DYRK2, PHF20, BRCA1, BRIP1, WRN, CHEK1, TRIM24, RBBP8, EP300, NBN, RPS27A, TAF9B, BANP, RAD50, KAT6A, JMY, MDM2, TAF4B, RAD17, ATM, MDM4, TAF5, TAF1, ATR	2115	124	16792	1.72876	1	0.413484	0.41177
GOTERM_BP_DIRECT	GO:0043066~negative regulation of apoptotic process	77	3.31325	0.00585537	GSK3B, CDKN1A, TNFAIP8, DDX3X, ZFAND6, PTEN, SLC40A1, NR2E1, FMN2, RPS6KA3, HMGN5, EDNRB, SIX4, CASP3, TIMP1, USP47, PRKCI, CAMK1D, ANXA1, SERPINB2, TEX11, PLAUR, PRLR, SIRT1, TOPORS, PIAS1, DNAJC3, TMBIM4, TAX1BP1, BIRC6, PHIP, CRYAB, CD44, BIRC2, PRKAA1, PRKAA2, TMF1, PRKDC, XIAP, PIK3R1, CBL, THBS1, HSP90B1, MTDH, SOCS2, PRDX3, PLAC8, MAPK8, CHST11, PDCD10, TAF9B, RPS27A, NPM1, STIL, UBE2B, AP…	2115	455	16792	1.3436	1	0.414248	0.41253
GOTERM_BP_DIRECT	GO:0051298~centrosome duplication	8	0.344234	0.0063015	STIL, ROCK2, USP33, TUBGCP5, SASS6, CCP110, CEP192, CKAP5	2115	19	16792	3.34294	1	0.439944	0.43812
GOTERM_BP_DIRECT	GO:0031123~RNA 3'-end processing	5	0.215146	0.00639161	ZCCHC11, ZCCHC6, LIN28B, PAPOLG, PAPOLA	2115	7	16792	5.67106	1	0.44044	0.438614
GOTERM_BP_DIRECT	GO:0000184~nuclear-transcribed mRNA catabolic process, nonsense-mediated decay	26	1.11876	0.00652708	RPL5, SMG1, RPL30, RPL31, RPL34, PPP2R2A, RPL7, RPS4X, RPS15A, RPS27A, RPL39, RPL17, UPF2, RPS7, UPF3B, RPL23A, MAGOHB, PNRC2, UHMK1, RPS28, RPS29, RPS20, ETF1, EIF3E, RPL26, RPS24	2115	119	16792	1.73468	1	0.444009	0.442168
GOTERM_BP_DIRECT	GO:0010501~RNA secondary structure unwinding	13	0.55938	0.00674431	DDX3Y, EIF4A2, DDX5, DDX4, DDX3X, DDX20, DDX21, DDX43, DDX10, DDX52, DDX50, AGO3, DHX36	2115	44	16792	2.34576	1	0.452978	0.4511
GOTERM_BP_DIRECT	GO:0001953~negative regulation of cell-matrix adhesion	7	0.301205	0.00718572	POSTN, RASA1, NF1, SEMA3E, PIK3R1, PLET1, THBS1	2115	15	16792	3.70509	1	0.467159	0.465222
GOTERM_BP_DIRECT	GO:0000470~maturation of LSU-rRNA	7	0.301205	0.00718572	RSL1D1, NSA2, MRPL1, WDR37, TEX10, MAK16, RPF1	2115	15	16792	3.70509	1	0.467159	0.465222
GOTERM_BP_DIRECT	GO:2000301~negative regulation of synaptic vesicle exocytosis	4	0.172117	0.00721958	RAP1B, RAP1A, FMR1, BRAF	2115	4	16792	7.93948	1	0.467159	0.465222
GOTERM_BP_DIRECT	GO:0007420~brain development	37	1.59208	0.00761165	ROBO2, BMPR2, STXBP3, ARL6, SCT, PRKDC, CTTNBP2, COX17, UBE3A, HNMT, AFF2, CST3, NIPBL, WRN, ZIC2, OXCT1, TSPAN2, SLC38A3, BPTF, EPHA7, SYT1, HMGCS1, ACSL3, ATP2B1, SMARCA1, GRHL2, DMRTA2, SYNJ1, B3GNT5, TMEM57, ITGA8, RAB18, NF1, FAS, ATM, CNTN4, AGTR2	2115	190	16792	1.54611	1	0.486595	0.484578
GOTERM_BP_DIRECT	GO:0007173~epidermal growth factor receptor signaling pathway	15	0.645439	0.008219	PDPK1, PIK3R1, CBL, PIK3C2A, AREG, EREG, ADAM17, RPS6KA5, PIK3CA, REPS2, KRAS, SOS1, PAG1, HBEGF, SOCS5	2115	56	16792	2.12665	1	0.519167	0.517014
GOTERM_BP_DIRECT	GO:0016477~cell migration	34	1.46299	0.00853371	ITGB1, GSK3B, FLT1, SH3KBP1, CUL3, USP33, PTEN, PIK3CB, THBS1, ARHGAP35, FUT8, STRIP2, SIX2, ABL2, ITGAV, JAK2, NDEL1, USP24, PRKCI, ZRANB1, PDPK1, USP9Y, PRPF40A, PARP9, CDC42BPA, CCDC88A, APC, ABI2, RPS6KB1, PEAK1, ADAM9, ANG, FGFR4, AVL9	2115	172	16792	1.56943	1	0.532704	0.530495
GOTERM_BP_DIRECT	GO:0016525~negative regulation of angiogenesis	16	0.688468	0.00872251	MEG3, ROCK1, ROCK2, PDE3B, LECT1, SEMA3E, PTN, SYNJ2BP, THBS1, DCN, AMOT, KRIT1, NF1, CCL2, TCF4, PF4	2115	62	16792	2.0489	1	0.538159	0.535927
GOTERM_BP_DIRECT	GO:0008380~RNA splicing	33	1.41997	0.00885164	RBM25, FMR1, RNPC3, IWS1, AFF2, LGALS3, SYNCRIP, PPP4R2, DHX15, RBM39, PRPF38B, MBNL1, MBNL2, ZRANB2, WTAP, MTERF3, SCAF11, THOC1, SREK1IP1, PRPF4B, THOC2, MAGOHB, THOC7, CDC40, PTBP3, SON, MPHOSPH10, LUC7L3, PPIG, SREK1, CDK12, TARDBP, BRDT	2115	166	16792	1.57833	1	0.539848	0.53761
GOTERM_BP_DIRECT	GO:0034612~response to tumor necrosis factor	9	0.387263	0.00929833	GCH1, RPS6KB1, YTHDC2, CASP3, ADAM9, ADAM10, JAK2, SELE, MAP4K3	2115	25	16792	2.85821	1	0.560647	0.558322
GOTERM_BP_DIRECT	GO:0051642~centrosome localization	7	0.301205	0.0102896	IFT20, RANBP2, NIN, ASUN, KIF5B, CCDC141, NDEL1	2115	16	16792	3.47352	1	0.599962	0.597475
GOTERM_BP_DIRECT	GO:0006275~regulation of DNA replication	7	0.301205	0.0102896	ANKRD17, CCDC88A, PCNA, NUCKS1, RBBP6, ESCO2, SMC3	2115	16	16792	3.47352	1	0.599962	0.597475
GOTERM_BP_DIRECT	GO:0007099~centriole replication	7	0.301205	0.0102896	PLK4, CEP135, CENPJ, CETN2, SASS6, CCP110, CEP63	2115	16	16792	3.47352	1	0.599962	0.597475
GOTERM_BP_DIRECT	GO:0006661~phosphatidylinositol biosynthetic process	15	0.645439	0.0112991	PI4K2B, MTMR1, SACM1L, PTEN, PIK3R3, PIK3CB, PIK3R1, PIK3C2A, MTMR6, MTM1, PIKFYVE, SYNJ1, PIK3CA, INPP5F, PIP4K2A	2115	58	16792	2.05331	1	0.641035	0.638377
GOTERM_BP_DIRECT	GO:0017148~negative regulation of translation	15	0.645439	0.0112991	TRIM71, TIA1, DDX3X, FMR1, IREB2, FXR1, PURA, SYNCRIP, RNF139, CNOT1, CAPRIN1, CNOT2, IGF2BP3, ANG, CPEB3	2115	58	16792	2.05331	1	0.641035	0.638377
GOTERM_BP_DIRECT	GO:0060736~prostate gland growth	5	0.215146	0.0115161	AR, PLAG1, PTEN, UBE3A, PRLR	2115	8	16792	4.96217	1	0.641035	0.638377
GOTERM_BP_DIRECT	GO:0090399~replicative senescence	6	0.258176	0.0115981	CDKN1A, MME, CHEK1, ATM, PLA2R1, ATR	2115	12	16792	3.96974	1	0.641035	0.638377
GOTERM_BP_DIRECT	GO:0006379~mRNA cleavage	6	0.258176	0.0115981	PCF11, CLP1, CSTF3, POP4, CPSF2, RNASE4	2115	12	16792	3.96974	1	0.641035	0.638377
GOTERM_BP_DIRECT	GO:0006614~SRP-dependent cotranslational protein targeting to membrane	21	0.903614	0.0121792	SRP19, RPL5, RPL30, RPS7, RPL31, RPL34, SSR3, RPL23A, SRP9, RPL7, RPS4X, RPS28, RPS15A, RPS29, RPS20, RPL26, RPS27A, RPL39, RPL17, RPS24, SEC63	2115	94	16792	1.77371	1	0.666214	0.663452
GOTERM_BP_DIRECT	GO:0008283~cell proliferation	62	2.66781	0.0130532	ZAK, CSE1L, PTEN, SIX1, CXCL1, AREG, CDC14A, KIF15, COL4A3BP, SIX2, CDC27, NBN, APPL1, USP8, CDV3, CMC4, MIA, LIG4, EMP1, GNL3, AR, ZEB1, DKC1, UBE2V2, SBDS, MTCP1, YME1L1, MET, BLZF1, PCNA, CUL5, UHRF2, PRKDC, CUL1, PDS5B, CRIP1, RAP1B, PURB, GNG2, UBR5, TBX20, ASCC3, EVI5, BUB1, STIL, TXNRD1, PTGES3, RPL23A, IGF1, S100B, GRHL2, CLK1, ISG20, POLA1, CDK7, NR6A1, COPS2, CYP1A1, POLR3G, MDM4, CKLF,…	2115	366	16792	1.34494	1	0.706739	0.703809
GOTERM_BP_DIRECT	GO:0006470~protein dephosphorylation	26	1.11876	0.013478	PTEN, PPP2R2A, PPM1K, CTDSPL2, PPM1D, MTMR6, CDC14B, MTM1, PPP1CB, PPP3CA, PPP3R1, DUSP10, PTPN18, PPP1R12A, STYX, PPP2R3A, PTPN12, SSH2, CTTNBP2NL, PTPRD, DLG1, PDP2, NCEH1, UBLCP1, PTPN4, PTPN3	2115	126	16792	1.63831	1	0.722366	0.719371
GOTERM_BP_DIRECT	GO:0006367~transcription initiation from RNA polymerase II promoter	30	1.29088	0.0140615	GTF2A1, CCNH, RORA, CCNC, NR2E1, NR3C1, MED14, MED13, TAF9B, TEAD1, POLR2K, WWTR1, CREBBP, GTF2H1, NR1D2, GTF2H2, ESR1, MED6, ESR2, MED7, CDK8, KAT2B, AR, CDK7, NR6A1, TAF4B, TAF7, TCF4, TAF5, TAF1	2115	152	16792	1.567	1	0.746103	0.74301
GOTERM_BP_DIRECT	GO:0051092~positive regulation of NF-kappaB transcription factor activity	27	1.16179	0.0143467	MTPN, EDA2R, MTDH, ICAM1, PRDX3, RPS6KA5, ERC1, LRRFIP1, RPS27A, NPM1, PRKCI, CHUK, PRKCB, IRAK3, MID2, AR, TRIM13, TAB3, KRAS, TAB2, S100A9, CLOCK, S100A8, HSPA1B, TLR3, HSPA1A, TLR2	2115	133	16792	1.61177	1	0.753002	0.74988
GOTERM_BP_DIRECT	GO:0070830~bicellular tight junction assembly	10	0.430293	0.0146173	PRKCI, DLG1, OCLN, APC, STRN, ECT2, MPP5, GRHL2, CRB3, MTDH	2115	32	16792	2.48109	1	0.753002	0.74988
GOTERM_BP_DIRECT	GO:0000462~maturation of SSU-rRNA from tricistronic rRNA transcript (SSU-rRNA, 5.8S rRNA, LSU-rRNA)	10	0.430293	0.0146173	UTP6, NOP14, KRR1, WDR3, FCF1, TSR1, UTP20, UTP18, RPS24, DCAF13	2115	32	16792	2.48109	1	0.753002	0.74988
GOTERM_BP_DIRECT	GO:0035329~hippo signaling	9	0.387263	0.0151856	LATS1, TJP1, WWTR1, MOB1A, CASP3, TEAD1, PJA2, STK3, AMOT	2115	27	16792	2.64649	1	0.774758	0.771545
GOTERM_BP_DIRECT	GO:0043353~enucleate erythrocyte differentiation	4	0.172117	0.0163586	RB1, ID2, CEBPG, SP3	2115	5	16792	6.35158	1	0.8017	0.798376
GOTERM_BP_DIRECT	GO:0032876~negative regulation of DNA endoreduplication	4	0.172117	0.0163586	STAG2, FBXW7, SMC1A, SMC3	2115	5	16792	6.35158	1	0.8017	0.798376
GOTERM_BP_DIRECT	GO:0043631~RNA polyadenylation	4	0.172117	0.0163586	PNPT1, PAPOLG, PAPOLA, PAPD4	2115	5	16792	6.35158	1	0.8017	0.798376
GOTERM_BP_DIRECT	GO:0018107~peptidyl-threonine phosphorylation	11	0.473322	0.0166148	CLK1, GSK3B, MAPK8, TNKS, PDPK1, LRRK2, CHEK1, TTK, HIPK3, TGFBR1, TAF1	2115	38	16792	2.29827	1	0.8017	0.798376
GOTERM_BP_DIRECT	GO:0050901~leukocyte tethering or rolling	6	0.258176	0.0169224	ITGB1, VCAM1, ITGA4, ROCK1, GCNT1, SELE	2115	13	16792	3.66438	1	0.8017	0.798376
GOTERM_BP_DIRECT	GO:0034453~microtubule anchoring	6	0.258176	0.0169224	CEP57, PCM1, CEP57L1, CEP350, FGFR1OP, GCC2	2115	13	16792	3.66438	1	0.8017	0.798376
GOTERM_BP_DIRECT	GO:0000460~maturation of 5.8S rRNA	6	0.258176	0.0169224	NSA2, WDR37, MAK16, C1D, SKIV2L2, RPF1	2115	13	16792	3.66438	1	0.8017	0.798376
GOTERM_BP_DIRECT	GO:0071285~cellular response to lithium ion	6	0.258176	0.0169224	TPH2, XRCC4, CDH1, ID2, FAS, LIG4	2115	13	16792	3.66438	1	0.8017	0.798376
GOTERM_BP_DIRECT	GO:0070555~response to interleukin-1	10	0.430293	0.0179103	GHR, PRKCI, GCLC, ANXA1, IL1R1, YTHDC2, PRKCA, IRAK3, HNMT, SELE	2115	33	16792	2.4059	1	0.838719	0.835242
GOTERM_BP_DIRECT	GO:0010628~positive regulation of gene expression	46	1.97935	0.018284	CNTF, PRKAA1, DDX3X, ROCK2, PLAG1, TNC, BRCA1, PIK3CB, PRDM1, HIF1A, MAPK8, HMGN5, ERBB3, PDCD10, ITGB8, VPS35, STOX1, KDM6A, MEF2C, NCOA3, CAV1, RDX, PAWR, ANK2, BRAF, MITF, INHBA, KLF4, TGFBR1, HINFP, SFRP4, AR, AGO3, FUBP3, ID2, NOS1AP, MDM2, PLP1, KRAS, FGFR4, HSPA1B, TLR3, PF4, LIMS1, HSPA1A, TLR2	2115	262	16792	1.39395	1	0.838719	0.835242
GOTERM_BP_DIRECT	GO:0060271~cilium morphogenesis	27	1.16179	0.0188184	ARL6, SNX10, TROVE2, HSPB11, TTBK2, RPGR, PCM1, SEPT7, ARL13B, TBC1D32, NEK1, CEP290, SNAP29, RAB8B, IQCB1, WWTR1, SCLT1, RFX3, IFT80, BBIP1, RPGRIP1L, SEPT2, IFT20, IFT88, CEP162, CEP83, DZIP1	2115	136	16792	1.57622	1	0.838719	0.835242
GOTERM_BP_DIRECT	GO:0032007~negative regulation of TOR signaling	9	0.387263	0.0189712	PRKAA1, PRKAA2, DEPTOR, UBR1, FNIP1, SIRT1, HIF1A, ARNTL, MTM1	2115	28	16792	2.55198	1	0.838719	0.835242
GOTERM_BP_DIRECT	GO:0090503~RNA phosphodiester bond hydrolysis, exonucleolytic	9	0.387263	0.0189712	ISG20, CNOT6, PNPT1, CNOT7, CNOT6L, PAN3, CNOT1, DIS3, CNOT2	2115	28	16792	2.55198	1	0.838719	0.835242
GOTERM_BP_DIRECT	GO:2000145~regulation of cell motility	9	0.387263	0.0189712	ERBB3, INPP5F, ROCK1, ROCK2, ABL2, ARHGAP18, PKN2, EREG, HBEGF	2115	28	16792	2.55198	1	0.838719	0.835242
GOTERM_BP_DIRECT	GO:0061418~regulation of transcription from RNA polymerase II promoter in response to hypoxia	9	0.387263	0.0189712	CREBBP, CUL2, UBE2D3, EP300, TCEB1, RPS27A, HIF1A, BACH1, STOX1	2115	28	16792	2.55198	1	0.838719	0.835242
GOTERM_BP_DIRECT	GO:0051865~protein autoubiquitination	13	0.55938	0.0190735	TRIM71, UHRF2, RNF13, UBE2B, UBE2D3, LTN1, UBE3A, BFAR, BRCA1, CNOT4, RNF146, MDM2, TRIM13	2115	50	16792	2.06426	1	0.838719	0.835242
GOTERM_BP_DIRECT	GO:0071539~protein localization to centrosome	7	0.301205	0.0191265	NEDD1, PCM1, STIL, CEP83, SNX10, HOOK3, PIBF1	2115	18	16792	3.08758	1	0.838719	0.835242
GOTERM_BP_DIRECT	GO:0016239~positive regulation of macroautophagy	8	0.344234	0.0195323	SCOC, PRKAA2, SESN2, WAC, TRIM13, SIRT1, HIF1A, DCN	2115	23	16792	2.76156	1	0.849497	0.845974
GOTERM_BP_DIRECT	GO:0010629~negative regulation of gene expression	27	1.16179	0.020531	RB1, OPRD1, CDKN1A, TMF1, PLAG1, YY1, TBK1, PDCD10, HEY2, ITGB8, STOX1, MEF2C, TIPARP, KLF4, ESR1, SIRT1, HINFP, REST, CREB1, CNOT7, ID2, REL, ADNP, TARDBP, CRYAB, TAF1, PICALM	2115	137	16792	1.56472	1	0.885672	0.881999
GOTERM_BP_DIRECT	GO:0035335~peptidyl-tyrosine dephosphorylation	21	0.903614	0.021003	DUSP4, PTPN18, MTMR1, EYA1, PTEN, PTPN12, SSH2, DUSP16, CDC14A, MTMR6, CDC14B, MTM1, PTP4A1, PTPRD, PTP4A2, DUSP10, UBASH3B, PTPN4, ACP1, PTPN2, PTPN3	2115	99	16792	1.68413	1	0.898726	0.895
GOTERM_BP_DIRECT	GO:0007519~skeletal muscle tissue development	13	0.55938	0.0221699	ZBTB18, MEF2C, CCNT2, CAV1, SIX1, GPCPD1, MEOX2, DCN, SIX4, CFL2, NF1, EP300, SKIL	2115	51	16792	2.02379	1	0.941069	0.937167
GOTERM_BP_DIRECT	GO:0032922~circadian regulation of gene expression	14	0.60241	0.0226943	KDM5A, RORA, AHR, CARTPT, SIRT1, ARNTL, PPP1CB, ID2, NRIP1, NAMPT, TOP1, CLOCK, OGT, LGR4	2115	57	16792	1.95005	1	0.947165	0.943238
GOTERM_BP_DIRECT	GO:0006303~double-strand break repair via nonhomologous end joining	15	0.645439	0.0229258	PSMD14, RIF1, XRCC4, PRKDC, LIG4, SMC5, BRCA1, BRCC3, RNF168, POLA1, RAD50, SUMO1, UBE2V2, ATM, NBN	2115	63	16792	1.89035	1	0.947165	0.943238
GOTERM_BP_DIRECT	GO:0050727~regulation of inflammatory response	15	0.645439	0.0229258	ANXA1, IL1R1, CMA1, XIAP, NR1D2, SELE, ESR1, SLC7A2, ACE2, CASP12, RICTOR, NAF1, TBC1D23, JAK2, BIRC2	2115	63	16792	1.89035	1	0.947165	0.943238
GOTERM_BP_DIRECT	GO:0006406~mRNA export from nucleus	21	0.903614	0.0232461	UPF2, RANBP2, FYTTD1, SMG1, ENY2, SEH1L, LUZP4, CPSF2, THOC1, UPF3B, NUP153, THOC2, CDC40, NUP160, THOC7, NXF2, SARNP, ZC3H11A, HNRNPA2B1, NUP98, SRSF10	2115	100	16792	1.66729	1	0.947165	0.943238
GOTERM_BP_DIRECT	GO:0000281~mitotic cytokinesis	9	0.387263	0.0233846	ANLN, USP8, SON, SPAST, APC, RASA1, NUSAP1, CKAP2, MITD1	2115	29	16792	2.46398	1	0.947165	0.943238
GOTERM_BP_DIRECT	GO:0000289~nuclear-transcribed mRNA poly(A) tail shortening	9	0.387263	0.0233846	CNOT4, EIF4A2, CNOT6, CNOT7, CNOT6L, PAN3, CNOT1, CNOT2, PAIP1	2115	29	16792	2.46398	1	0.947165	0.943238
GOTERM_BP_DIRECT	GO:0030194~positive regulation of blood coagulation	6	0.258176	0.0236465	F2R, SERPINE1, ENPP4, CD36, THBS1, S100A9	2115	14	16792	3.40263	1	0.950517	0.946576
GOTERM_BP_DIRECT	GO:0042795~snRNA transcription from RNA polymerase II promoter	16	0.688468	0.0258961	GTF2A1, INTS12, CCNT2, ICE1, PHAX, ELL2, CDK7, SNAPC1, SP1, ASUN, NABP1, INTS6, RPRD1A, TAF5, INTS8, POLR2K	2115	70	16792	1.81474	1	1	0.996041
GOTERM_BP_DIRECT	GO:0000731~DNA synthesis involved in DNA repair	10	0.430293	0.0260573	POLA1, BLM, BRIP1, WRN, RAD50, RBBP8, ATM, BRCA1, NBN, SIRT1	2115	35	16792	2.26842	1	1	0.996041
GOTERM_BP_DIRECT	GO:0008360~regulation of cell shape	27	1.16179	0.0264076	SH3KBP1, PALM2, ARHGAP18, SEMA3E, PTN, CORO1A, COCH, ARHGAP35, TTBK2, ICAM1, FGD4, STRIP2, CCL2, CSNK1G3, ANXA1, RDX, SHROOM3, PRPF40A, S100B, MKLN1, DLG1, RASA1, GAS2, PHIP, FERMT2, BRWD3, CSNK1G1	2115	140	16792	1.53119	1	1	0.996041
GOTERM_BP_DIRECT	GO:1902237~positive regulation of endoplasmic reticulum stress-induced intrinsic apoptotic signaling pathway	5	0.215146	0.0280853	PMAIP1, SIRT1, PTPN2, NCK1, BBC3	2115	10	16792	3.96974	1	1	0.996041
GOTERM_BP_DIRECT	GO:0032486~Rap protein signal transduction	5	0.215146	0.0280853	RAP2C, RAP1B, RAP1A, PLK2, RAPGEF2	2115	10	16792	3.96974	1	1	0.996041
GOTERM_BP_DIRECT	GO:0051146~striated muscle cell differentiation	5	0.215146	0.0280853	SPAG9, RB1, MTPN, CHUK, KRAS	2115	10	16792	3.96974	1	1	0.996041
GOTERM_BP_DIRECT	GO:0034504~protein localization to nucleus	9	0.387263	0.0284713	PIKFYVE, XPO1, DNAJB6, SIX4, CNEP1R1, MDM2, SIX1, TOPORS, BANP	2115	30	16792	2.38184	1	1	0.996041
GOTERM_BP_DIRECT	GO:0009267~cellular response to starvation	12	0.516351	0.0288952	WRN, BMPR2, USP33, CAV1, LRRK2, RRAGD, PDK4, CARTPT, FNIP1, PPM1D, SIRT1, DSC2	2115	47	16792	2.0271	1	1	0.996041
GOTERM_BP_DIRECT	GO:0048667~cell morphogenesis involved in neuron differentiation	4	0.172117	0.0296749	RB1, MEF2C, ID2, SLC1A3	2115	6	16792	5.29299	1	1	0.996041
GOTERM_BP_DIRECT	GO:0035520~monoubiquitinated protein deubiquitination	4	0.172117	0.0296749	USP47, ATXN3, USP15, USP1	2115	6	16792	5.29299	1	1	0.996041
GOTERM_BP_DIRECT	GO:0000018~regulation of DNA recombination	4	0.172117	0.0296749	THOC1, SMARCAD1, KPNA2, KPNA1	2115	6	16792	5.29299	1	1	0.996041
GOTERM_BP_DIRECT	GO:0050900~leukocyte migration	24	1.0327	0.0301077	ITGB1, SELPLG, YES1, CXADR, FCER1G, ROCK1, ITGA4, CAV1, PROS1, PIK3CB, PIK3R1, ATP1B1, ITGAL, L1CAM, SELE, ICAM1, PIK3CA, F2RL1, ITGAV, KRAS, SLC16A8, SOS1, CD44, JAM2	2115	122	16792	1.56186	1	1	0.996041
GOTERM_BP_DIRECT	GO:0006260~DNA replication	29	1.24785	0.0304286	BLM, PCNA, BRCA1, ORC4, BRIP1, WRN, ORC2, CHEK1, RBBP8, RBBP6, NBN, POLK, REV1, LIG4, IGF1, SIRT1, CCDC88A, FAM111A, POLA1, DNAJC2, RAD50, DBF4, NFIB, RBMS1, RAD17, ATM, NUP98, TOP1, ATR	2115	155	16792	1.48545	1	1	0.996041
GOTERM_BP_DIRECT	GO:0022604~regulation of cell morphogenesis	8	0.344234	0.0306272	ZRANB1, ZMYM2, FMNL2, ZMYM4, ZMYM6, PHIP, LARP4, PDZD8	2115	25	16792	2.54063	1	1	0.996041
GOTERM_BP_DIRECT	GO:0007569~cell aging	8	0.344234	0.0306272	NPM1, MORC3, WRN, PDCD4, NOX4, SIRT1, LIMS1, ICAM1	2115	25	16792	2.54063	1	1	0.996041
GOTERM_BP_DIRECT	GO:0007159~leukocyte cell-cell adhesion	8	0.344234	0.0306272	ITGB1, NT5E, VCAM1, ITGA4, ROCK1, ITGAL, SELE, ICAM1	2115	25	16792	2.54063	1	1	0.996041
GOTERM_BP_DIRECT	GO:0034198~cellular response to amino acid starvation	8	0.344234	0.0306272	SH3GLB1, CDKN1A, IMPACT, SEH1L, MIOS, RRAGB, SLC38A2, EIF2S1	2115	25	16792	2.54063	1	1	0.996041
GOTERM_BP_DIRECT	GO:0030177~positive regulation of Wnt signaling pathway	10	0.430293	0.0309834	MACF1, ZRANB1, SALL1, FZD4, ATP6AP2, RSPO2, SOX4, CDC73, WLS, TLR2	2115	36	16792	2.20541	1	1	0.996041
GOTERM_BP_DIRECT	GO:0043984~histone H4-K16 acetylation	7	0.301205	0.0320693	KANSL1, PHF20, JADE1, MSL2, MSL3, KANSL1L, OGT	2115	20	16792	2.77882	1	1	0.996041
GOTERM_BP_DIRECT	GO:0030073~insulin secretion	9	0.387263	0.0342726	MC4R, CYB5R4, GAL, ANXA1, STXBP3, MYO5A, ILDR2, CPLX1, RAPGEF4	2115	31	16792	2.30501	1	1	0.996041
GOTERM_BP_DIRECT	GO:0000732~strand displacement	8	0.344234	0.0374977	BLM, BRIP1, WRN, RAD50, RBBP8, ATM, BRCA1, NBN	2115	26	16792	2.44292	1	1	0.996041
GOTERM_BP_DIRECT	GO:0031623~receptor internalization	11	0.473322	0.03777	GHR, ITGB1, CALCRL, FCER1G, TFRC, GRK4, CAV1, CLTC, CD36, RAMP1, PICALM	2115	43	16792	2.03103	1	1	0.996041
GOTERM_BP_DIRECT	GO:0034613~cellular protein localization	11	0.473322	0.03777	ARMCX3, NIPBL, FRMD6, EYA1, RRAGB, TMEM33, LRRK2, RRAGD, ID4, ANK2, AMOT	2115	43	16792	2.03103	1	1	0.996041
GOTERM_BP_DIRECT	GO:0071560~cellular response to transforming growth factor beta stimulus	12	0.516351	0.038301	MEF2C, CLEC3B, POSTN, YES1, APAF1, PDGFD, CAV1, ANKRD1, NOX4, WNT2, TGFBR1, LIMS1	2115	49	16792	1.94436	1	1	0.996041
GOTERM_BP_DIRECT	GO:0019083~viral transcription	22	0.946644	0.0389788	RANBP2, RPL5, RPL30, SEH1L, RPS7, RPL31, RPL34, RPL23A, NUP153, NUP160, RPL7, RPS4X, RPS28, RPS15A, RPS29, RPS20, NUP98, RPL26, RPS27A, RPL39, RPL17, RPS24	2115	112	16792	1.55954	1	1	0.996041
GOTERM_BP_DIRECT	GO:0032206~positive regulation of telomere maintenance	5	0.215146	0.0398264	RAD50, ATRX, DHX36, NBN, GNL3	2115	11	16792	3.60885	1	1	0.996041
GOTERM_BP_DIRECT	GO:0048745~smooth muscle tissue development	5	0.215146	0.0398264	DLG1, TIPARP, ZFAND5, ITGA8, NF1	2115	11	16792	3.60885	1	1	0.996041
GOTERM_BP_DIRECT	GO:0051292~nuclear pore complex assembly	5	0.215146	0.0398264	AHCTF1, TMEM33, NUP153, NUP98, RTN4	2115	11	16792	3.60885	1	1	0.996041
GOTERM_BP_DIRECT	GO:0098911~regulation of ventricular cardiac muscle cell action potential	5	0.215146	0.0398264	DSP, DLG1, CAV1, CTNNA3, DSC2	2115	11	16792	3.60885	1	1	0.996041
GOTERM_BP_DIRECT	GO:0043524~negative regulation of neuron apoptotic process	25	1.07573	0.0398581	NRP1, CNTF, BHLHB9, ROCK1, SIX1, CORO1A, FAM134B, ERBB3, SIX4, CCL2, JAK2, PRKCI, MEF2C, PDPK1, F2R, LIG4, BRAF, OXR1, GCLC, PIK3CA, RASA1, UBE2V2, KRAS, ADNP, CPEB4	2115	132	16792	1.50369	1	1	0.996041
GOTERM_BP_DIRECT	GO:0006397~mRNA processing	32	1.37694	0.0398975	RBM27, RBM25, RBM26, FMR1, IWS1, AFF2, LGALS3, PPP4R2, DHX15, RBBP6, RBM39, PRPF38B, MBNL1, CNOT6L, MBNL2, ZRANB2, WTAP, SCAF11, SREK1IP1, PAPD4, MAGOHB, THOC7, PTBP2, PTBP3, PAN3, SON, PAPD5, HNRNPA2B1, SREK1, CDK12, TARDBP, BRDT	2115	179	16792	1.41935	1	1	0.996041
GOTERM_BP_DIRECT	GO:0006921~cellular component disassembly involved in execution phase of apoptosis	7	0.301205	0.0402571	APC, ROCK1, SATB1, CASP3, STK26, DNM1L, BIRC2	2115	21	16792	2.64649	1	1	0.996041
GOTERM_BP_DIRECT	GO:0071480~cellular response to gamma radiation	7	0.301205	0.0402571	CDKN1A, WRN, TLK2, NOX4, ATM, CRYAB, ATR	2115	21	16792	2.64649	1	1	0.996041
GOTERM_BP_DIRECT	GO:0035556~intracellular signal transduction	64	2.75387	0.0406647	GSK3B, DGKE, DDX3X, ZAK, LRRK2, CXCL1, FMN2, RPS6KA3, DEPTOR, RPS6KA5, AKAP11, TLK2, TLK1, JAK2, PRKCI, WSB1, PDPK1, PRKCB, MAGI3, PRKCA, ZBTB33, MASTL, LAX1, TGFBR1, PRKD3, RASA1, RASA2, RAPGEF2, SGK3, AGTR2, RAPGEF5, SGK1, DGKK, DGKH, PRKAA1, PRKAA2, CAB39, ASB13, STK3, ASB16, SOCS2, SDCBP, PRKAR2A, STK38L, MAP4K5, SOCS6, ECT2, GPR155, PDZD8, PAG1, MAP4K3, SOCS4, MARK1, PLCL1, ARHGAP29, CDC42BP…	2115	403	16792	1.26086	1	1	0.996041
GOTERM_BP_DIRECT	GO:0070911~global genome nucleotide-excision repair	9	0.387263	0.0408244	SUMO1, CETN2, USP45, UBE2V2, GTF2H1, GTF2H2, RPS27A, RNF111, CUL4B	2115	32	16792	2.23298	1	1	0.996041
GOTERM_BP_DIRECT	GO:0046677~response to antibiotic	9	0.387263	0.0408244	HSP90AA1, CYB5R4, CASP3, MDM2, CYP1A1, CCL2, SLC1A3, JAK2, SKIL	2115	32	16792	2.23298	1	1	0.996041
GOTERM_BP_DIRECT	GO:0010608~posttranscriptional regulation of gene expression	6	0.258176	0.0416893	CAV1, GCNT2, RC3H1, MATR3, RC3H2, PUM2	2115	16	16792	2.9773	1	1	0.996041
GOTERM_BP_DIRECT	GO:0061028~establishment of endothelial barrier	6	0.258176	0.0416893	RAP1B, RAP1A, RDX, F2RL1, RAPGEF2, ICAM1	2115	16	16792	2.9773	1	1	0.996041
GOTERM_BP_DIRECT	GO:0031396~regulation of protein ubiquitination	6	0.258176	0.0416893	HSP90AA1, RNF139, UBXN2A, TGFBR1, HSPA1B, HSPA1A	2115	16	16792	2.9773	1	1	0.996041
GOTERM_BP_DIRECT	GO:0010468~regulation of gene expression	20	0.860585	0.0425421	DDX3Y, UBXN2A, FAM46A, AHR, IGF1, ATP1B1, BMI1, HIF1A, CRIP1, TGFBR1, HINFP, SOX2, NPAT, FUT8, NIPBL, PIK3CA, NF1, RICTOR, PHLDA2, STOX1	2115	100	16792	1.5879	1	1	0.996041
GOTERM_BP_DIRECT	GO:0050680~negative regulation of epithelial cell proliferation	13	0.55938	0.0433853	RB1, ATF2, MEF2C, PTEN, PEX2, IFT80, PTN, CDC73, EREG, SOX2, AR, DLG1, STRAP	2115	56	16792	1.84309	1	1	0.996041
GOTERM_BP_DIRECT	GO:0042977~activation of JAK2 kinase activity	3	0.129088	0.043542	GHR, JAK2, PRLR	2115	3	16792	7.93948	1	1	0.996041
GOTERM_BP_DIRECT	GO:0051088~PMA-inducible membrane protein ectodomain proteolysis	3	0.129088	0.043542	ADAM17, ADAM9, ADAM10	2115	3	16792	7.93948	1	1	0.996041
GOTERM_BP_DIRECT	GO:0090526~regulation of gluconeogenesis involved in cellular glucose homeostasis	3	0.129088	0.043542	RANBP2, SESN2, OGT	2115	3	16792	7.93948	1	1	0.996041
GOTERM_BP_DIRECT	GO:0021545~cranial nerve development	3	0.129088	0.043542	ERBB3, CHD7, SLC1A3	2115	3	16792	7.93948	1	1	0.996041
GOTERM_BP_DIRECT	GO:0002693~positive regulation of cellular extravasation	3	0.129088	0.043542	PLVAP, CCL2, ICAM1	2115	3	16792	7.93948	1	1	0.996041
GOTERM_BP_DIRECT	GO:0000819~sister chromatid segregation	3	0.129088	0.043542	TOP2A, LATS1, TOP2B	2115	3	16792	7.93948	1	1	0.996041
GOTERM_BP_DIRECT	GO:0018076~N-terminal peptidyl-lysine acetylation	3	0.129088	0.043542	KAT2B, CREBBP, EP300	2115	3	16792	7.93948	1	1	0.996041
GOTERM_BP_DIRECT	GO:2000286~receptor internalization involved in canonical Wnt signaling pathway	3	0.129088	0.043542	CAV1, RAB5A, SCYL2	2115	3	16792	7.93948	1	1	0.996041
GOTERM_BP_DIRECT	GO:2000074~regulation of type B pancreatic cell development	3	0.129088	0.043542	RHEB, CLOCK, ARNTL	2115	3	16792	7.93948	1	1	0.996041
GOTERM_BP_DIRECT	GO:0031124~mRNA 3'-end processing	12	0.516351	0.0437241	PCF11, CLP1, ZC3H11A, SARNP, CSTF3, CPSF2, THOC1, PAPOLA, UPF3B, THOC2, THOC7, CDC40	2115	50	16792	1.90548	1	1	0.996041
GOTERM_BP_DIRECT	GO:0007417~central nervous system development	23	0.989673	0.0438999	ROBO2, NCKAP1, COX7B, CASZ1, PSPN, GABRA4, CHD7, PTEN, LIG4, WWP1, JRKL, S100B, PTS, HAPLN1, STK3, RPS6KA3, RPS6KA6, VCAN, ZEB1, TLX3, B3GNT5, NPTX1, SERPINI1	2115	120	16792	1.52173	1	1	0.996041
GOTERM_BP_DIRECT	GO:0034976~response to endoplasmic reticulum stress	16	0.688468	0.0451271	UBA5, TNFRSF10B, PIK3R1, EIF2S1, THBS1, BBC3, HSP90B1, ERP44, COL4A3BP, UFM1, TMX3, TMX1, TMEM33, DNAJC10, TARDBP, MBTPS2	2115	75	16792	1.69376	1	1	0.996041
GOTERM_BP_DIRECT	GO:0007623~circadian rhythm	16	0.688468	0.0451271	GSK3B, TPH2, SERPINE1, ARNTL, HEBP1, SETX, CREB1, NCOR1, NRIP1, KLF9, NAMPT, ID4, FAS, EP300, TOP1, CLOCK	2115	75	16792	1.69376	1	1	0.996041
GOTERM_BP_DIRECT	GO:0043154~negative regulation of cysteine-type endopeptidase activity involved in apoptotic process	15	0.645439	0.0465524	USP47, TNFAIP8, DDX3X, HGF, XIAP, KLF4, THBS1, PRDX3, RPS6KA3, DNAJB6, MDM2, SFN, FNIP1, CRYAB, CD44	2115	69	16792	1.72597	1	1	0.996041
GOTERM_BP_DIRECT	GO:1903608~protein localization to cytoplasmic stress granule	4	0.172117	0.0471374	TIA1, SSB, DDX3X, DHX9	2115	7	16792	4.53685	1	1	0.996041
GOTERM_BP_DIRECT	GO:2000766~negative regulation of cytoplasmic translation	4	0.172117	0.0471374	FMR1, CPEB3, CPEB2, CPEB4	2115	7	16792	4.53685	1	1	0.996041
GOTERM_BP_DIRECT	GO:0060576~intestinal epithelial cell development	4	0.172117	0.0471374	KLF5, C1GALT1, YIPF6, PRDM1	2115	7	16792	4.53685	1	1	0.996041
GOTERM_BP_DIRECT	GO:0060740~prostate gland epithelium morphogenesis	4	0.172117	0.0471374	AR, ID4, TNC, CYP7B1	2115	7	16792	4.53685	1	1	0.996041
GOTERM_BP_DIRECT	GO:0001525~angiogenesis	38	1.63511	0.0473175	NRP1, FLT1, CALCRL, PDE3B, SERPINE1, PTEN, RORA, PRKX, TSPAN12, MEOX2, HIF1A, SAT1, APOLD1, TMEM100, ESM1, HEY1, PDCD10, LEPR, KRIT1, CCL2, ITGAV, NUS1, CAV1, C1GALT1, ERAP1, PRKCA, SIRT1, EREG, OVOL2, PDCL3, KLF5, EMCN, FAP, PIK3CA, NCL, ANG, NAA15, RAMP1	2115	223	16792	1.35292	1	1	0.996041
GOTERM_BP_DIRECT	GO:0008543~fibroblast growth factor receptor signaling pathway	17	0.731497	0.0480992	CEP57, TRIM71, TIA1, GALNT3, FRS2, CBL, SHCBP1, SETX, HNRNPM, SPRED1, FLRT2, ESRP2, HNRNPH1, SHOC2, FGFR4, RPS27A, POLR2K	2115	82	16792	1.64599	1	1	0.996041
GOTERM_BP_DIRECT	GO:0002755~MyD88-dependent toll-like receptor signaling pathway	9	0.387263	0.0481569	TAB3, LY96, NAF1, IRAK3, TAB2, CD36, IRAK4, RPS27A, TLR2	2115	33	16792	2.16531	1	1	0.996041
GOTERM_BP_DIRECT	GO:0000079~regulation of cyclin-dependent protein serine/threonine kinase activity	10	0.430293	0.0495412	CCNB3, BLM, CDKN1A, CDK7, CCNT2, CCNG1, PTEN, GTF2H1, SFN, GTPBP4	2115	39	16792	2.03576	1	1	0.996041
GOTERM_BP_DIRECT	GO:0007223~Wnt signaling pathway, calcium modulating pathway	10	0.430293	0.0495412	PPP3CA, FZD3, PPP3R1, GNG2, AGO3, FZD4, CALM1, CALM2, TNRC6A, TNRC6B	2115	39	16792	2.03576	1	1	0.996041
GOTERM_BP_DIRECT	GO:0032465~regulation of cytokinesis	7	0.301205	0.0496528	SH3GLB1, CETN2, CCP110, BIRC6, PRPF40A, CALM1, CALM2	2115	22	16792	2.5262	1	1	0.996041
GOTERM_BP_DIRECT	GO:0071456~cellular response to hypoxia	19	0.817556	0.0530151	OPRD1, SUV39H2, PRKAA1, PTEN, RORA, PTN, FMN2, S100B, SIRT1, HIF1A, SLC8A1, BBC3, ICAM1, NPEPPS, MDM2, ANKRD1, PMAIP1, MDM4, CPEB2	2115	96	16792	1.57136	1	1	0.996041
GOTERM_BP_DIRECT	GO:0006376~mRNA splice site selection	6	0.258176	0.0531277	SETX, YTHDC1, LUC7L3, SRSF10, PTBP2, LUC7L2	2115	17	16792	2.80217	1	1	0.996041
GOTERM_BP_DIRECT	GO:2000114~regulation of establishment of cell polarity	6	0.258176	0.0531277	RAP1B, ARFGEF1, ROCK1, ROCK2, KRIT1, RICTOR	2115	17	16792	2.80217	1	1	0.996041
GOTERM_BP_DIRECT	GO:0033147~negative regulation of intracellular estrogen receptor signaling pathway	5	0.215146	0.0539406	CNOT1, CNOT2, BRCA1, CYP7B1, STRN3	2115	12	16792	3.30812	1	1	0.996041
GOTERM_BP_DIRECT	GO:2000505~regulation of energy homeostasis	5	0.215146	0.0539406	PRKAA1, PRKAA2, LEPR, NR1D2, CD36	2115	12	16792	3.30812	1	1	0.996041
GOTERM_BP_DIRECT	GO:0030728~ovulation	5	0.215146	0.0539406	HPGD, TNFAIP6, ALMS1, LHB, EREG	2115	12	16792	3.30812	1	1	0.996041
GOTERM_BP_DIRECT	GO:0050678~regulation of epithelial cell proliferation	5	0.215146	0.0539406	EDNRB, SIX4, SIX1, FRS2, LIMS1	2115	12	16792	3.30812	1	1	0.996041
GOTERM_BP_DIRECT	GO:0035666~TRIF-dependent toll-like receptor signaling pathway	8	0.344234	0.0540855	TBK1, CHUK, UBE2D3, LY96, RPS27A, TANK, BIRC2, TLR3	2115	28	16792	2.26842	1	1	0.996041
GOTERM_BP_DIRECT	GO:0006513~protein monoubiquitination	8	0.344234	0.0540855	UBE2W, UBE2B, FANCL, CUL3, UBE2D3, CUL1, NEDD4L, TOPORS	2115	28	16792	2.26842	1	1	0.996041
GOTERM_BP_DIRECT	GO:0032869~cellular response to insulin stimulus	16	0.688468	0.0550929	PRKCI, PDPK1, PRKDC, DENND4C, PDE3B, MYO5A, PIK3R1, GHR, RAB10, KAT2B, GCLC, SP1, PPAT, CCL2, LPIN1, CPEB2	2115	77	16792	1.64976	1	1	0.996041
GOTERM_BP_DIRECT	GO:0031122~cytoplasmic microtubule organization	9	0.387263	0.056294	ATAD1, PCM1, SLK, SPAST, CAV3, TUBGCP5, FIGN, SLAIN2, HOOK3	2115	34	16792	2.10163	1	1	0.996041
GOTERM_BP_DIRECT	GO:0010508~positive regulation of autophagy	10	0.430293	0.0570675	SH3GLB1, PRKAA1, PRKAA2, PLK2, LRRK2, PIK3CB, SVIP, DCN, MID2, MTDH	2115	40	16792	1.98487	1	1	0.996041
GOTERM_BP_DIRECT	GO:0045184~establishment of protein localization	10	0.430293	0.0570675	PLEKHA1, CHMP1B, RDX, MDM2, ITGA8, DZIP1, PHLDB2, ZDHHC15, LIMS1, HINFP	2115	40	16792	1.98487	1	1	0.996041
GOTERM_BP_DIRECT	GO:0030307~positive regulation of cell growth	17	0.731497	0.0580252	USP47, MTPN, DDX3X, ADAM10, ACSL4, INO80, TGFBR1, SDCBP, RPS6KA3, ADAM17, FGFR1OP, SFN, TAF9B, S100A9, S100A8, EIF4G2, HBEGF	2115	84	16792	1.6068	1	1	0.996041
GOTERM_BP_DIRECT	GO:0001666~response to hypoxia	30	1.29088	0.0610392	PRKAA1, PLOD2, THBS1, HIF1A, APOLD1, HSP90B1, CST3, SCFD1, PLAU, CASP3, FUNDC1, CCL2, EP300, POSTN, CREBBP, VCAM1, APAF1, PRKCB, CAV1, ATP1B1, ADAM17, CREB1, CYP1A1, NF1, NOX4, ATM, ANG, CRYAB, BIRC2, TLR2	2115	172	16792	1.38479	1	1	0.996041
GOTERM_BP_DIRECT	GO:0006915~apoptotic process	85	3.65749	0.0620148	RB1, NCKAP1, TNFAIP8, SH3KBP1, CSE1L, ZFAND6, UBE2D3, JADE1, PTEN, SIX1, BRCA1, AHR, NR3C1, CCAR1, BBC3, RPS6KA3, SLK, PEG10, CASP3, RASSF6, EP300, MAP3K8, JAK2, PHLDA2, PHLDA1, SH3GLB1, MEF2A, MEF2C, EPHA7, PEG3, APAF1, PRKCB, IGFBP3, MAGI3, THOC1, CKAP2, PAWR, TGFBR1, RABEP1, TMBIM4, SLTM, C1D, TAX1BP1, GAS2, G2E3, BIRC6, SGK1, S100A9, S100A8, PPID, ITGB3BP, TLR2, ARHGEF6, CUL1, XIAP, RTN4, STK…	2115	567	16792	1.19022	1	1	0.996041
GOTERM_BP_DIRECT	GO:0048010~vascular endothelial growth factor receptor signaling pathway	15	0.645439	0.0631976	NCKAP1, NRP1, HSP90AA1, FLT1, BMPR2, ROCK1, ROCK2, PIK3CB, PIK3R1, PIK3CA, ABI1, CCL2, ITGAV, CRK, NCK1	2115	72	16792	1.65406	1	1	0.996041
GOTERM_BP_DIRECT	GO:0009636~response to toxic substance	17	0.731497	0.0634805	PON3, CDKN1A, MAOB, CHUK, PON2, SLC30A4, SLC6A14, AHR, CST3, SCFD1, RPS6KB1, CDH1, MDM2, DHX15, FAS, SLC18A2, TLR2	2115	85	16792	1.5879	1	1	0.996041
GOTERM_BP_DIRECT	GO:0048008~platelet-derived growth factor receptor signaling pathway	8	0.344234	0.063854	NRP1, PLEKHA1, TIPARP, PDGFD, ZFAND5, PTEN, JAK2, PIK3C2A	2115	29	16792	2.1902	1	1	0.996041
GOTERM_BP_DIRECT	GO:0006294~nucleotide-excision repair, preincision complex assembly	8	0.344234	0.063854	CDK7, CCNH, CETN2, GTF2H1, ERCC5, GTF2H2, RPS27A, CUL4B	2115	29	16792	2.1902	1	1	0.996041
GOTERM_BP_DIRECT	GO:0001764~neuron migration	20	0.860585	0.0646629	TOP2B, BARHL2, NRP1, FZD3, MEF2C, HSP90AA1, CDKL5, DYX1C1, USP9X, SATB2, CCK, PEX13, ASPM, PCM1, TLX3, TBX20, RAPGEF2, MARK1, ADGRL3, NDEL1	2115	105	16792	1.51228	1	1	0.996041
GOTERM_BP_DIRECT	GO:0006457~protein folding	31	1.33391	0.0651782	HSPA4L, GNAI3, PPWD1, CWC27, HSP90B1, NUDCD2, GNG2, DNAJB6, DNAJB4, CDC37L1, CCT8, NKTR, RANBP2, HSP90AA1, VBP1, TBCA, CLPX, DNAJA1, ERP44, PDCL3, DNAJC1, TMX3, TMX1, PDCL, FKBP7, PPIG, PFDN4, PPIL4, CRYAB, ATF6, PPID	2115	180	16792	1.36735	1	1	0.996041
GOTERM_BP_DIRECT	GO:0031397~negative regulation of protein ubiquitination	10	0.430293	0.0652932	DNAJA1, GCLC, CAV1, GLMN, KLHL40, OGT, SOX4, GTPBP4, HSPA1B, HSPA1A	2115	41	16792	1.93646	1	1	0.996041
GOTERM_BP_DIRECT	GO:0000278~mitotic cell cycle	10	0.430293	0.0652932	CENPW, CUL3, STK26, USP3, PRDM5, CNTRL, PPP2R2A, PAK3, AZI2, RNF2	2115	41	16792	1.93646	1	1	0.996041
GOTERM_BP_DIRECT	GO:0016055~Wnt signaling pathway	32	1.37694	0.0654116	MACF1, GSK3B, PRKAA1, DDX3X, PRKAA2, ARL6, TNKS, CUL3, USP34, CUL1, XIAP, CXXC4, CDC73, LRP6, TNKS2, RSPO2, VPS35, RPS27A, WNT2, WLS, MARK1, CSNK1G3, ZRANB1, FZD4, ZBTB33, RNF146, CYLD, APC, HBP1, STRN, FERMT2, CSNK1G1	2115	187	16792	1.35863	1	1	0.996041
GOTERM_BP_DIRECT	GO:0070266~necroptotic process	6	0.258176	0.0662051	CYLD, LY96, TRPM7, DNM1L, BIRC2, TLR3	2115	18	16792	2.64649	1	1	0.996041
GOTERM_BP_DIRECT	GO:0006469~negative regulation of protein kinase activity	19	0.817556	0.0680747	RB1, WWTR1, GMFB, CAV3, PDPK1, DCN, ASPN, LRP6, SOCS2, DNAJC3, DEPTOR, FLRT2, UBASH3B, NF1, FGFR1OP, TAF7, SFN, SOCS6, NCK1	2115	99	16792	1.52374	1	1	0.996041
GOTERM_BP_DIRECT	GO:0007249~I-kappaB kinase/NF-kappaB signaling	13	0.55938	0.0682649	ROCK1, CHUK, ROCK2, LY96, TANK, TBK1, REL, TAB3, TAB2, AZI2, RPS27A, BIRC2, TLR3	2115	60	16792	1.72022	1	1	0.996041
GOTERM_BP_DIRECT	GO:0040016~embryonic cleavage	4	0.172117	0.0685102	TOP2A, CUL3, PIK3CB, TOP1	2115	8	16792	3.96974	1	1	0.996041
GOTERM_BP_DIRECT	GO:0060396~growth hormone receptor signaling pathway	4	0.172117	0.0685102	GHR, SOCS2, PIK3R1, JAK2	2115	8	16792	3.96974	1	1	0.996041
GOTERM_BP_DIRECT	GO:0060993~kidney morphogenesis	4	0.172117	0.0685102	WWTR1, GCNT1, PRKX, SOX4	2115	8	16792	3.96974	1	1	0.996041
GOTERM_BP_DIRECT	GO:0071305~cellular response to vitamin D	4	0.172117	0.0685102	IL15, TNC, PTN, ATP2B1	2115	8	16792	3.96974	1	1	0.996041
GOTERM_BP_DIRECT	GO:2000177~regulation of neural precursor cell proliferation	4	0.172117	0.0685102	TRIM71, SMARCA1, SHCBP1, PTBP2	2115	8	16792	3.96974	1	1	0.996041
GOTERM_BP_DIRECT	GO:1901380~negative regulation of potassium ion transmembrane transport	4	0.172117	0.0685102	CAB39, CAV3, CAV1, NEDD4L	2115	8	16792	3.96974	1	1	0.996041
GOTERM_BP_DIRECT	GO:0038180~nerve growth factor signaling pathway	4	0.172117	0.0685102	RAP1A, KIDINS220, RAPGEF2, CORO1A	2115	8	16792	3.96974	1	1	0.996041
GOTERM_BP_DIRECT	GO:0001825~blastocyst formation	4	0.172117	0.0685102	TJP1, SF3B6, SKIL, CCNB1IP1	2115	8	16792	3.96974	1	1	0.996041
GOTERM_BP_DIRECT	GO:0006368~transcription elongation from RNA polymerase II promoter	17	0.731497	0.0692729	GTF2A1, ENY2, CCNT2, CCNH, GTF2H1, GTF2H2, ELL2, THOC7, CDC73, CDK7, TCEA1, TAF4B, TCEB1, TAF5, TAF9B, POLR2K, TAF1	2115	86	16792	1.56943	1	1	0.996041
GOTERM_BP_DIRECT	GO:0009791~post-embryonic development	15	0.645439	0.0695315	MORC3, PLEKHA1, SEMA3C, TIPARP, CCDC47, IREB2, TET2, PRDM1, MUT, TGFBR1, RC3H2, SERP1, CHST11, IMPAD1, SLC18A2	2115	73	16792	1.6314	1	1	0.996041
GOTERM_BP_DIRECT	GO:0045444~fat cell differentiation	15	0.645439	0.0695315	OSBPL8, ATF2, GSK3B, STEAP4, CEBPD, ARL6, ERAP1, NOC3L, KLF4, METRNL, PIAS1, NIPBL, ALMS1, ID4, EP300	2115	73	16792	1.6314	1	1	0.996041
GOTERM_BP_DIRECT	GO:0048015~phosphatidylinositol-mediated signaling	20	0.860585	0.0698877	PDPK1, NPR3, PTEN, FRS2, PIK3CB, PIK3R1, IGF1, PIK3C2A, EREG, PIK3CA, ERBB3, RPS6KB1, INPP5F, AGO3, RICTOR, FGFR4, OGT, TNRC6A, TNRC6B, HBEGF	2115	106	16792	1.49802	1	1	0.996041
GOTERM_BP_DIRECT	GO:0045651~positive regulation of macrophage differentiation	5	0.215146	0.0703931	RB1, ID2, LIF, PRKCA, PF4	2115	13	16792	3.05365	1	1	0.996041
GOTERM_BP_DIRECT	GO:0060317~cardiac epithelial to mesenchymal transition	5	0.215146	0.0703931	HEY1, HEY2, WNT2, TGFBR1, RTN4	2115	13	16792	3.05365	1	1	0.996041
GOTERM_BP_DIRECT	GO:0003215~cardiac right ventricle morphogenesis	5	0.215146	0.0703931	SEMA3C, TBX20, HEY2, SOX4, BMPR1A	2115	13	16792	3.05365	1	1	0.996041
GOTERM_BP_DIRECT	GO:0006622~protein targeting to lysosome	5	0.215146	0.0703931	AP3M1, ZFYVE16, SNX16, NCOA4, GCC2	2115	13	16792	3.05365	1	1	0.996041
GOTERM_BP_DIRECT	GO:0046856~phosphatidylinositol dephosphorylation	7	0.301205	0.0721598	MTMR1, SYNJ1, INPP5F, SACM1L, PTEN, MTMR6, MTM1	2115	24	16792	2.31568	1	1	0.996041
GOTERM_BP_DIRECT	GO:0010467~gene expression	11	0.473322	0.0726494	HNRNPM, WTAP, HNRNPH1, HNRNPA2B1, FAS, NOX4, IGF2BP3, HNRNPH2, FMN1, LTB, POLR2K	2115	48	16792	1.81946	1	1	0.996041
GOTERM_BP_DIRECT	GO:0009411~response to UV	10	0.430293	0.0742287	PRKAA1, MAPK8, UBE2B, USP1, REV1, PMAIP1, ERCC5, GTF2H2, TROVE2, MAP4K3	2115	42	16792	1.89035	1	1	0.996041
GOTERM_BP_DIRECT	GO:0006986~response to unfolded protein	10	0.430293	0.0742287	DNAJA1, ERP44, HSP90AA1, HSPH1, HSPA1L, JKAMP, DNAJB4, HSPA4L, UBXN4, THBS1	2115	42	16792	1.89035	1	1	0.996041
GOTERM_BP_DIRECT	GO:0045773~positive regulation of axon extension	8	0.344234	0.0746227	GSK3B, MACF1, GOLGA4, CDKL5, ADNP, L1CAM, EIF4G2, NDEL1	2115	30	16792	2.11719	1	1	0.996041
GOTERM_BP_DIRECT	GO:0045739~positive regulation of DNA repair	8	0.344234	0.0746227	RNF168, PCNA, EYA1, CEBPG, UBE2V2, BRCA1, BRCC3, SIRT1	2115	30	16792	2.11719	1	1	0.996041
GOTERM_BP_DIRECT	GO:0042254~ribosome biogenesis	9	0.387263	0.0750443	RPS28, NVL, RPL34, ZNHIT6, GTPBP10, TSR1, NAF1, GNL2, GNL3	2115	36	16792	1.98487	1	1	0.996041
GOTERM_BP_DIRECT	GO:0090307~mitotic spindle assembly	9	0.387263	0.0750443	KIF2A, CLTC, TUBGCP5, XIAP, KIF11, PIBF1, MZT1, BIRC2, MAP9	2115	36	16792	1.98487	1	1	0.996041
GOTERM_BP_DIRECT	GO:0006950~response to stress	13	0.55938	0.0756878	NPM1, SMG1, HSP90AA1, PRKAA2, ZAK, JADE1, HSP90B1, MAPK8, DUSP10, SERP1, SGK3, SGK1, ATF6	2115	61	16792	1.69202	1	1	0.996041
GOTERM_BP_DIRECT	GO:0002328~pro-B cell differentiation	3	0.129088	0.0798645	PRKDC, LIG4, SOX4	2115	4	16792	5.95461	1	1	0.996041
GOTERM_BP_DIRECT	GO:0003186~tricuspid valve morphogenesis	3	0.129088	0.0798645	BMPR2, HEY2, BMPR1A	2115	4	16792	5.95461	1	1	0.996041
GOTERM_BP_DIRECT	GO:2001013~epithelial cell proliferation involved in renal tubule morphogenesis	3	0.129088	0.0798645	MEF2C, LGR5, LGR4	2115	4	16792	5.95461	1	1	0.996041
GOTERM_BP_DIRECT	GO:0051900~regulation of mitochondrial depolarization	3	0.129088	0.0798645	GCLC, PPP2R3C, LRRK2	2115	4	16792	5.95461	1	1	0.996041
GOTERM_BP_DIRECT	GO:0021764~amygdala development	3	0.129088	0.0798645	UBA6, NF1, NR2E1	2115	4	16792	5.95461	1	1	0.996041
GOTERM_BP_DIRECT	GO:0030242~pexophagy	3	0.129088	0.0798645	ACBD5, RB1CC1, TRAPPC8	2115	4	16792	5.95461	1	1	0.996041
GOTERM_BP_DIRECT	GO:0097368~establishment of Sertoli cell barrier	3	0.129088	0.0798645	ARID4A, ARID4B, ICAM1	2115	4	16792	5.95461	1	1	0.996041
GOTERM_BP_DIRECT	GO:0031936~negative regulation of chromatin silencing	3	0.129088	0.0798645	ATAD2, ASF1A, ATAD2B	2115	4	16792	5.95461	1	1	0.996041
GOTERM_BP_DIRECT	GO:0060842~arterial endothelial cell differentiation	3	0.129088	0.0798645	TMEM100, HEY1, HEY2	2115	4	16792	5.95461	1	1	0.996041
GOTERM_BP_DIRECT	GO:1901888~regulation of cell junction assembly	3	0.129088	0.0798645	RAP1B, RAP1A, RAPGEF2	2115	4	16792	5.95461	1	1	0.996041
GOTERM_BP_DIRECT	GO:0060161~positive regulation of dopamine receptor signaling pathway	3	0.129088	0.0798645	CAV2, LRRK2, VPS35	2115	4	16792	5.95461	1	1	0.996041
GOTERM_BP_DIRECT	GO:0021955~central nervous system neuron axonogenesis	3	0.129088	0.0798645	PTEN, ARHGAP35, NDEL1	2115	4	16792	5.95461	1	1	0.996041
GOTERM_BP_DIRECT	GO:0007059~chromosome segregation	14	0.60241	0.0799118	DDX3Y, TOP2A, DDX3X, CENPW, USP9X, SETDB2, BRCA1, ESCO2, KIF11, NR3C1, NDC80, TLK2, TOP1, NDEL1	2115	68	16792	1.6346	1	1	0.996041
GOTERM_BP_DIRECT	GO:0006883~cellular sodium ion homeostasis	6	0.258176	0.080905	NEDD4L, SGK3, AGTR2, ATP1B1, SGK1, SLC8A1	2115	19	16792	2.5072	1	1	0.996041
GOTERM_BP_DIRECT	GO:0046827~positive regulation of protein export from nucleus	6	0.258176	0.080905	GSK3B, XPO4, MDM2, SFN, CTDSPL2, GTSE1	2115	19	16792	2.5072	1	1	0.996041
GOTERM_BP_DIRECT	GO:0009083~branched-chain amino acid catabolic process	6	0.258176	0.080905	ALDH6A1, DBT, PPM1K, ACADSB, DLD, HIBCH	2115	19	16792	2.5072	1	1	0.996041
GOTERM_BP_DIRECT	GO:0070584~mitochondrion morphogenesis	6	0.258176	0.080905	COL4A3BP, PNPT1, SLIRP, MFF, DNM1L, MTM1	2115	19	16792	2.5072	1	1	0.996041
GOTERM_BP_DIRECT	GO:0021772~olfactory bulb development	6	0.258176	0.080905	AGTPBP1, ID2, LRRK2, CHD7, RPGRIP1L, NR2E1	2115	19	16792	2.5072	1	1	0.996041
GOTERM_BP_DIRECT	GO:0030155~regulation of cell adhesion	10	0.430293	0.0838795	PPP1CB, PPP1R12A, EMCN, ROCK1, ROCK2, ABL2, PRKX, SERPINI1, PRLR, ICAM1	2115	43	16792	1.84639	1	1	0.996041
GOTERM_BP_DIRECT	GO:0001816~cytokine production	7	0.301205	0.0852753	NFAT5, ZCCHC11, MAF, IRAK4, PLA2R1, S100A9, S100A8	2115	25	16792	2.22305	1	1	0.996041
GOTERM_BP_DIRECT	GO:0042327~positive regulation of phosphorylation	7	0.301205	0.0852753	SDCBP, AR, GLMN, ANG, THBS1, AREG, EREG	2115	25	16792	2.22305	1	1	0.996041
GOTERM_BP_DIRECT	GO:0000070~mitotic sister chromatid segregation	7	0.301205	0.0852753	CEP57, CEP57L1, NUSAP1, INO80, SMC1A, NDC80, MAD2L1	2115	25	16792	2.22305	1	1	0.996041
GOTERM_BP_DIRECT	GO:0000188~inactivation of MAPK activity	7	0.301205	0.0852753	DUSP4, RGS4, SPRED1, DUSP10, CAV1, LAX1, DUSP16	2115	25	16792	2.22305	1	1	0.996041
GOTERM_BP_DIRECT	GO:0048813~dendrite morphogenesis	9	0.387263	0.0856714	ITGB1, MEF2A, KLF7, MAP2, KIDINS220, ABI1, TMEM106B, FMN1, PICALM	2115	37	16792	1.93122	1	1	0.996041
GOTERM_BP_DIRECT	GO:0050731~positive regulation of peptidyl-tyrosine phosphorylation	16	0.688468	0.0863224	NRP1, YES1, HGF, LIF, TREM2, CCK, IGF1, ICAM1, GHR, TEC, ENPP2, RICTOR, ADNP, CD36, JAK2, CD44	2115	82	16792	1.54917	1	1	0.996041
GOTERM_BP_DIRECT	GO:0001975~response to amphetamine	8	0.344234	0.0863915	RANBP2, PPP3CA, CALM1, CALM2, DRD4, TRDMT1, SLC18A2, ICAM1	2115	31	16792	2.0489	1	1	0.996041
GOTERM_BP_DIRECT	GO:0001938~positive regulation of endothelial cell proliferation	14	0.60241	0.0876559	NRP1, BMPR2, CAV2, PRKCA, F3, SIRT1, HIF1A, TGFBR1, PDCL3, NF1, CCL2, RICTOR, ANG, WNT2	2115	69	16792	1.61091	1	1	0.996041
GOTERM_BP_DIRECT	GO:0060347~heart trabecula formation	5	0.215146	0.0890917	HEY1, CAV3, ADAMTS1, HEY2, OVOL2	2115	14	16792	2.83553	1	1	0.996041
GOTERM_BP_DIRECT	GO:0035729~cellular response to hepatocyte growth factor stimulus	5	0.215146	0.0890917	GSK3B, NRP1, GCLC, CREB1, HGF	2115	14	16792	2.83553	1	1	0.996041
GOTERM_BP_DIRECT	GO:0030490~maturation of SSU-rRNA	5	0.215146	0.0890917	NOP14, RPS28, MPHOSPH10, SRFBP1, NOL11	2115	14	16792	2.83553	1	1	0.996041
GOTERM_BP_DIRECT	GO:1902043~positive regulation of extrinsic apoptotic signaling pathway via death domain receptors	5	0.215146	0.0890917	NF1, PMAIP1, THBS1, SKIL, STK3	2115	14	16792	2.83553	1	1	0.996041
GOTERM_BP_DIRECT	GO:0042176~regulation of protein catabolic process	5	0.215146	0.0890917	XPO1, UBXN2A, MDM2, PSMD1, NEDD4L	2115	14	16792	2.83553	1	1	0.996041
GOTERM_BP_DIRECT	GO:0016578~histone deubiquitination	5	0.215146	0.0890917	ENY2, USP16, ATXN7, USP3, USP34	2115	14	16792	2.83553	1	1	0.996041
GOTERM_BP_DIRECT	GO:0007064~mitotic sister chromatid cohesion	5	0.215146	0.0890917	NIPBL, PDS5B, SMC1A, SMC3, PDS5A	2115	14	16792	2.83553	1	1	0.996041
GOTERM_BP_DIRECT	GO:0030833~regulation of actin filament polymerization	5	0.215146	0.0890917	LATS1, RASA1, ARHGAP18, PAK3, CORO1A	2115	14	16792	2.83553	1	1	0.996041
GOTERM_BP_DIRECT	GO:0030509~BMP signaling pathway	15	0.645439	0.0909773	USP15, BMPR2, SMURF2, USP9X, USP9Y, SLC33A1, UBE2D3, BMP8B, CHRDL1, ACVR2A, RUNX2, TMEM100, TWSG1, ZFYVE16, BMPR1A	2115	76	16792	1.567	1	1	0.996041
GOTERM_BP_DIRECT	GO:0060021~palate development	15	0.645439	0.0909773	MEF2C, PLEKHA1, BNC2, PRRX1, TIPARP, SATB2, CHD7, INHBA, MEOX2, TGFBR1, LRP6, SUMO1, MSC, SOS1, BMPR1A	2115	76	16792	1.567	1	1	0.996041
GOTERM_BP_DIRECT	GO:0043488~regulation of mRNA stability	19	0.817556	0.0923065	YTHDF2, PSMD14, DIS3, FMR1, RC3H1, PRKCA, PUM2, PSMA3, PSMC6, XPO1, XRN1, SERBP1, PSME4, PSMD1, TNPO1, RPS27A, RBM24, HSPA1B, HSPA1A	2115	103	16792	1.46456	1	1	0.996041
GOTERM_BP_DIRECT	GO:0070198~protein localization to chromosome, telomeric region	4	0.172117	0.093423	TNKS2, TNKS, ATRX, ATR	2115	9	16792	3.52866	1	1	0.996041
GOTERM_BP_DIRECT	GO:0006473~protein acetylation	4	0.172117	0.093423	KAT2B, CREBBP, KAT6A, EP300	2115	9	16792	3.52866	1	1	0.996041
GOTERM_BP_DIRECT	GO:0006972~hyperosmotic response	4	0.172117	0.093423	SLC12A2, PDPK1, HNMT, TLR3	2115	9	16792	3.52866	1	1	0.996041
GOTERM_BP_DIRECT	GO:0034629~cellular protein complex localization	4	0.172117	0.093423	DLG1, SEH1L, MIOS, WASL	2115	9	16792	3.52866	1	1	0.996041
GOTERM_BP_DIRECT	GO:0043653~mitochondrial fragmentation involved in apoptotic process	4	0.172117	0.093423	ATG3, VPS35, MFF, DNM1L	2115	9	16792	3.52866	1	1	0.996041
GOTERM_BP_DIRECT	GO:0003208~cardiac ventricle morphogenesis	4	0.172117	0.093423	HEY1, HEY2, HIF1A, GRHL2	2115	9	16792	3.52866	1	1	0.996041
GOTERM_BP_DIRECT	GO:0023014~signal transduction by protein phosphorylation	10	0.430293	0.0942461	BMPR2, SLK, CAB39, STK26, TAOK1, NEK1, TGFBR1, ACVR2A, BMPR1A, STK3	2115	44	16792	1.80443	1	1	0.996041
GOTERM_BP_DIRECT	GO:0061025~membrane fusion	10	0.430293	0.0942461	NAPB, HACE1, RABEP1, UBXN2B, UBXN2A, SNAP23, USO1, STX3, DNM1L, SNAP29	2115	44	16792	1.80443	1	1	0.996041
GOTERM_BP_DIRECT	GO:0051726~regulation of cell cycle	22	0.946644	0.0954412	RB1, CDKL2, CDK17, ITGB1, LIN54, USP16, CDKL5, UHRF2, PTEN, LIN9, MASTL, ARNTL, OVOL2, CDK8, SON, CCNG1, UBA3, EP300, ATM, CDK12, TARDBP, BIRC2	2115	124	16792	1.40862	1	1	0.996041
GOTERM_BP_DIRECT	GO:0045892~negative regulation of transcription, DNA-templated	74	3.18417	0.0956074	RB1, SUV39H2, NAB1, PRDM5, NKAP, ARID4A, RSF1, BRCA1, AHR, ARHGAP35, NIPBL, SALL1, RPS6KA5, HEY1, SUMO1, SIX4, ZIC2, NKRF, HEY2, TRIM24, LRRFIP1, USP47, RBM15, EED, RFX3, ZBTB33, ZHX1, SIRT1, RUNX2, EREG, OVOL2, EID1, ZEB1, KAT6A, C1D, CLOCK, MEG3, CEBPD, STRN3, ARNTL, PURA, BCLAF1, BTAF1, DNAJB6, TBX20, ZBED6, ATF7IP, ZBTB18, PCGF6, CBX5, MTERF3, SMURF2, CBX3, SETDB2, CBX1, WWP1, NR1D2, KLF4, HI…	2115	499	16792	1.1774	1	1	0.996041
GOTERM_BP_DIRECT	GO:0033138~positive regulation of peptidyl-serine phosphorylation	14	0.60241	0.0958527	OPRD1, GSK3B, CAV1, LIF, BRAF, LATS1, TBK1, PIK3CA, PDCD10, AKAP9, FNIP1, FNIP2, CD44, STOX1	2115	70	16792	1.5879	1	1	0.996041
GOTERM_BP_DIRECT	GO:0070301~cellular response to hydrogen peroxide	12	0.516351	0.0964761	SETX, CST3, IMPACT, PRKAA1, PCNA, ANXA1, PLEKHA1, PDGFD, MDM2, KLF4, ECT2, SIRT1	2115	57	16792	1.67147	1	1	0.996041
GOTERM_BP_DIRECT	GO:0000381~regulation of alternative mRNA splicing, via spliceosome	9	0.387263	0.0971307	RBM25, DDX5, MBNL2, WTAP, TRA2B, FMR1, SREK1, RBM7, UHMK1	2115	38	16792	1.8804	1	1	0.996041
GOTERM_BP_DIRECT	GO:0006491~N-glycan processing	6	0.258176	0.0971835	EDEM3, FUT8, MAN1A2, MAN2A1, MGAT4A, ST8SIA4	2115	20	16792	2.38184	1	1	0.996041
GOTERM_BP_DIRECT	GO:0007094~mitotic spindle assembly checkpoint	6	0.258176	0.0971835	APC, ATM, TTK, TERF1, BUB1, MAD2L1	2115	20	16792	2.38184	1	1	0.996041
GOTERM_BP_DIRECT	GO:0031572~G2 DNA damage checkpoint	6	0.258176	0.0971835	TAOK1, CHEK1, RBBP8, BRCA1, BRCC3, CDC14B	2115	20	16792	2.38184	1	1	0.996041
GOTERM_BP_DIRECT	GO:0018345~protein palmitoylation	6	0.258176	0.0971835	ZDHHC20, ZDHHC23, ZDHHC21, ZDHHC2, ZDHHC17, ZDHHC15	2115	20	16792	2.38184	1	1	0.996041
GOTERM_BP_DIRECT	GO:0006493~protein O-linked glycosylation	8	0.344234	0.0991502	GALNT7, B3GALNT2, KCNE1, C1GALT1C1, TET2, TET1, ST8SIA6, OGT	2115	32	16792	1.98487	1	1	0.996041
GOTERM_BP_DIRECT	GO:0001974~blood vessel remodeling	8	0.344234	0.0991502	MEF2C, BMPR2, SEMA3C, CHD7, MDM2, LIF, AGTR2, ATP7A	2115	32	16792	1.98487	1	1	0.996041

## Sheet: GOCC_down
Category	Term	Count	%	PValue	Genes	List Total	Pop Hits	Pop Total	Fold Enrichment	Bonferroni	Benjamini	FDR
GOTERM_CC_DIRECT	GO:0005654~nucleoplasm	573	24.6558	4.54761e-45	ATF1, RB1, ATF2, POP4, PHAX, SMC5, SMC3, SMC2, ALKBH8, ELK4, PPP4R2, CLP1, GPBP1, NAMPT, PSMD1, BBX, GTSE1, RNF111, MEF2A, FNBP4, MBNL1, MEF2C, CXADR, PRKCB, REV1, PRKCA, RC3H2, CLPX, MED6, MED7, EID1, AR, PRKD3, SARNP, ZC3H11A, YME1L1, ZSCAN26, NUP98, CLOCK, ATF6, ASF1A, CGGBP1, PRKDC, NEDD4L, RNPC3, HIF1A, PPP3R1, HSPH1, MYO6, CREBBP, PNO1, NFATC3, LARP7, UPF3B, NR1D2, ELL2, SETX, HNRNPM, MLLT1…	2197	2784	18224	1.70726	3.99735e-42	3.99735e-42	3.87456e-42
GOTERM_CC_DIRECT	GO:0005737~cytoplasm	845	36.3597	1.33459e-26	ITSN2, ATF2, TBK1, PPP4R2, UBASH3B, PPP4R4, GPBP1, BBX, MEF2A, MEF2C, CXADR, TYW5, FRS2, RC3H2, EML4, AR, EID1, EML5, ACE2, ZFYVE16, JTB, CLOCK, MTMR1, TARSL2, CEP85L, NCAPG, PLA2G7, MTMR6, HSPH1, PRKAR2A, MYO6, SFN, MCTS1, CREBBP, CFAP74, LARP7, BBIP1, SETX, DAZL, FAM111A, MLLT10, EIF5, AGO3, TDP2, PKIA, STRN, DZIP1, FERMT2, DZIP3, ATF7IP2, TFCP2L1, ARHGAP5, LRRC1, EEA1, HEY1, HEY2, JAK2, PCMTD1…	2197	5222	18224	1.34225	1.17311e-23	5.86554e-24	5.68537e-24
GOTERM_CC_DIRECT	GO:0005730~nucleolus	197	8.47676	4.41518e-20	TCERG1, RPL5, RPL34, GORAB, FCF1, SMC2, RPL7, RPS6KA6, RNF111, SCAF11, DNTTIP2, ACSL5, GTPBP4, THAP2, DHX40, SUB1, DHX9, PRKDC, NMD3, MTDH, FXR1, MAP2, ERI1, HLTF, ZBED6, PLK4, PNO1, NFATC3, SMARCA5, UPF3B, SETX, HNRNPM, POLA1, ZZZ3, STAG2, TDP2, RAD17, NOX4, MPHOSPH10, CDK12, NOL11, TOP2A, TOP2B, CDKN1A, ZCCHC11, CETN3, ATF7IP2, SETD7, OLA1, FMN2, PHF6, WDR43, ING3, XPO1, NKRF, DHX15, REV3L, ANK…	2197	857	18224	1.90677	3.88094e-17	1.29365e-17	1.25391e-17
GOTERM_CC_DIRECT	GO:0005829~cytosol	553	23.7952	9.91251e-19	PI4K2B, NCKAP1, RPL5, RPL30, SCOC, IPO11, RPL31, GLDC, RPL34, PHAX, SMC3, BACH1, SMC2, ALKBH8, GLS, RPL7, TBK1, NAMPT, AP1S2, PIP4K2A, PSMD1, VPS35, RPL39, GTSE1, ATG3, MEF2C, PRKCI, WSB1, PRKCB, ATG10, PRKCA, FNDC3A, GAPVD1, AR, LARS2, MYL7, DAAM1, SDPR, PSME4, PLBD1, RPL26, NUP98, TPH2, MTMR1, SEH1L, PRKDC, HSPA4L, NCAPG, NEDD4L, HIF1A, MTMR6, PRDX3, PPP3R1, HSPH1, RIC8B, PRKAR2A, MYO6, SFN, CE…	2197	3315	18224	1.38374	8.7131e-16	2.17827e-16	2.11136e-16
GOTERM_CC_DIRECT	GO:0005634~nucleus	827	35.5852	4.75787e-18	ATF1, ATF2, ALKBH8, PPP4R2, UBASH3B, GPBP1, PSMD1, MEF2A, MEF2C, DNTTIP2, RFX3, AR, EID1, RFX7, PSME4, ATF6, CLOCK, CGGBP1, MYNN, NCAPG, BAZ2B, MYO6, RDH14, SFN, CREBBP, HACE1, TEX30, TIPARP, LARP7, MAGOHB, FLI1, SETX, DAZL, FAM111A, MLLT10, EIF5, TDP2, PKIA, DZIP1, FERMT2, ATF7IP2, NCAPG2, SNX10, JRKL, TFCP2L1, HOXC13, AREG, MED14, NIPBL, EDRF1, MED13, HEY1, NKRF, HEY2, JAK2, APPL1, UPF2, DUSP4,…	2197	5415	18224	1.26684	4.18216e-15	8.36433e-16	8.1074e-16
GOTERM_CC_DIRECT	GO:0005813~centrosome	108	4.64716	4.62632e-14	ITSN2, ERCC6L, CCP110, PHAX, CDC14A, PPP4R2, RNF19A, CSPP1, CHEK1, CDC27, NEK1, CDKL2, MBNL1, CEP135, IFT80, RPGRIP1L, CEP57L1, AKAP9, JTB, TXNDC9, DHX9, CEP85L, NCAPG, SLAIN2, CAMSAP2, SPAST, RIC8B, PRKAR2A, ORC2, CEP192, CCDC141, CEP76, PIBF1, PLK4, ANKRD26, STIL, XRCC4, PLK2, CEP350, HOOK3, ELL2, IFT20, CYLD, STK26, ID2, TUBGCP5, SASS6, FGFR1OP, CALM1, CALM2, MDM1, CEP57, GSK3B, CETN2, USP33, …	2197	426	18224	2.10294	4.06944e-11	6.77756e-12	6.56937e-12
GOTERM_CC_DIRECT	GO:0016020~membrane	351	15.1033	5.9094e-09	PI4K2B, RPL5, RPL30, IFITM1, TFRC, RPL31, CISD2, GCC2, AQP2, ICAM1, RPL7, PNN, LGALS3, PSMD1, SEC62, B2M, GTSE1, SEC63, ALG6, IL1R1, COG3, ACSL5, FRS2, ACSL4, ACSL3, FNDC3A, GAPVD1, GTPBP4, RC3H2, MED6, EML4, XRN1, DAAM1, JTB, YME1L1, ASPHD2, HECA, RPL26, ATF6, CFTR, DHX9, PRKDC, CFI, NCAPG, NMD3, PIK3R1, ART5, FXR1, UGCG, AP5M1, CHST11, PRKAR2A, MYO6, HLTF, STK38L, RDH14, EDEM3, SLC33A1, MYO5A, …	2197	2200	18224	1.32342	5.19435e-06	7.42052e-07	7.19258e-07
GOTERM_CC_DIRECT	GO:0005814~centriole	36	1.54905	7.32312e-08	TOP2A, ROCK1, CETN2, CETN3, CCP110, TTBK2, PCM1, CEP170, CEP192, CEP76, CEP290, LRRCC1, CNTLN, PLK4, IQCB1, STIL, CEP135, PLK2, CEP295, SCLT1, CCSAP, TOPORS, IFT20, NEDD1, IFT88, NIN, CENPJ, ALMS1, SASS6, CEP162, CEP83, CEP63, DZIP1, HSPA1B, HSPA1A, MDM1	2197	113	18224	2.64264	6.43681e-05	8.04627e-06	7.79912e-06
GOTERM_CC_DIRECT	GO:0005794~Golgi apparatus	152	6.54045	1.07489e-06	ATP8A1, UBXN2B, GORAB, SYAP1, CASC4, GOLIM4, GCC2, AQP2, ZDHHC2, MANEA, FAM134B, COL4A3BP, GOLGA4, GOLGA1, AP1S2, B2M, WLS, USP8, MMGT1, SACM1L, GLCE, COG3, F2R, ADAM10, ATP11B, FNDC3A, ESCO2, ACSL3, LAX1, GTPBP4, XRN1, RNF128, RRAGB, KAT6A, AKAP9, ATF6, MACF1, TNKS, CUL3, COPB1, GLIS3, ARL1, FUT4, CD79B, FUT8, PDCD10, MYO6, ST8SIA6, RAB6A, EVI5, ABCA1, OSBPL9, TRAPPC2, YES1, VCAM1, SYT1, CAV2, M…	2197	863	18224	1.46099	0.000944385	0.000104981	0.000101757
GOTERM_CC_DIRECT	GO:0005819~spindle	35	1.50602	1.41616e-06	RB1, DIDO1, RIF1, CLTC, TTK, FMN2, KIF11, NR3C1, KIF15, SPAST, SEPT7, PPP2R3C, CSPP1, CDC27, NUSAP1, CEP170, EVI5, NDEL1, CBX3, CEP350, CBX1, HAUS3, ACOT13, HAUS6, TERF1, CCSAP, SHCBP1, MZT1, SEPT2, PTP4A1, CYLD, JTB, CEP162, ATM, KBTBD8	2197	121	18224	2.39937	0.00124403	0.000124481	0.000120657
GOTERM_CC_DIRECT	GO:0000139~Golgi membrane	110	4.73322	3.13973e-06	SCOC, STEAP4, ATP8A1, PROS1, GXYLT1, GOLIM4, MANEA, HS6ST2, C1GALT1C1, GOLGA4, AP1S2, ARFIP1, B2M, SLC35A5, WLS, TRIM23, SH3GLB1, PRKCI, MMGT1, SACM1L, GLCE, COG3, CSGALNACT2, ADAM10, FNDC3A, TMEM130, DOPEY1, ATF6, BLZF1, TNKS, CUL3, COPB1, FUT4, UGCG, FUT8, CHST11, MAN2A1, PDCD10, PDGFD, DSEL, ST8SIA4, ST8SIA6, RAB6A, B3GALNT2, ANKRD28, TRAPPC2, HACE1, CAV3, ABCA5, CAV2, CAV1, SLC33A1, IFT20, AR…	2197	591	18224	1.5439	0.00275603	0.000250893	0.000243187
GOTERM_CC_DIRECT	GO:0031965~nuclear membrane	53	2.28055	4.06753e-06	AHCTF1, PHF20, WDR3, SYNE1, CDC14B, PCM1, XPO1, EDNRB, SUMO1, RB1CC1, SIX2, CEP170, TNPO1, LBR, TNPO3, RBM15, CERS6, TEX10, TMC8, GTPBP4, GCHFR, DNAJC2, DNAJC1, CNEP1R1, NOS1AP, FAM76B, NUP98, INA, DGKH, GTF3C3, TNKS, RNF6, MTDH, CST3, FAM188A, BRIP1, SPAST, MYO6, CEPT1, SCAI, RANBP2, OSBPL8, OSBPL6, GCH1, WTAP, OSBPL3, NUP153, RANBP6, PUM2, TSGA10, TMEM57, ALOX5AP, LPIN1	2197	229	18224	1.91979	0.00356898	0.000297947	0.000288795
GOTERM_CC_DIRECT	GO:0005801~cis-Golgi network	17	0.731497	1.42633e-05	UBXN2A, COG3, GOLIM4, PIK3R1, HOOK3, IFT20, FAM134B, SCFD1, TRAPPC6B, MAN2A1, GOLGB1, AKAP9, YIPF6, TRIP11, TMED5, BET1, FKTN	2197	42	18224	3.35748	0.0124593	0.000964421	0.000934797
GOTERM_CC_DIRECT	GO:0005913~cell-cell adherens junction	66	2.83993	1.99453e-05	ITGB1, DDX3X, RPL34, OLA1, FNBP1L, BZW1, SLK, SEPT7, CDH1, KIF5B, ARFIP1, ERC1, LRRFIP1, NCK1, EIF2A, SH3GLB1, USP8, ANXA1, TMOD3, GAPVD1, CKAP5, SEPT2, PHLDB2, DSC2, MACF1, TXNDC9, AHNAK, USO1, ARHGAP18, TWF1, CBL, PPL, RTN4, SDCBP, CALD1, COBLL1, MYO6, SFN, CCT8, PDLIM5, ARGLU1, ZC3H15, CRTAM, RDX, RPL23A, KTN1, RAB10, TJP1, ANLN, RSL1D1, PPFIBP1, DLG1, EIF5, FMNL2, APC, CAPZA1, ABI1, SERBP1, C…	2197	323	18224	1.69494	0.0173793	0.00125228	0.00121381
GOTERM_CC_DIRECT	GO:0005694~chromosome	28	1.20482	9.10378e-05	FMR1, SETD7, GTPBP10, FAM208A, PDS5B, BRCA1, PDS5A, SMC3, SMCHD1, NUSAP1, RBBP8, RBBP6, LLPH, HORMAD1, WHSC1L1, POLQ, SETDB2, ZFR, PRPF4B, ASH1L, SMC1A, FBXO11, STAG1, STAG2, MPHOSPH10, TOP1, CLOCK, ATR	2197	105	18224	2.21199	0.0769075	0.00533482	0.00517095
GOTERM_CC_DIRECT	GO:0000151~ubiquitin ligase complex	28	1.20482	0.000151917	DYRK2, DCUN1D4, DCUN1D1, UBR3, UBR1, BRCC3, BRCA1, BMI1, RNF2, ASB16, RNF19A, ARIH1, FBXO8, ANKIB1, SMURF2, WWP1, FBXO11, MED6, TOPORS, MED7, RNF168, DNAJA1, FBXL3, SUGT1, MPHOSPH8, ASB3, HSPA1B, HSPA1A	2197	108	18224	2.15054	0.125012	0.00834594	0.00808958
GOTERM_CC_DIRECT	GO:0016605~PML body	26	1.11876	0.000186878	RB1, BLM, SATB1, PTEN, RNF6, SMC5, ARNTL, ZMYM2, SUMO1, NBN, SKIL, CASP8AP2, MORC3, CBX5, ATRX, SIRT1, HIPK3, TOPORS, PIAS2, PIAS1, ISG20, TDP2, KAT6A, SP3, EIF3E, ATR	2197	98	18224	2.2007	0.151496	0.00966268	0.00936588
GOTERM_CC_DIRECT	GO:0000785~chromatin	24	1.0327	0.000270936	RB1, ANKRD17, SUV39H2, KDM3A, AHCTF1, UBE2B, CBX3, PLK2, CBX1, JMJD1C, NUCKS1, ESCO2, PDS5B, SMC3, PDS5A, POLA1, FAM111A, STAG1, NIPBL, HMGN5, STAG2, MAF, CHEK1, EIF3E	2197	89	18224	2.23684	0.211943	0.0132307	0.0128243
GOTERM_CC_DIRECT	GO:0005925~focal adhesion	71	3.05508	0.000424295	ITGB1, NCKAP1, RPL5, NRP1, RPL30, FLT1, RPL31, SH3KBP1, USP33, CLTC, SNAP23, GDI2, TNC, RND3, ICAM1, RPL7, RPS4X, PPP1CB, ALCAM, PLAU, CDH1, CPNE3, ITGAV, B2M, ACTR2, ANXA1, PPP1R12A, TPM4, RPS7, MME, ITGA4, PDPK1, PLAUR, LIG4, RRAS2, ADAM10, ADAM17, PEAK1, ITGA8, ADAM9, PHLDB2, CD44, DDR2, AHNAK, NEXN, TWF1, LPP, HSP90B1, EFNB2, SDCBP, FLRT2, PRKAR2A, NHS, NPM1, YES1, CAV2, CAV1, RDX, PTPN12, L1…	2197	391	18224	1.50624	0.311358	0.0193971	0.0188013
GOTERM_CC_DIRECT	GO:0000922~spindle pole	27	1.16179	0.000441345	TNKS, BRCC3, KIF11, SMC3, CDC14A, NUDCD2, CSPP1, SPDL1, NEK7, CKAP2, RMDN2, RMDN1, CKAP5, TOPORS, LATS1, NEDD1, NIN, KIF2A, ALMS1, TUBGCP5, SBDS, AUNIP, BIRC6, CEP63, CALM1, CALM2, MAD2L1	2197	109	18224	2.05471	0.321607	0.0193971	0.0188013
GOTERM_CC_DIRECT	GO:0000775~chromosome, centromeric region	17	0.731497	0.00085166	SUV39H2, CENPW, CBX3, TNKS, FMR1, CBX1, PPP2R5A, PDS5B, SMC3, PDS5A, SMC1A, NDC80, STAG1, STAG2, CENPL, SYCP3, CENPQ	2197	57	18224	2.47393	0.527127	0.035648	0.034553
GOTERM_CC_DIRECT	GO:0016363~nuclear matrix	24	1.0327	0.00100256	ARFGEF1, BLM, AHCTF1, MORC3, CENPW, SATB1, SATB2, THOC1, FIGN, PRPF40A, SMC3, YY1, POLA1, HNRNPM, ATXN3, XPOT, ATXN7, CFL2, HAT1, SMARCAD1, MATR3, LRIF1, PPIG, JAK2	2197	97	18224	2.05236	0.585918	0.0400568	0.0388264
GOTERM_CC_DIRECT	GO:0005911~cell-cell junction	36	1.54905	0.0012361	BMPR2, SH3KBP1, SNAP23, TWF1, PIK3R1, LIN7C, CORO1A, AQP3, RAP1B, TMEM47, PNN, FLRT2, KRIT1, STX3, ECT2, NCK1, CD53, CXADR, FZD4, TRPC4, TMOD3, MAGI3, FRS2, RPGRIP1L, CDC42BPA, GRHL2, RAB10, PIKFYVE, DLG1, ADAM17, OCLN, FABP7, RAPGEF2, FGFR4, LIMS1, ADGRL3	2197	172	18224	1.73615	0.662843	0.0472407	0.0457896
GOTERM_CC_DIRECT	GO:0016607~nuclear speck	40	1.72117	0.00171785	FYTTD1, KMT2E, RBM27, RBM25, DDX3X, YTHDC1, MEOX2, HIF1A, AFF2, PNN, BCLAF1, SUMO1, NRIP1, SRSF10, SF3B1, RBM39, MEF2C, RBM15, WTAP, THOC1, PRPF40A, THOC2, NOC3L, CRNKL1, THOC7, TOPORS, PIAS2, PIAS1, SON, RFWD2, SARNP, PSME4, WAC, LUC7L3, FAM76B, PPIG, CDK12, TARDBP, CDK13, LUC7L2	2197	201	18224	1.65074	0.779374	0.0629162	0.0609836
GOTERM_CC_DIRECT	GO:0005643~nuclear pore	19	0.817556	0.00181384	RANBP2, ENY2, AHCTF1, TNKS, EIF5A2, NUP153, IPO7, NUP160, XPO4, NUP210L, SUMO1, XPOT, TMEM33, KPNA4, NUP98, NUP62CL, KPNA2, MAD2L1, KPNA1	2197	72	18224	2.18894	0.797256	0.0637746	0.0618156
GOTERM_CC_DIRECT	GO:0048471~perinuclear region of cytoplasm	100	4.30293	0.00207402	EIF4A2, PLVAP, CCNT2, TFRC, FMR1, CCAR1, COL4A3BP, SLK, CDH1, KIF5B, GOLGA1, PRKCA, ACSL3, GTPBP4, RNF128, SRFBP1, AGTR2, DDX4, TWF1, HSP90B1, RASGRP3, MTDH, FXR1, CYB5R4, RAP1A, SPAST, MYO6, TPPP, BPTF, ABCA1, TRAPPC2, HHATL, CAV2, CAV1, LNPEP, INHBA, SELE, PUM2, MOB4, ADCY10, CYLD, DLG1, CDK7, STK26, NOX4, FGFR1OP, PICALM, ITGB1, GSK3B, CDKN1A, USP33, LAMC2, FMN2, NXT2, BICD1, PHEX, WDR44, TMEM…	2197	621	18224	1.33574	0.838775	0.0701178	0.067964
GOTERM_CC_DIRECT	GO:0045121~membrane raft	40	1.72117	0.00271496	ITGB1, OPRD1, KCNE1, AHNAK, GNAI3, CBL, ICAM1, RAP1B, SDCBP, EDNRB, CASP3, MAL2, CD36, JAK2, CD55, GPM6B, PAG1, ABCA1, CMTM8, CXADR, CAV3, SMURF2, CAV2, CAV1, ANK2, ATP2B1, SELE, LAX1, TGFBR1, ACE2, PIKFYVE, DLG1, ADAM17, SDPR, P2RX1, FAS, KRAS, RAB5A, BIRC2, TLR2	2197	206	18224	1.61067	0.908342	0.0883869	0.0856719
GOTERM_CC_DIRECT	GO:0005720~nuclear heterochromatin	9	0.387263	0.00294277	CBX5, UHRF2, SATB1, CBX3, ATRX, CBX1, PSIP1, MPHOSPH8, SIRT1	2197	22	18224	3.39339	0.925018	0.0915528	0.0887406
GOTERM_CC_DIRECT	GO:0000776~kinetochore	20	0.860585	0.00302051	SEH1L, CBX5, PPP1R12A, CENPW, DYNLT3, SS18L1, TTK, SMC1A, CKAP5, NDC80, NUP160, WDR43, KAT2B, XPO1, APC, NUP98, SUGT1, BUB1, MAD2L1, NDEL1	2197	81	18224	2.04814	0.929985	0.0915528	0.0887406
GOTERM_CC_DIRECT	GO:0000784~nuclear chromosome, telomeric region	28	1.20482	0.00312573	PCNA, TNKS, PRKDC, CDC73, PPP1CB, ORC4, PURA, SMCHD1, WRN, TNKS2, ORC2, NBN, SSB, CBX5, CBX3, CBX1, ATRX, THOC1, LIG4, THOC2, TERF1, THOC7, RAD50, HAT1, NABP1, ATM, LRIF1, ATR	2197	130	18224	1.7866	0.936189	0.091584	0.0887708
GOTERM_CC_DIRECT	GO:0043231~intracellular membrane-bounded organelle	90	3.87263	0.00333446	ABCD2, ATP8A1, TFRC, SPPL2A, MPV17L, CLTC, CISD2, MIA3, TREM2, PHAX, CROT, CHD2, CTSS, GOLGA4, HMGN5, XPO1, SNAPC1, GPBP1, CHEK1, GOLGA1, AP1S2, POLK, DNM1L, TNPO3, ANKRD6, MEF2C, CHUK, VBP1, USP3, ADAM10, VPS37A, ZDHHC17, CYP39A1, DPM1, AFTPH, VCAN, ZFYVE16, RABEP1, RRAGB, SARNP, AKAP9, HAT1, AGPS, TIPRL, TMEM106B, DENND6A, ERGIC2, STEAP2, CLOCK, KMT2E, PON3, CASZ1, PARG, UBA5, COPB1, MAK16, EIF…	2197	558	18224	1.33789	0.946916	0.0945481	0.0916439
GOTERM_CC_DIRECT	GO:0005815~microtubule organizing center	31	1.33391	0.00468972	CLIC5, FIGN, SNX10, NR3C1, TAF1D, AKAP11, NUDCD2, KIF5B, CSPP1, RBBP6, SPDL1, CCDC141, FNIP2, EVI5, SPAG9, CENPU, RBM39, YES1, RPS7, NEK7, UPF3B, HAUS6, HOOK3, LATS1, SLMAP, TUBGCP5, JTB, FGFR1OP, BIRC6, LRIF1, DZIP1	2197	153	18224	1.68068	0.983949	0.128821	0.124864
GOTERM_CC_DIRECT	GO:0000242~pericentriolar material	8	0.344234	0.0049339	NEDD1, PCM1, NIN, TNKS2, TNKS, NEK1, CEP192, HOOK3	2197	19	18224	3.49261	0.987063	0.131421	0.127384
GOTERM_CC_DIRECT	GO:0005874~microtubule	54	2.32358	0.00567728	CEP57, WDR47, KIF11, SLC8A1, WDR43, KIF15, KIF5B, CSPP1, TEKT1, NUSAP1, CEP170, KIF21A, DNM1L, CCDC50, NDEL1, GAS2L3, LRRC49, DYNLT3, SHROOM3, HAUS3, HAUS6, MID2, EML4, EML5, KIF2A, CEP57L1, MACF1, FIGN, CAMSAP2, SPAST, HSPH1, MAP2, KRIT1, TPPP, CCT8, NEK7, RMDN2, HOOK3, RMDN1, INO80, TBCA, TTLL7, CYLD, DLG1, FAM179B, TPPP3, APPBP2, SYNJ1, APC, HOOK1, CENPJ, TUBGCP5, EIF3A, MDM1	2197	311	18224	1.44028	0.993293	0.146774	0.142266
GOTERM_CC_DIRECT	GO:0030686~90S preribosome	6	0.258176	0.00623758	RSL1D1, NOP14, CMSS1, RPS7, SRFBP1, UTP20	2197	11	18224	4.52452	0.995913	0.156652	0.151841
[truncated: 58 more rows]

## Sheet: GOMF_down
Category	Term	Count	%	PValue	Genes	List Total	Pop Hits	Pop Total	Fold Enrichment	Bonferroni	Benjamini	FDR
[truncated: 88 more rows]

## Sheet: KEGG_down
Category	Term	Count	%	PValue	Genes	List Total	Pop Hits	Pop Total	Fold Enrichment	Bonferroni	Benjamini	FDR
[truncated: 59 more rows]
