# Supplementary material for: Analysis of chromatin accessibility in p53 deficient spermatogonial stem cells for high frequency transformation into pluripotent state
Source: Cell Prolif. 2022 Feb 4;55(3):e13195. doi: 10.1111/cpr.13195 (PMC8891552; doi:10.1111/cpr.13195)
Supplement: Supplementary file 9 — Table S6 [file CPR-55-e13195-s004.xlsx]

## Sheet: Sheet1
ATAC_open RNA_up(overlap)	RNA_up	ATAC_open
Mks1	Sorbs3	Rab4a
Hebp2	Eid2b	Wnt11
Spock2	Polr3c	Zfp607a
Fam187b	Pex19	Setd6
Stk11ip	Bcl7a	Katnbl1
Fignl2	Cyb5r3	Pkia
Def8	Otub1	Rybp
Prkag2	B9d2	Mon1b
Inhbb	Syt2	Zfp119b
4931428F04Rik	Bscl2	Tmem38b
Rab11fip3	Wnk4	Hmgn3
Mrc2	St5	Gpn3
Tk2	Gdpd2	B3gnt3
Syt9	Mettl22	4930467E23Rik
Hlcs	Grm4	Nkain1
Coa4	Slc41a3	Hsd17b4
Rabggta	Rad54l	Ripply2
Tns3	Gm11627	Ermp1
Xkr4	Fads1	Tchh
Kctd15	Wfdc6b	Dusp6
Wfs1	4930539E08Rik	Mir511
Zfp821	Trim45	Max
B4galnt4	Pitpnm3	Snora31
Polr2c	Fam73b	Glrx2
Naa38	Nup188	Gpr37l1
Ahcy	Shkbp1	Mir7071
Magee1	Peli3	Kcnh1
Barx1	Dnajc11	Dctn6
Ccar2	Ccdc155	1700019D03Rik
1700049E22Rik	Samd10	Mir23a
Wif1	Necab2	Lzts1
Odf2	Cerk	Gbp7
Prkcz	Nup210	Sycp2l
Man1c1	Sh3rf1	4930423M02Rik
Mapt	Mad1l1	Alkal2
Zbtb7c	Camk4	Gm45915
Tcea3	Pick1	Il20rb
Cdk10	A430046D13Rik	Kcnj2
Mien1	Miip	Ncoa4
Enkd1	Fam212a	2610306M01Rik
Ccdc62	Hba-a1,Hba-a2	Immp2l
Rhbdl3	Sorl1	Utrn
Wasf2	Zscan22	Mir710
Tmem143	Ly6e	C1rl
Pax2	Gata1	Adam23
Mllt6	Flywch1	Mir7035
Ccdc102a	Rad51d	Dusp26
Gli2	Vamp2	Zfp113
Lrfn1	Mst1r	Tmsb10
Dlg5	Pfkl	2021-03-07
Foxp4	1700097N02Rik	Hsf4
Tmem231	Mpp2	Emsy
Frzb	Gm20765	Ptger3
Slc25a26	Gm4980	Kit
Irgq	Mrpl38	Kcnc1
Crocc	Oma1	F13b
Ghdc	Elovl3	Arl8b
Sipa1l2	Fndc5	Grem2
Coq7	Ccdc134	Tex19.1
Chmp1a	Wdr93	Tmcc1
Stim1	Col9a2	Prdm13
Dmbx1	Popdc2	Nid2
Jph2	Dock6	4930474H20Rik
Prr23a1	Dag1	Asic3
Atg9b	Dcaf4	Dnajc7
Acvr1b	Fahd1	Ndufa4l2
Tacc1	Ptprs	Moap1
Btbd11	Smyd2	Phospho1
Pycr1	Gsto2	Zfp703
Camk2b	Zfp362	Magi1
Col4a2	Lrrc46	Wls
Eepd1	Xk	Larp7
Tmem186	Slc2a4	Trmt9b
Tenm4	Sh3bp4	Bcl2l1
Ufsp1	Nmral1	Gm15441
Srgap3	Gpsm1	1700057H21Rik
Thsd7b	Hapln4	Ppig
Syt15	Pfkfb4	Fgf20
Tgfb3	Chrdl2	Pcdhgb6
Klhl26	Fam64a	Nr6a1
Pdia5	Cyp21a1	Zfp46
Aco2	Dab2ip	Eef2
Sulf2	Ptpru	Kcnip4
Pla2g1b	Ascl2	Xcl1
Sfi1	Scarb1	Cckbr
Celsr2	Xrcc3	Msl3l2
C530008M17Rik	Ccdc103,Fam187a	Cpxm1
Smim12	Pla2g12a	Bex4
Ccdc12	Jakmip1	Gm7168
Mbp	Pm20d1	Prelid3a
Bmyc	Cpsf3l	Zfp472
Mmp15	Tecpr1	Tktl2
Arnt2	Lgals4,Lgals6	Iqcm
Ptprr	Plxna1	Tmem196
Hist1h2bk	Fam173b	Mir124a-2
Cdh20	Sdk1	Nts
Ly6h	Crtac1	Ttll6
Tnfrsf21	Dmap1	Mdm4
Trak1	Rufy1	Trim67
Dnmbp	1700028E10Rik,Gm3704	Mrpl1
Mybl2	Flii	Tmem181b-ps
Ankzf1	Rcc2	Pim3
Zfp827	Trnau1ap	Nmur1
Mast3	Sdf4	Tram1l1
Adgrl1	Begain	Dst
Wwox	Sptbn2	Tmem116
Cacng5	Mab21l3	Npm1
Lrrk1	Gne	Mir124-2hg
Syt12	Tctn3	Grik1
Nckipsd	Fa2h	4930591E09Rik
2810408A11Rik	Sil1	Ppm1h
Prr14	Mthfd1l	Gclm
Romo1	Pola2	Mdrl
Bcar1	She	Mos
Cdca3	Tmprss13	Lrrc18
Zfpm1	Gak	Mtus2
Cbfa2t3	Srp68	Trmo
Actr5	Ttf2	Uqcrb
Dnph1	Zbtb17	Tnfrsf1b
Calb2	Alg1	Gcdh
Txnrd2	Krtcap3	5033428I22Rik
Mrgbp	Pgm2	Pls3
Det1	Banf1	Hand2
Letm2	Tmem180	Mir3081
Manbal	Pvrl1	Ptprz1
Zmat5	Atat1	Bclaf3
Clcn7	Rnf222	Zfhx3
Cldn23	Hist1h3c	Gm12866
Sf3a2	Usp30	Mir101c
Zbtb45	Cpt1a	Gm4861
Aaas	Elmo1	Klrb1b
Rasd1	Msrb2	Zfp518a
Ankle1	Tspyl3	Cacna1b
Dner	Tnk2	Tmco1
Nfix	Cope	Nsmce3
Tango6	Svs5	Prph
Nrxn2	Agrn	Mir6394
1110017D15Rik	1700125H20Rik	Avpr1a
Psen1	Eif3g	Gm3636
Cep89	Lig1	Zfp688
Capn5	Taf6	Crispld2
F2	Eif4g3	2021-03-11
Dct	Cacna2d3	Adgrl4
Dus1l	Cux1	Ndufs7
Espn	Creb3l2	Dusp7
Cadps	Rptor	Olfr373
Tcp11	Snap47	Qrsl1
Slc27a1	Vps39	Ilf3
Ubc	Extl1	Reln
Cutc	Cox15	Zfp64
Tgfb1	Traf3ip1	Rpl26
Reep2	Mus81	B230208H11Rik
Fmnl1	Itfg2	Bhlha9
Adgrb1	Ctcfl	C77080
Dhx30	Rabl2	Cers6
Ddx39b	Hspb7	Slc24a3
Ddx27	Snhg10	Mmp16
Hs6st1	Gm2a	Mir291a
Fntb	Ece1	1700001F09Rik
Bckdhb	Nubp1	Mrps26
Ssbp4	Ints1	Klrb1c
Plekhg4	Dpp3	Gga3
Gmppa	Shpk	B230303A05Rik
Lhx8	Jph3	Wsb1
Camkk2	Scyl1	AW146154
Eef2k	Syk	2610005L07Rik
Tbc1d2	Rims3	Mir7213
Zfp324	Lama1	Slco6d1
Smo	Fanca	Dpyd
Tbata	Xaf1	Tbc1d14
Elf3	Pygb	Tbc1d4
Arl4d	Gsdmd	Srprb
Mtcl1	Cpne2	Siah3
Fus	Mxd1	1600020E01Rik
Rhou	Htatip2	Pbk
Crtc1	Rnf208	Spry2
Rnpep	Dtx4	Strip1
Slco3a1	Polr2l	Mir8110
Axin2	Arhgef1	Pifo
Pknox2	Map4k2	Kcna4
Spg7	Poldip2	Trim72
Csf2ra	4833415N18Rik	Camta1
Ddx54	Asrgl1	Nodal
Ap1m1	Gipc3	Ddit4l
Snx29	Fzd1	Ovol2
4930432K21Rik	Tpcn1	Mkks
Manba	Csdc2	Grin1
Ccdc124	Sec31b	Htr4
Thoc5	Gtf3c1	Nfatc2
Ddrgk1	2610318N02Rik	Uba1
D2hgdh	Plcd3	Gm32885
Ranbp10	9430020K01Rik	Fam118b
Nup85	Cacna1h	Rbpj
Prss12	Tcf19	Thoc2
Arrdc2	Tkfc	Armc12
Arid1b	Proser3	Cdc20
St8sia1	Mybpc3	Tmem170
Krba1	Tbc1d30	Hlx
Fam181b	Taf12	Emp3
Kcna6	Crtc3	Gmppb
Pdxk	Dtd1	Mthfd1
Adamts15	Atp6v0e2	Cnot9
Alad	Nisch	Gm10754
Sema5b	Aasdh	Galnt7
Arl10	Tigd3	1700026F02Rik
Trmt61b	Osbpl7	Mir692-3
Acsf2	Slc38a10	Kcnt2
Cxxc5	Ano1	Il12rb1
Adck1	Plxnb1	Elmod3
Acss1	Tldc1	D8Ertd738e
Tex261	Entpd6	Atp10d
Mdga1	Plekhm2	Sos1
Heyl	Neurog3	Vps26c
Ttc7	Tbkbp1	Mitd1
Ston1	Serpina3c	Olfr774
Adora1	Scn2b	Cenps
Gm5091	Pde6d	Pou4f2
Ccdc8	Esyt1	H2afy
Zfhx2	Uhrf1	Vezf1
Runx3	Ccdc114	Txlnb
Dtd2	Nadsyn1	Zp4-ps
Cpne5	Kctd2	Khdc1b
Ptprf	Slc25a48	Slc16a8
Pipox	1190002F15Rik	Nphp3
Car7	Svep1	Olig1
Cdyl2	Tead3	Rell1
Plekhg1	Sall2	Epdr1
E2f2	Cyb5rl	Copb1
Hist1h2bp	Sdc3	Lhfpl5
Snph	Shisa6	Vat1
	Vamp5	Apol7d
	Paox	Cldn10
	Cndp2	Frmpd4
	1500009C09Rik	Pla1a
	Ocel1	4930441H08Rik
	Rnf144b	Trim23
	Dmrtb1	Gm10244
	Pigs	Pik3r1
	Asic4	Mbd1
	Scara3	Zfp975
	Fbln7	Irx2
	Cyb561	C130060C02Rik
	Panx1	F630040K05Rik
	H6pd	Gm4710
	Slc25a34	Leo1
	Pxylp1	Gm10745
	Xrra1	Afdn
	Retsat	Morf4l1
	Zfp512	Sgcz
	Ulk3	Nradd
	Rcor2	Dock10
	Cgn	Adcy1
	Myo7a	Agps
	Rexo1	B4galt3
	Copg1	Plekhj1
	Dennd3	Kat7
	Fam109b	Lima1
	Hsd17b10	Smim8
	Wipf3	Emilin2
	BC021891	Cdc45
	Ly6k	Brf2
	Gas7	Gm10532
	AU022751	Slc35f4
	Nt5dc2	Fam98b
	Gprin1	Mvk
	Pgbd5	Hnrnpdl
	Ring1	Alkal1
	Plekhg3	Itgb3bp
	Neurl4	Mettl2
	Ldoc1l	3300002P13Rik
	Stk32c	Pkp3
	Plod1	Ndrg4
	Pcif1	Dbx1
	Rhbdd2	Efna5
	Lrrc75a	Tdh
	Kcnj5	Bst2
	Fbxo17	Pan2
	Pigq	Zfp668
	Trim52	Popdc3
	Zglp1	4933417G07Rik
	Snord104	Tnpo2
	Pvrl2	Larp1
	Caskin2	Frg1
	Arrb1	Gm27217
	Mthfsd	Rabggtb
	Acox3	Rad51c
	Rufy4	Exo5
	Igfbp5	Fibcd1
	Hdac6	Dusp27
	Zfp786	Mir3093
	Afap1	Mir6379
	Col17a1	Fzd2
	Zfp629	Sod3
	Pcdh12	Mir1970
	Fbxo21	Arhgap6
	Gypc	E130311K13Rik
	Dap3	Mul1
	Klhl30	Mgat4c
	Zfp319	Runx1
	Cdh15	Speer3
	Zfp768	Abhd8
	Lrrc73	Nfyb
	Iqce	Tubb4a
	Ap2a1	5330413P13Rik
	Angel1	Mff
	Pofut1	Tomm20
	Helz2	Gm14325
	Vtn	Gm2083
	Zfp414	Ino80
	Pbxip1	Tomm7
	Ift140	Skor2
	Lamc3	Zfp74
	Pmis2	Sec61g
	Kif22	Midn
	Slc45a4	Plxna2
	Tmem59l	4933422A05Rik
	Pkn3	4930453N24Rik
	9130011E15Rik	Tekt4
	Tomm40l	Vmn2r-ps54
	Sh3pxd2b	Fam178b
	Tbc1d16	Gm28626
	Prkcg	Cryga
	Stk25	Cyb5d2
	Tpm2	Pde1a
	Cyp11a1	Ereg
	Trpt1	Slc10a7
	1700001C19Rik	B9d1
	P4ha2	Apela
	Tgm2	Tom1l1
	Ovol1	Zmym2
	Ets2	Ptgr2
	Msh5	Vegfc
	Adcy3	Syt3
	Pomk	Upf3a
	Tomm34	Gm13648
	Irf9	Cd109
	Rabep2	Kif21a
	Ift172	Trappc4
	Pias3	Cdipt
	Anpep	Zfp882
	Tor4a	Clca4b
	Mrvi1	Sf3b1
	Gtpbp2	2310040G24Rik
	Slc29a3	Tmem154
	Mov10	Mat2b
	Rspo4	Igsf11
	Prmt7	Itpripl1
	Lipe	4933402J10Rik
	Gata4	Cdk19
	2610507I01Rik	Pcdh9
	Irak2	Tlcd1
	Slc25a20	Tigd5
	Chrd	Mapk8
	4930579K19Rik	Nt5e
	Lsm6	Camk2a
	Chpf,Obsl1	Mtus1
	Oas1a	Lrrc31
	Dbnl	Rabif
	Anapc5	Celsr3
	Ptchd2	Msx3
	Mea1	Fgfr1
	Itga9	Cln8
	Snrpc	Abcb8
	Dusp8	Olfr982
	Ext2	Hhat
	Mbtps1	Trpm3
	Arhgef40	Zfp518b
	AA465934,AI450353	Shf
	Otud6a	Dennd1b
	AA467197	4930447C04Rik
	Zfp523	Rsrc2
	Tbc1d10c	Hook2
	Stat5b	Mapre2
	5430402O13Rik	Six4
	Trub1	Tmem38a
	Adssl1	Lztr1
	Dpep3	Lox
	Ablim1	Xkr5
	Cd164l2	Srgap2
	Ubac1	Aga
	Mrpl54	Tmc3
	Zfp672	Cpe
	Kif13a	Cd34
	Sgsh	Itch
	Clasrp	Esrrb
	Arhgap33	Irgm1
	Gramd2	Ifitm3
	Shq1	Zfp13
	Crat	Htra4
	Fsd1	Shox2
	Gpr55	Olfr1065
	Camkmt	Rnf167
	Tubg1	Dio3
	Wfdc6a	Stmn1-rs1
	Arfgap2	Hist1h4a
	Dph7	Foxg1
	Mansc1	Ppp2r5c
	Notch3	Cdkl1
	Cux2	Lrrc7
	Lrpap1	Parpbp
	Wdr24	Myl12b
	Rpl3l	Tns2
	Tbx6	Nudcd2
	Parvb	Sema3d
	Tuba3a	Eapp
	Kcnt1	Spata22
	Ndufs6	Zfp658
	Col22a1	Naip7
	Hdhd3	Mettl15
	Galnt6	Asf1b
	St6gal1	Gabra2
	Prox2	D1Pas1
	Myo18b	Prmt8
	Tspyl2	Knstrn
	Tdp1	Plvap
	Pcsk6	Fam49a
	Trap1	Atxn2l
	Svil	2810404M03Rik
	Cacna2d2	Pqlc1
	Abl1	Rimbp3
	Mgl2	Tepp
	Plxnb2	Mir6407
	Cnnm2	Rgs20
	Urgcp	Sp5
	Mmp2	Tmem45a
	Dis3l2	Pprc1
	Bcas3	Mfhas1
	Pwwp2b	Fbxo3
	Pacs1	Zfp275
	Rassf2	Clic4
	Dgki	E330011O21Rik
	Cyth1	Fam149a
	Lsm14b	Dmac1
	Ngef	Zfp704
	Syngr4	Matn2
	H2-Ab1	Disp2
	Prpf31	Cnot1
	A430005L14Rik	Sybu
	Casp8	Mrap2
	Mterf4,Pask	Rraga
	Trim26	Zmynd8
	Pctp	Hsd17b3
	Lrp1	Psmc5
	Islr2	Sesn3
	Synpo	Alg2
	Kif21b	Spop
	Tnni1	Gm36595
	Tbc1d9b	Hspd1
	Tcf23	Bmper
	Srcin1	Ccdc191
	Rab36	4930578N18Rik
	Plekha6	Mcm7
	Nmnat3	Gm30606
	Xrcc1	4930487H11Rik
	Mxra7	Nrsn2
	Skiv2l	Soga3
	Apoc2,Apoc4,Apoc4-apoc2	Hist1h3b
	Adgra2	Isyna1
	Recql5	Sinhcaf
	Hoxb8	Negr1
	Adcy9	Rpl17
	Slc44a4	Thoc1
	Dchs1	Map4k3
	Abcb9	Tpbg
	Car11	Stag1
	Gale	Uchl5
	Rab19	Tex264
	Tpra1	1700020G17Rik
	Sap30l	Ing1
	Smtn	Tiam2
	Slc16a3	Dera
	Olfml3	Vmn2r90
	Fam163b	Tnrc6a
	9530082P21Rik	Myom2
	Ky	Cdh9
	Thnsl2	Plppr5
	Cables2	Pard6g
	Fgd1	0610009B22Rik
	Cspg5	Brinp1
	Rgp1	Cerkl
	Ccdc28b,Iqcc	Gm6793
	Tinf2	Mir6769b
	Myl4	St3gal2
	Nabp2	Mrpl12
	Tsfm	Tulp4
	Agap3	AI429214
	Mvb12b	4930505K13Rik
	Tmem177	Exosc6
	Wdr31	Ccr1
	Lzts3	Fen1
	Slc4a3	Api5
	Zfp316	Gnat3
	Arhgap27	Elmo3
	Tnfaip8l1	Gm10416
	Rnf26	Fndc3b
	Lrrc75b	Itga11
	Vav2	Pawr
	Rps6ka2	Mmp23
	Mgat5b	Mir8120
	Grk6	Piezo2
	Rnft2	Cdh1
	Gm166	Rps26
	Asic1	Chadl
	Sgsm3	Prss42
	AI854517	Syndig1
	Nrbp2	Slc35f3
	Rnf144a	Arglu1
	Dgat1	Mfap3l
	St8sia5	Gap43
	Mgat4b	Cfap61
	Chst10	Grem1
	Smarcc2	Mir1199
	Ncor2	Clcn3
	P2rx7	Tmem208
	Fzd10	Has2
	Slit3	4430402I18Rik
	Myo18a	Fam98a
	Dmrtc2	Fanci
	Parp10	A330008L17Rik
	Gm128	Mcph1
	Dennd1a	Nalcn
	9430015G10Rik	Ambra1
	Snrnp25	Calr3
	Stk16	Rbm34
	Atp9b	Pard6a
	Arhgef11	Platr22
	Plcg1	Mup4
	Ap3m2	Rftn1
	AA986860	Dse
	Rasl12	Alox5
	Meaf6	Pou4f3
	Sh3bp5	Gm28453
	Galnt18	Tssc4
	Arhgef4	Lmx1a
	Tssc1	Cftr
	Sh3bgrl3	Cd59a
	Prdm11	Gsg1
	Dnaaf5	1810026B05Rik
	Elmo2	Lmna
	Ppp4r1l-ps	A330074K22Rik
	Mast2	Chmp2b
	Tmem79	Capn2
	Ppm1f	2010010A06Rik
	Dhx34	Psme3
	Aebp1	Cd79a
	Prkcsh	Arl4a
	R3hdm2	Mir6336
	Adpgk	Gm20110
	Zscan25	Tspan11
	Ndst2	Clock
	Unc93b1	Csnk1e
	Aqp5	Crb2
	Smarcd1	Dscaml1
	Syt7	Adam6a
	Gnb4	Neurog2
	Gm5294	Slco4c1
	Src	Ripk4
	Wfdc9	Madd
	Fam122a	Entpd5
	Tbcd	Scnn1g
	C8b,Dab1	Pth2r
	Trappc9	Nkx2-6
	Hist1h3a	Gm2381
	Gaa	Ccdc39
	Col6a6	Hint3
	Srrm4	Fmn1
	9030624J02Rik	Nkx1-1
	Slc39a11	Flt3l
	Gja5	Polr2a
	Hgsnat	Plin3
	Dpf1	Cldn34d
	Ankrd13a	Arfgef1
	Plec	Brinp3
	Baiap3	Tesk1
	Vmn1r53	Rab11fip1
	1500015A07Rik	Lgalsl
	Sptb	Pex2
	Slc44a2	Rab3c
	Exoc7	Gadd45b
	Mthfr	Hbq1b
	Dnm2	Pop5
	Pfkm	Gm16582
	Gpc4	Cdc14a
	Edn3	Cntnap5a
	Hotairm1	Gm7932
	Nfic	Fam124b
	Tcn2	Jund
	Osbp2	Ppil3
	Rcsd1	Cfap126
	Psap	Rprd2
	Art1	Ophn1
	Gripap1	Filip1l
	Rhpn1	Cdh8
	1700037H04Rik	Mrps31
	Txnrd3	Tfcp2l1
	Scnn1a	Taf10
	Bola1	Pde3b
	Mafa	Pes1
	Cmpk2	Foxd2
	Slc39a5	Tcerg1
	Nlgn3	Npcd
	Fam132b	Sgcd
	Hist1h2bj	Ocln
	Zfp446	Klf9
	Tmem8b	Mir1195
	Nsl1	Rnf122
	Abcc1	Zfp949
	Evc	Pik3c3
	Stxbp2	Cdadc1
	Scube2	Srek1
	Ptk2b	Vill
	Wnt6	Hist2h4
	Cntfr	Rffl
	Cyth2	Lrr1
	Maml3	Gdf6
	Nipsnap1	Sgms2
	Trerf1	Cwc27
	Gm20767	Celf5
	Cracr2b	Mir290a
	Zc3h7b	Ncs1
	Telo2	Mcl1
	Mutyh	Wdtc1
	Vangl1	Gins3
	Sfxn3	Dnajc13
	Rfc5	Chka
	Adgra3	Gm30223
	Itprip	Mrpl42
	Gfra4	Spata4
	Rom1	Pfkfb3
	Daam2	Gabrr2
	Atn1	Olfr1116
	B4galt7	Rhobtb1
	Gcn1l1	Cbr4
	Nuak2	Nsmce4a
	Osgep	Gar1
	Map3k4	4930528A17Rik
	Otof	Phf5a
	Zfp784	Zfp811
	Cox8c	Calcrl
	Itga10	Wee1
	Pax8	Cplane2
	Smtnl2	Sox2
	Stac2	Anxa10
	Dguok	Anks1b
	Spred3	Dnase2a
	Tmem25	6030440G07Rik
	Plekha7	Gdf15
	Grik4	G630064G18Rik
	Tcp11l1	Ror1
	Zfp212	Xpo6
	Spsb4	Flnb
	Mrpl15	Rilpl2
	Gm8579	Rpap3
	Fzr1	Tmem135
	Cby1	Limch1
	Cd177	Cnot2
	Ptrh1	Gm36229
	Slc2a10	Ncf2
	Pgap3	Fignl1
	H2-Q4	Irak1bp1
	Ift122	B4galnt1
	Ctnnbip1	Prr5l
	Pex11b	Setd1b
	Haus8	1110038B12Rik
	Cdk5rap1	Tmx3
	5430416O09Rik,A630077J23Rik	Dpagt1
	C1qtnf2	Cemip2
	Guk1	Armh3
	2310036O22Rik	Lonp2
	Aif1l	9130024F11Rik
	Sec14l2	Platr30
	Gm15800	U2surp
	Zfp777	Zfp958
	Wdr11	Lgmn
	Slc17a7	Zfp369
	Frrs1	Tmem184b
	Necap2	Drd3
	Sart1	Dlc1
	Cdh23	Skap2
	1600014C10Rik	Cdk5rap2
	Btbd19	C920006O11Rik
	Ccdc65	Vmn1r235
	Sncb	Lin28b
	Gstm4	Gm20939
	Tmem184a	Smim7
	Ergic1	Lmnb1
	Ncapd2	Pax3
	Dgkq	Fam199x
	Gsg1l	3110009F21Rik
	Mecr	Gm5627
	Peg13	Gm35073
	Itfg3	Gm14124
	Pml	Tbl1x
	Car12	Nfat5
	Marcksl1	Acsm3
	Vti1a	Traf5
	Mroh1	Rps4l
	Park7	Akap7
	Gnpat	Foxa1
	Bcan	Cntnap2
	Zgpat	Vat1l
	Hbb-b2	Gm10037
	Clstn2	Gm10324
	Map1a	Trim25
	Rec8	Nell1
	Btbd6	Tbck
	Lurap1	4930555K05Rik
	Cbx6,Npcd,Nptxr	Chrnb3
	Smagp	Glt1d1
	Aldh4a1	Cpxm2
	Zfp689	Tbc1d1
	Sars2	Ank2
	Rtel1	Fxyd6
	Plekhg5	Kat6a
	Rnf123	Poteg
	Tekt2	Anxa4
	Agap2	Sult2a8
	Ppp1r1b	Kif18b
	Sobp	Tuba3b
	Jagn1	Gtpbp3
	Hapln3	Sorbs2
	Wdr62	Wnt2b
	Coasy	Mxd3
	Crabp1	Vmn1r227
	Dvl3	Gfod2
	Prdm9	Vwc2
	Oat	Nono
	Nbas	Sdhaf4
	Fads6	Gid8
	Aars2	Slc7a12
	Apbb1	2021-03-03
	Sp7	Mirt1
	Hmox2	Agfg2
	Mcf2l	Fgf4
	Sidt2	Med30
	Lcmt2	Lrch1
	Hormad2	Mir704
	Vash1	B3galt2
	Snx19	Gm20597
	Pced1b	Tmem230
	Lrwd1	Rgs18
	Aifm2	Lrrc74a
	Faah	1700017J07Rik
	Lrsam1	Agbl3
	Myh14	Bambi-ps1
	Nkd2	Mcub
	Serpina3f,Serpina3g	Tafa2
	Gm8615	Dnajc24
	Ttc34	Slc25a46
	Klhdc4	Vwa8
	Gys1	Rasgef1a
	Dffa	Rpl10
	Smarcd2	H1f0
	Celsr1	Lrrc9
	Oas1c	H2-M3
	Mmp14	Trpc1
	Unc5a	Gsn
	Hps6	Rpp21
	Man1b1	Chmp4c
	Gart	Atp6v0d1
	Anapc13	Pisd-ps1
	Cntnap1	Abca1
	H2-Eb1	Ccnd3
	Pnpo	Npffr2
	Garnl3	Hilpda
	Nhsl1	Ak7
	Fam65b	Hist1h1d
	Acot2	Ripor1
	Fhod1	Sigmar1
	Zfp61	Six3
	Ttc39a	Mir3962
	Lrrc45	Mecom
	1190007I07Rik	Wdr12
	3010026O09Rik	Morn3
	Phf8	Cd244a
	Scara5	Arhgef10l
	Serpine2	1810013L24Rik
	Itgb5	Tmem126b
	Marveld1	Alkbh2
	Ngfr	Slc38a9
	Adcy2	Trir
	E330009J07Rik	Slc25a21
	Slc22a17	Ddx41
	Sel1l3	Atoh1
	Cyp4f14	Lasp1
	Tfr2	Prg4
	Zkscan4	Cngb3
	Plac1	Vti1b
	H2afj	Gorasp2
	Fbln2	Tmem9
	Tonsl	Btc
	Rasa3	Kcmf1
	Spata5l1	Sec62
	Omp	Tfpt
	Trim54	Myb
	R3hcc1	Bckdk
	Nsun5	Artn
	Tspan18	4930552P12Rik
	Adsl	Gm5914
	Rasal1	Rps23
	Arsb	Mmachc
	Repin1	Olfr95
	Fuk	Plcxd3
	Pld6	Htr1a
	Klhdc8a	Fndc3a
	Dnah1	BC030500
	Gab2	B230307C23Rik
	Rhbdf2	Pla2r1
	Odf3l2,Shc2	0610040J01Rik
	A330035P11Rik	Prl2c2
	Nags	Ptprj
	Slc46a3	Gm8624
	Ltbp2	Foxd3
	Slc44a3	Shisal2a
	9930104L06Rik	Haus1
	Ucp2	Samm50
	Trim7	Ugt2b34
	Vstm4	Cox7c
	Slc48a1	4930557F10Rik
	Slc52a2	Gnai1
	Snrpa	Olfm4
	Lhpp	Cd302
	Coq9	Apmap
	Pik3r2	Gm26994
	Nat9	Nmnat2
	Ctc1	Plekhs1
	Mmp17	Actrt2
	Tmem200b	Grik2
	Aldh2	Zfp960
	Evc2	Erfe
	Bbs1	Mycn
	Pih1d1	Tsc22d1
	Ficd	Olfr161
	Adgrb2	Ppp2r2a
	Nav1	Slc44a5
	Agt	Upk1a
	Ap1b1	Klf1
	Aim1l	Prss35
	Slc29a4	Galnt13
	Rmnd5b	Pcdh10
	Pcsk1n	Edem2
	Cul9	Btaf1
	Bhlha15	4930444M15Rik
	Lingo1	Ly86
	C2cd4c	Cpne1
	Tle2	Rps3
	Scrib	Dlx5
	Plcb3	Plcb4
	Nova1	Qars
	Dysf	Slc37a4
	Tmem8	Dgkg
	Lmnb2	Prag1
	Cabp1	Fbxo15
	Scd2	Celf4
	Hist1h2bc	Dnm1
	Nsg1	Lamtor5
	Gm4890	Cep120
	Gss	Dyrk3
	Pank4	Gyg
	Qsox2	Zmat4
	Tmem104	Nkx2-5
	Ppp1r12b	Vmn2r67
	Ercc4	Top2a
	Gal3st3	Cr2
	Mblac1	Mkx
	Letmd1	Defa21
	Psmf1	Gm5346
	Dlgap3	Sfrp5
	Col8a2	Serbp1
	Strn4	Mnx1
	Zfyve19	Ppfibp2
	Gfra3	G530011O06Rik
	Fam58b	Zdbf2
	Chd3	Bcas2
	Itpk1	Dnah8
	Lrrc8d	Zc3h15
	Ints5	Terf2ip
	Flrt1	Nvl
	Hdgfrp2	Ssc4d
	Mtl5	4930520P13Rik
	2310015A10Rik	Clpp
	Dll3	Tpm4
	Pxdn	Fmn2
	Nmb	Tmed1
	Pigt	Nup98
	Pabpc1l	Gm36221
	Zfp579	Vmn2r126
	Tspan17	Ncoa1
	Itpkb	Epha6
	Shisa8	Zfp600
	Ilkap	Pdlim3
	Lpin3	Gramd1c
	Engase	Dynlt1b
	Klc3	2500002B13Rik
	Cemip	Trat1
	Iqsec1	Tead4
	Nudc	Znrd1
	Erbb2	Trhde
	Cdc25a	Chl1
	Acss2	Usp40
	Gpam	Myo10
	Fech	Ttk
	Oraov1	BC031181
	Med9	Arhgap42
	Lrrc48	Pglyrp3
	Mta1	Susd2
	Tmem229b	Ush1g
	Mpped1	Ccnb1ip1
	Cant1	Dach1
	Rgs12	Pspc1
	1110008P14Rik	Abhd2
	Nthl1	Atp6ap1l
	Col6a1	Vav3
	Gyltl1b	Fam214a
	Kif26a	Agbl1
	Cpne7	Vmn2r3
	Top3b	Slc35b4
	Apeh	Mtf2
	Man2b1	Cfap44
	Fam105a	Mal2
	Cdr2l	Klhdc7a
	Tfap4	Slc25a36
	Ccdc181	Zfp84
	Cchcr1	Tacr2
	Foxj2	Phf3
	Fchsd1	C430002N11Rik
	Map2k5	Smarca5-ps
	Coro2b	Rdh13
	Timeless	Tmem30c
	Abca3	Lipc
	Cmc2	Hcn1
	Evpl	Rprl1
	Anks6	Abcb10
	Efnb3	Arhgap1
	Zfp385b	Ubb
	Col4a4	Dctn4
	Cdk16	Herpud1
	1700028I16Rik	Pcmtd1
	Adamts16	Slc26a1
	Megf8	Olfr697
	Tbl3	Mex3c
	Mrpl37	Usp44
	Adcy7	Rbm20
	Matk	Lpar1
	Lmod1	Rbx1
	Pak6	Usp10
	Katnal1	Mamstr
	Prickle4,Tomm6	Igsf9
	Zfp541	Tsc1
	1700001O22Rik	Slco5a1
	Parp3	Psma1
	Gdnf	Zfp970
	Kcnd1	Gm21814
	Rdh12	Mapk4
	Alyref2	Cdc7
	Arhgdig	Csrp2
	Tmem101	Ddx51
	Gpd1	Mir1956
	Necab3	Prrg4
	Prpf40b	Ncam1
	Syce1	Nudt4
	Ehbp1l1	Dmrt3
	Mif4gd,Slc25a19	Polr3f
	Zfp956	Zc3h12c
	Unk	2610044O15Rik8
	Prrc2b	BC006965
	Ubiad1	Gm14139
	Lrrn2	Sox3
	C130074G19Rik	Hgf
	Ccnd1	Col1a1
	Chst15	Sec11c
	Zfp41	Akain1
	Iqsec2	B4galt4
	Nav2	C430042M11Rik
	Sox8	Igf2bp2
	Tm9sf4	I0C0044D17Rik
	Tsr2	Eif4a2
	Gemin4	Oscp1
	Ptp4a3	Chgb
	Acad9	Efr3a
	Tep1	Pdcd6
	Slc2a9	C330024D21Rik
	Col18a1	Gfod1
	Gna11	Slc35f1
	Hrk	Ccdc113
	Aarsd1	Dnajc19
	Elp3	Dusp11
	H2-T22,H2-T9	Fhdc1
	Hexdc	Adamts19
	Defb42	Gpr160
	Kif1c	Gabbr1
	Phactr1	Mir28a
	Aldoc	Nasp
	Dpysl5	Sars
	Hcn3	Pdrg1
	Gm6268	Ankrd45
	Map6	Idh1
	Phf2	Hcfc1
	Nkd1	Arl5c
	Lsm7	H13
	Arhgef17	Ehd4
	Ehd3	Snx5
	Tac2	Ncam2
	Nf2	Avpr1b
	Rapgef3	Sae1
	Tcf25	Rasgef1b
	Eml1	Abcc12
	Myrf	Morc3
	Alpl	Pou5f1-rs5
	Psmb8	Mir674
	Mad2l2	A230051N06Rik
	Cc2d1b	6430503K07Rik
	Acsf3	Chac1
	Pdk2	0610040F04Rik
	Ddx56	Ddc
	Tln1	Gpr12
	Nek3	Lpl
	Hpse	Nrxn1
	Fam20c	Selenoh
	Alox12b	Stard6
	Capn15	Hmga2
	Neurl1b	Slitrk5
	Prr5	Slc39a14
	Tgfa	Hirip3
	Acta2	Gtf2f1
	Gas6	Ido2
	Drg1	Rbms1
	Dhx58	Zfp648
	Ncstn	Proser2
	Usp21	4933406G16Rik
	Pccb	Arhgef3
	Adck5	Adamts5
	Gns	Gm20498
	Eml3	Rprl2
	Kcnma1	Tfap2c
	Kdm4b	Fbxw9
	Tjp3	Srsf1
	Zfp282	Rnls
	Mfsd9	Hrc
	Unc13b	D330050G23Rik
	Ephb4	Zc3h10
	B020031M17Rik	Olfr291
	Als2cl	Prok2
	Tbx1	1700020L24Rik
	Aph1c	E130215H24Rik
	Pacs2	Kcnk9
	Mepce	Limd1
	Cdk5rap3	Lsm4
	Tm7sf3	Bzw2
	Syngr2	Nwd1
	Agbl5	Cdk7
	Arhgef16	Olfr267
	Calhm2	Spns1
	Ddb2	Ipmk
	Pxn	Inpp4b
	Palmd	Olfr94
	Casp7	Hnrnpa1
	Med27	Stox2
	Tk1	Taok3
	Fbrs	Zfp871
	Cfb	Actr6
	Pcx	Cog2
	Slc9a5	Ndufaf5
	Chga	Zfp804a
	Col16a1	Mir5625
	Brpf3	Ddn
	Kcnh2	Tbc1d9
	Bcap29	Cntn2
	Dgcr2	Phtf2
	Stra6	Zfp941
	Tmem44	Tpp2
	Zfp691	Sh3bgrl2
	Padi3	Rint1
	Ankrd52	5730507C01Rik
	Emilin1	Tmeff2
	Emc1	Traf3ip2
	Arhgap23	Bag6
	Doc2b	Hivep2
	Sh3bp1	Cdkn2c
	Tmcc2	4930526I15Rik
	Cidea	Cfap298
	Cbln4	Arsk
	Polg	Gm14305
	Ephb6	Il7
	Adamtsl2	Pdgfrl
	Lbh	Numbl
	Dagla	Fscb
	Rab6b	Foxp2
	Hs3st6	Pisd-ps2
	Abca2	1190028D05Rik
	Ybx2	Cdkl4
	Diras1	Mif4gd
	Gbgt1	Ccnh
	Hipk4	9330158H04Rik
	Apitd1	Rpl11
	Acy1	Adgrl3
	Glyctk	Gsx2
	Tmem199	Ube2ql1
	Slc52a3	Sphk2
	Zcchc3	Mphosph6
	6820408C15Rik	Mir181c
	Man2a2	Six6
	AA474331	Mir7240
	Ttll12	Tmprss11d
	Anapc2	Shld1
	Cul7	1700022E09Rik
	Tead2	Sh2d4b
	Fbrsl1	Eif3d
	Plekhb1	Enpp2
	Snrpf	1700025K24Rik
	Aldh1a7	Aqr
	Fam189a2	N4bp1
	Sema3g	Ntm
	P2rx4	Ccdc28a
	Rbck1	Cers3
	Cplx2	Alkbh1
	Gfra2	Map3k21
	Vars	Lmod3
	Samd14	Fgf14
	Rogdi	4930459L07Rik
	Plekho2	Gpr37
	Fam228b	Gphn
	Slc22a13b-ps	Pdp2
	D630003M21Rik	Rif1
	Msi1	Cldn1
	Cpt2	Kcnq5
	Prss50	Flvcr1
	Kcnk13	Gm14207
	5730559C18Rik	Snap91
	1700066J03Rik	Nav3
	Micall2	1700125G02Rik
	Dtx1	Sall4
	Pip5k1c	Cenpn
	Aldh3b1	Abcd4
	Tcstv1	Trmt10a
	Zdhhc4	2410141K09Rik
	Zkscan6	Dus2
	2310022B05Rik	Fam45a
	Cpsf1	Abhd17b
	Aifm3	Hoxb1
	Vps8	Frem1
	Ppp1r26	Slc17a6
	Cyp2d22	Pdxk-ps
	Mid1ip1	Ebf3
	Myh9	Slc38a7
	Lime1	Hist1h3f
	Tbx2	Plxdc2
	Ppapdc3	Egfr
	Smyd5	1700028K03Rik
	Eef1a2	Nrcam
	Frmd4b	Mpzl1
	Fbf1	Tubb6
	Tgfbi	Ier2
	Atad3a	Idh3g
	Rnf157	Gm3985
	Gal3st1	Trpc6
	Msto1	Glrb
	Pla2g6	Vps41
	Hpcal1	Pitx2
	Apba1	Arl14ep
	5730409E04Rik	Cdh11
	Cgnl1	Pigv
	Hspb1	Mir876
	Prkd2	Ranbp17
	Ube3b	Tet2
	Ntrk3	Msl2
	Glb1l	Mir6540
	Cry2	Kcnh5
	Col4a6	Cfap45
	Magel2	BC106179
	Mocs1	Sv2c
	Orai2	Adam33
	H1fx	Miga1
	Adgrg1	Nudt15
	Sdf2l1	Pop1
	Dym	Nlrp6
	Cep131	Srfbp1
	Ppy	Gm20268
	Wiz	Unc13a
	Ipo4	Snx15
	Slc6a17	Dpp6
	Fam198a	Rgs17
	Adam11	Btg2
	Rpap1	Fat1
	Ttc28	Mnt
	Dpysl4	Rab3gap1
	Zfr2	Mir7076
	Eefsec	Lmf2
	A330102I10Rik	Ptprg
	Dctn1	Hddc2
	Mt3	Ppp1r9a
	Flna	Gm5886
	Stoml1	Drosha
	Glb1l2	Stx4a
	Tenm3	Poldip3
	Furin	Sirt4
	Sept3,Wbp2nl	Gm32856
	Msra	Tmtc2
	Grik5	Prl2c4
	Fibp	Usp46
	Plbd2	Gm10336
	Mapk13	Clec14a
	Bloc1s5	Gm16675
	Sec16b	B3galt4
	Myl6b	B230311B06Rik
	Cd2bp2	Vezt
	Fbxw8	Nrg1
	Adamtsl1	Sp8
	Lrrc16b	Lmo2
	Nfil3	Tal1
	Actg2	Gab1
	Ace	Akt3
	Kdm4a	Gbx2
	Spata21	Pdlim2
	Zfp775	Ciao2b
	Noc2l	Mir703
	Pyroxd2	Eef1a1
	Epb4.1l4b	Galr1
	Mgat5	Nxph3
	Galnt14	Srp54a
	Rilp	Rpl30
	Nlgn2	Prpf6
	Crlf1	Grm7
	Kdm8	Smn1
	Grin2d	Ppm1a
	Dbn1	Rad51
	Vps33b	Fbn1
	Bud13	Hsd17b14
	Slc16a2	Npy5r
	Wdfy4	Gm9767
	Ogg1	Rangrf
	Birc5	Nrxn3
	BC017158	Arhgap40
	Dcaf15	LOC102634389
	Rin3	Prdm1
	D430041D05Rik	Trappc6b
	Dzip1l	Tasp1
	Foxn4	Tyrp1
	Gucd1	Nup133
	Sema7a	Prickle2
	Padi2	Kcnk12
	Fam46c	Nkx2-1
	Adrbk1	Vps18
	Brsk1	Erap1
	Tcam1	Apob
	Zhx2	Idh2
	1810043G02Rik	Wdr17
	Mlec	Mir297-1
	Galnt2	Mir466d
	Fam124a	Mertk
	Farp1	Gcm1
	Pitpnm2	Stam2
	Spn	Mob3b
	Ajap1	Psmc3ip
	Tsr3	Mir6896
	Suv420h2	Dhodh
	Rbp4	C030037D09Rik
	Eno4	Tll1
	Kctd13,Sez6l2	Itgb1bp1
	Fam19a5	Nanog
	Tulp2	Phldb2
	Spire2	Mgst3
	Tyk2	Gm1995
	Uhrf1bp1	Grm8
	Nelfcd	Npsr1
	Npr1	Stmn3
	Col26a1	Khdc3
	Kirrel	Smr2
	Mmp11	Asap3
	Adamts9	B2m
	Tmem206	Tex14
	Ftsj2	Cx3cl1
	Cecr6	Pimreg
	Aldh7a1	Naa11
	Pla2g2c	Dync1li2
	Mtx1	Pip5k1a
	Pdgfrb	Zfp612
	Cdc42ep1	Meiob
	Gpatch2l	Echdc2
	Hist1h2bn	Hmcn1
	Rfc2	Hacd4
	Iffo1	Gm9839
	Krt79	Vamp8
	Wt1	Ppt2
	Gulo	Cep68
	Pskh1	Acan
	Kansl3	Poc1a
	Kcnmb4	Lrp4
	Zswim8	Ackr3
	Rabl6	Anapc15
	Ccdc85c	Gm2516
	Hid1	A4galt
	Tchp	Pop7
	Samd1	Cuedc1
	Cpsf3	Mfap1a
	Plekhf1	Hist2h2bb
	Ighmbp2	Igfbp3
	1700088E04Rik	Gabra5
	Atpaf2	Nmbr
	Caskin1	Gm266
	Gpr108	Sptbn4
	Mrps2	Tpp1
	Jrk	Arhgap9
	Gipc1	Ubr4
	Smurf1	Mir1951
	Tmem151b	Atrx
	Rnf138rt1	Ankrd63
	Ydjc	Rn4.5s
	Rnpepl1	Zfp335
	4933404O12Rik	Acot4
	Casp9	Vac14
	Rad23a	Wfdc1
	Afg3l1	Amer2
	Gfm1	AA545190
	Micall1	Abt1
	A430078G23Rik,Arhgef18	Sult6b1
	Psme1	Slc10a4
	Rap1gap	Gpt2
	Ly6c1	Drd4
	Nynrin	Hs3st5
	Mfsd7c	Prrt3
	Zbtb39	Zbtb33
	Sox18	Mogat1
	Xab2	Camk2d
	0610009O20Rik	Mpped2
	Trank1	Fbxo8
	Triobp	Tma16
	Myo1d	9630001P10Rik
	Pde1b	Hist4h4
	Accs	Mri1
	Stub1	Olfr307
	4632415L05Rik	Ctdsp2
	Hmbs	Farsb
	Tbc1d10b	Gm16897
	Ccdc157	Csde1
	Myo9b	Ppp1r3a
	Ins2	Ago1
	Cars2	Kcnj10
	Lad1	1110002J07Rik
	Ncdn	Rgs22
	Prodh	Ugt8a
	Aplnr	Mir6376
	Dis3l	Ccdc85a
	Zfp692	Wbscr25
	Llgl1	Senp5
	Cand2	Dlg2
	Rpusd3	4930548K13Rik
	AU040320	Sox13
	Acot11	Apoo
	Mta3	Olfr1423
	Dtnb	Tdgf1
	Fmo5	Ppm1d
	Kcns1	Cwc25
	Dok1	Lrrc36
	P4ha3	Gpm6a
	Dnajb2	Unc5d
	Rspo1	Slc35g2
	Rgs3	Bdnf
	Sh3d21	Kcna10
	Map2k2	Calm2
	Vars2	Tgm1
	Haus4	Syt10
	Cabin1	Gm29684
	Dpm3	Nr5a2
	Coprs	Zic4
	Snx33	Il24
	Extl3	Aven
	Znf512b	Klhl34
	Art4	Ampd3
	Mark4	Grb14
	Cad	Foxi3
	Mlkl	9430078K24Rik
	Acot7	Aqp7
	Fam210b	Tmem131l
	Klc2	Cntn4
	Narfl	Sp1
	Pip5k1b	Gabrb1
	Zfp395	Ino80dos
	Adcy6	Ccdc36
	Eda	Ttc6
	Slc4a8	Micu3
	Fam189a1	Kbtbd13
	Lrp5	Naf1
	Adck3	9030624G23Rik
	Sema4f	Cdh5
	Gml	Gm13205
	Lrrc51	Dlgap2
	Ap4b1	Ttc39b
	Pomt2	Knl1
	Atp6v0a4,D630045J12Rik	4930534H03Rik
	Iqgap3	Ribc2
	Arid5a	Gid4
	Dhx16	Col8a1
	Mgmt	4930459C07Rik
	Large	Cth
	Sh3bp2	Zfp985
	Tns1	Sqstm1
	Ubxn1	Antxr2
	Dnmt3b	Sh3gl2
	Kank2	Gmip
	Zbtb42	Hmgcll1
	Slc4a2	Chchd5
	Cenpm	Abce1
	Klc1	Slc25a39
	Zdhhc18	Cyp2b10
	Tnfrsf19	Platr26
	Slc35c1	Slc1a3
	Pygo1	Dclk1
	Adamts14	Acss3
	Plcd1	Megf10
	Rab11fip4	Platr10
	Ctif	S1pr2
	Cep250	4930515L03Rik
	2021-09-08	Mir6380
	Cnp	Ndc1
	Rnmtl1	Zfp36l1
	Nprl3	Gnal
	Osbpl5	Zfp825
	Rph3al	Banp
	Tmem41a	Adamts18
	Vps52	Dph3
	Hip1r	Cxcr4
	Inpp5e	Pno1
	Mvd	A530053G22Rik
	Ccdc57	4930524C18Rik
	Dad1	Twist1
	Inpp5d	Zfp992
	Cadm3	Micu2
	Rab26	Klre1
	Lamb2	Vps4a
	Pex11g	Zfat
	Notch4	Nedd4
	Amigo1	Ccnt1
	Mei1	Rps5
	Bex2	Chd9
	Preb	Cbr3
	Arhgap22	Morf4l2
	Uqcc2	Glp1r
	Aoc3	Mocs2
	Nfya	Cox7a2l
	Etl4	Thap3
	Sema3b	Foxc2
	Tsc2	Snord70
	Eno1b	Mcc
	Robo4	Pcgf1
	Syce3	Clec4a2
	6330416G13Rik	Nanos1
	Clstn1	Ing2
	Bard1	Arhgap11a
	Jag2	Med1
	Agpat1	Apol8
	Ccdc149	Rnf121
	Hdc	Cyp2j8
	1700017B05Rik	Cdc23
	M1ap	Cers1
	St6galnac2	Kpna2
	Inca1	Fam135b
	Kif1a	Cdan1
	Kcnq4	Mir3106
	Atg7	2410021H03Rik
	Fem1a	Tacstd2
	Fbxw5	LOC105246506
	Smarcal1	Pank3
	Casq1	Myo9a
	2410016O06Rik	Fbxl19
	Acsbg1	Mir7227
	1700019G17Rik	Cklf
	Gdpd5	Cep162
	Nutm1	Mfsd6l
	Evl	Etv4
	Ppp6r2	H2-Q9
	Tyro3	Ldlrad3
	Pkig	Chek1
	Ltbp3	Gm15401
	Ttc38	Elp6
	Cysrt1	Calhm5
	Pomgnt1	Lats2
	Cog1	Hist1h3e
	2310067B10Rik	Nsd1
	Mrpl2	Taco1
	Lmntd2	Dapk3
	Gpr107	Pemt
	Klhl22	Phox2b
	Itgad	Snai3
	Stom	Aebp2
	9330102E08Rik	Igf2bp1
	Abcg4	Fam162b
	Slc7a8	Insl3
	Ap3s2	Prdm2
	Sntg2	Esco2
	Snx32	Ppic
	Fzd8	Pdk4
	Mrpl10	Mir5130
	Tnfrsf14	Rhoj
	Fam78a	Irf2
	Anxa6	Slco2a1
	Scrn1	Fgf3
	Dand5	Atf7ip
	Sdk2	Nlrp4f
	Bcar3	Slain2
	Nudt16	Txlng
	Map4k1	Vps35
	Gm37013,Gm38666,Pcdha1,Pcdha10,Pcdha11,Pcdha12,Pcdha2,Pcdha3,Pcdha4,Pcdha5,Pcdha6,Pcdha7,Pcdha7-g,Pcdha8,Pcdha9,Pcdhac1,Pcdhac2,Pcdhga1,Pcdhga10,Pcdhga11,Pcdhga12,Pcdhga2,Pcdhga3,Pcdhga4,Pcdhga5,Pcdhga6,Pcdhga7,Pcdhga8,Pcdhga9,Pcdhgb1,Pcdhgb2,Pcdhgb4,Pcdhgb5,Pcdhgb6,Pcdhgb7,Pcdhgb8,Pcdhgc3,Pcdhgc4,Pcdhgc5	Vmn2r85
	Llgl2	Cmc1
	Vps37b	Podxl
	C130046K22Rik	Zfp809
	Natd1	Tmem178b
	Npr2	Hnf4g
	Tulp3	Lilr4b
	Adamts8	Rgs7bp
	Prr12	Upp1
	Gm13119	Commd3
	Prss45	Col14a1
	Myo5b	Cfl2
	Fcho1	Tmem161b
	Inpp5k	Csmd1
	Pkd1	Flvcr2
	Stpg1	E030018B13Rik
	Man2b2	Dhx8
	Ebf4	Trim34a
	Ndst1	Pstpip1
	Cic	Gmfg
	A730017L22Rik	Arl15
	Hmx1	Clip4
	Park2	Dars
	Rasd2	Ppox
	Polm	Gata5
	Epn3	Cst3
	Brsk2	Avpi1
	Sohlh1	Jakmip3
	Mtss1l	Med11
	Cdc42ep4	1700027F09Rik
	Dip2a	Tmem256
	Trpc3	Gxylt2
	Coro2a	Nr2f1
	Slc12a4	Stambpl1
	Sox12	Aamdc
	Slc30a2	Slc6a6
	Chd5	Ndufaf3
	Rbks	Klf13
	Adcyap1r1	Rack1
	Fmod	Lrrn1
	Trio	Smarca5
	Sh3tc2	Dtwd2
	Ap3d1	Parp16
	Ciz1	Chordc1
	Stc2	Rps6ka1
	Gtf2i	Malrd1
	Lrch4,Sap25	Rnf40
	Frmd5	Mir7672
	Cacna1s	Hhipl1
	Smarcb1	1700125G22Rik
	Add1	Stk17b
	Hps1	Cpsf2
	Faap100	Prdx6b
	Col27a1	Ero1l
	Adcy5	Ank1
	Lamtor2	Cfap206
	Cdh3	Smcr8
	4931414P19Rik	Tsn
	Col6a4	Catsperd
	Rxra	Ccdc59
	Ppil1	Btbd17
	Wdr46	Gm16701
	Parm1	Lrrtm1
	Dgkd	Kif15
	Abi3	Atp6v1h
	Rara	Lce1k
	Tbc1d5	Rps3a1
	Cptp	Amotl2
	Zfp697	Lrif1
	Rmi2	Foxf1
	Sbf1	Cd55
	Glis1	A530032D15Rik
	Nfkbil1	Hspa9
	Soga1	Mfap1b
	Spry1	Asb16
	Pacrg	Chst2
	Clu	Kitl
	Mettl17	Abr
	Kif7	Cnnm1
	Hemk1	Scn9a
	Hdac4	Erbb4
	Gramd4	Dtnbp1
	Rft1	Bid
	Pold1	Sod1
	Rbakdn	Gm21190
	Mmrn2	Tnip1
	Ndufa10	Slc27a2
	Tle6	Sntg1
	Dmc1	Ythdc2
	Pfdn6	Nubpl
	Sirt6	Tmem14c
	Rgma	Gpd2
	Cln6	Gm20036
	Adra2c	4930529K09Rik
	Ppp1r16b	Btbd9
	Tmem108	Mir713
	Myh6	Gm31763
	Actn3	Utp23
	Wdr91	Ms4a5
	Cox5b	Cacnb2
	Ascc2	Lgals8
	Pnmal2	Sorcs3
	Ctsk	Kifc3
	Trim62	Sp110
	Zc3h3	Zfp169
	Fam188b	Cacng7
	Fbxo18	Mn1
	Bmp7	Vav1
	Rorc	Zfp808
	Chd1l	Flrt3
	Efhd1	Gm27162
	Eml2	Cngb1
	Trpm4	Dock2
	Psmb9	Olfr857
	Troap	Abca5
	Ubqln4	Utp18
	Fgf11	Msi2
	Tpcn2	Ak5
	Emilin3	Ell
	Gm9895	Akap12
	Crym	Rps6ka3
	4930524B15Rik	Mir130a
	Ppil2	Dync1h1
	Cyp11b1	4930455G09Rik
	Igtp	Naa10
	Nr5a1	Higd2a
	Klhl25	Plaa
	Vps37c	Eif3f
	Safb2	Cyp2d9
	Esx1	1700028M03Rik
	Faim2	Socs2
	Cep170b	Acnat1
	Rassf4	Gpr84
	2010107G23Rik	Gadd45gip1
	Ushbp1	1700020M21Rik
	Akap8l	Tesc
	Spag4	Ghsr
	Gpsm3	1700047A11Rik
	Chtf18	Btnl10
	Dhps	Smc2
	Inppl1	Mtss1
	Ccne1	Plk2
	Wfdc2	Tmod3
	D17H6S53E	Gdi2
	Mast4	Il17b
	Mamld1	Fam53c
	Mcrs1	Rap1gap2
	Ipo9	Zmym6
	Ubtf	Cd47
	Emid1	Bloodlinc
	Tnrc18	Leprot
	5730408K05Rik,Mir5136	Kdm6a
	Ccbl1	Epb41
	Plin5	Cd9
	Endov	Epha4
	Cdc42bpb	Pdgfc
	Slc25a18	Ism1
	Myh11	Dixdc1
	Nelfe	Rex1bd
	Clybl	Opa1
	Zfp746	Krr1
	Ppp2r4	Rap1gds1
	Radil	Get4
	Tubgcp2	Slc25a4
	Pmf1	Rgcc
	Pnkp	Pnp
	Them6	Adrb3
	Tgfbrap1	Sult1c2
	Cyp4f17	Rbm47
	Samd11	Rnf4
	Hk1	BC107364
	Apba3	Gbp3
	Hsf1	Itgb3
	Il10ra	Piwil1
	Fblim1	Csrp1
	Trp53rkb	Tbr1
	Unc45a	Rbpms
	Rnf31	Zbtb34
	Fbxl17	Impa2
	2900041M22Rik	Pim1
	Uqcc3	Zfp24
	Stat5a	3110082J24Rik
	Ccdc61	Cltc
	Cep164	Slc6a15
	Cdh24	Kcnk15
	St6galnac3	Ptrh2
	Szt2	Gm16159
	H2-Q7	Gm20743
	Rfxank	Gm5796
	Rhd	Il15
	2021-09-09	Pnpla6
		Rims2
		Ednra
		Tppp3
		Kcnj11
		Clgn
		Zfp563
		Sfxn5
		Kalrn
		Ddx19a
		Cntn3
		Tmem120b
		Rora
		Mir6388
		Rbm39
		Hecw1
		A830018L16Rik
		Cdk18
		Dlat
		Zfp715
		Rab3gap2
		Ccdc126
		Tomm20l
		Aadat
		Zfp462
		Gpha2
		Mpv17
		Gm16136
		Stpg2
		1700095A21Rik
		Lefty2
		Prpsap2
		Akt1
		Slc25a41
		Mgst2
		Cdkn1a
		Dph6
		Olfr478
		Sh3bp5l
		6820431F20Rik
		Lrp2
		Prdm5
		9130015A21Rik
		Sco1
		Zfhx4
		Mettl5
		Mir6411
		Tbl1xr1
		Atp6v1d
		Pcbp2
		G0s2
		1700042G15Rik
		Mir582
		Ect2
		Epha7
		Uqcc1
		Slc1a1
		Tor1aip2
		4933430M04Rik
		Hspa13
		4930555B11Rik
		Heatr6
		Kif20a
		Fam228a
		Impg2
		Zfp846
		Dmrta1
		Sec24d
		Hars2
		4930571O06Rik
		Zfp981
		Gm805
		Hsdl1
		Cactin
		Pmpcb
		Cyp20a1
		Olfr658
		Trim71
		Scn3b
		Ip6k2
		Neu4
		Ddx39
		Tial1
		Maats1
		Zfp345
		Crh
		Cxxc4
		Hnrnpm
		Hist1h2be
		Mc4r
		Abcb5
		Tnrc6c
		Lamtor1
		Bsph2
		Gpr19
		Dync1i2
		Shmt1
		Oplah
		Timm10b
		Cetn3
		Olfr1339
		Neurl1a
		Plcb1
		Ctcf
		Tmem87a
		Gm19990
		Bmp2
		Tmem117
		Ttc8
		Snapc5
		Robo1
		Fmc1
		5031425E22Rik
		Pvt1
		Rpl7l1
		Steap1
		Cldn5
		Stk38
		Neurog1
		Tjp2
		Mir383
		Ube2b
		Gca
		Pde7a
		Ttc12
		Dsc3
		Slc5a4b
		Dnajb5
		Gm15706
		Daam1
		Gm5415
		2410137M14Rik
		Cobl
		Ezh1
		Twf2
		Pdzrn4
		Lrp11
		Hpcal4
		Acer2
		Cct4
		Vps51
		Atxn7l3b
		Fance
		Tatdn3
		Tmpo
		Rnps1
		Bub1
		S1pr1
		Kif16b
		Actb
		Itga4
		Sox6os
		Snx17
		Zbtb43
		Mir3471-2
		2010320M18Rik
		Rpp25
		Spanxn4
		Zdhhc13
		Gm21188
		Ndufa13
		Dgcr6
		Gdf5
		Mir346
		Pmaip1
		1700110C19Rik
		Gm5089
		Fam174b
		Bivm
		Senp7
		Gli3
		Casc4
		Ap1g1
		Dph1
		Tbc1d15
		Ramac
		Mir6936
		Cacna1a
		Rbfox2
		Abra
		Tspan14
		Zfp407
		Spag7
		Dus3l
		Capn13
		Mgrn1
		Fbxo33
		Dlg4
		Thrap3
		App
		Fam43a
		Gpr180
		Zfp937
		Ift52
		Atp6v1a
		Plk1
		Gm15910
		Dynlrb1
		Esyt3
		Minar1
		1700015G11Rik
		Gm28881
		Insc
		Cct5
		Pld1
		Hdac5
		Selenow
		Isl1
		Fah
		Sox17
		Ate1
		Basp1
		Rnf7
		4933428G20Rik
		Ap1s3
		Grin2c
		Zfp239
		Snx6
		Gdap1
		4833420G17Rik
		Hikeshi
		Commd6
		Gm35496
		Slc46a1
		Wars2
		Dido1
		Gabrb3
		Ndufb2
		Cfh
		Tex44
		Rtbdn
		Rnu7
		BC039771
		Tmem107
		Rerg
		Rpl35a
		Csnk1a1
		Psme4
		Adamts2
		Eif3e
		Gm14327
		Sirt5
		Aim2
		Ccdc69
		Mir1929
		Sgo2b
		Dsg2
		Csnk1g1
		Mb21d2
		Smim27
		Mtmr7
		Zfp119a
		Ctdp1
		Skida1
		Rpl10l
		Igll1
		Zc3h12a
		Polr1a
		Pcyox1l
		Rbm8a
		Hcrtr2
		Psmg4
		Fgfr1op
		Ctsc
		Lurap1l
		1700125H03Rik
		D230017M19Rik
		Tmem45b
		Pcdhb1
		Ctla4
		Use1
		H2-Q6
		Gm5468
		Mospd3
		Jmjd4
		4930447K03Rik
		Ldhd
		Slc7a1
		Psen2
		Dpysl3
		Alg6
		Gemin2
		Ifitm2
		Car13
		4930556M19Rik
		Mrpl34
		Lsm5
		A330049N07Rik
		Ptprc
		Zfp709
		Gpr150
		Twistnb
		Samd12
		Nkx3-2
		Pcdhb20
		4930523C07Rik
		Olfr339
		Zfp954
		Snx10
		Slc10a2
		Mug-ps1
		Wdr20rt
		Tubb2a
		Dbt
		Gabrg3
		Gm21119
		Lrrn4
[truncated: 285 more rows]
