# Supplementary material for: Analysis of chromatin accessibility in p53 deficient spermatogonial stem cells for high frequency transformation into pluripotent state
Source: Cell Prolif. 2022 Feb 4;55(3):e13195. doi: 10.1111/cpr.13195 (PMC8891552; doi:10.1111/cpr.13195)
Supplement: Supplementary file 10 — Table S7 [file CPR-55-e13195-s002.xlsx]

## Sheet: Sheet1
overlap（265）	RNA_down（2449）	ATAC compact（1662）
Stxbp5l	Itm2a	Sergef
Ermp1	Mtmr10	Wnt11
Arl6	Dhx9	Scn5a
Arhgap35	Cep290	Tmod1
Mex3b	Scaf11	1110012L19Rik
Sox4	Nudt11	Nrsn1
Utrn	Katnbl1	Capzb
Tnpo1	Pkia	Dnajc21
Vcan	Dio1	Pcdh1
Wls	Rybp	Akr1e1
Cep76	Trmt5	Plaat5
Med14	Lrig2	Npy
Tmem106b	Phax	Blvrb
Ssr3	Alg11	Atp6v1c2
Rpph1	Mcpt2	Mir3072
Zzz3	Cept1	Tmem38b
Ginm1	Ino80d	1700001L05Rik
Mdm1	Spty2d1	Ttll11
Pon2	Zdhhc23	Psd4
Ddx3x	Tchh	Ntrk2
Zfp521	Hprt	Max
Dpyd	Triqk	Grm4
Nkrf	Zfp58	Gm13238
Syne1	Acsl4	Myo1b
Ankib1	Utp20	Spaca7
Nup153	Ggh	Sspn
Zbtb10	Ddx52	Shkbp1
Pak3	Mllt10	Gm45915
Dmtf1	Slc25a53	4930554I06Rik
Thoc7	Sowahc	Axl
Srek1ip1	Trap1a	Scn7a
Asf1a	Tmed8	Mosmo
Crim1	Pcdh8	Slc15a1
Lin54	Gm41	Inhbb
Pi4k2b	Snx24	Nos1
Zfp281	Ppp4r2	Cdk6
Zmym2	Irs4	Nol4l
Tjp1	Bbx	Bdkrb1
Rlf	Cnot4	Miip
Ncoa3	Ncoa4	4930567K20Rik
Cul4b	Arhgap29	Ppp1r37
Znrf2	Meg3,Mir1906-1,Mir770	Mir378d
Klf6	Coch	4930548G14Rik
D1Pas1	Pnpt1	Armcx2
Ptpn12	Tmem184c	Gabra1
Zfp936	Sgk1	Kit
Chd7	Arl5a	Kcnc1
Dnajb4	Zfp113	1700102H20Rik
Mef2c	Dock11	Ccdc71
Bmp8b	Spag9	Pou5f2
Bmper	Cbfb	A930016O22Rik
Usp42	Hba-a1,Hba-a2	Ccdc42os
Map4k3	Cd209c	Usf3
Dcun1d4	Lect1	Cxcl13
Phf6	Ccp110	Mir193b
Fundc1	Dmrta2	4930482G09Rik
Zfp65	Rbbp6	Ctbp2
Pawr	4921524J17Rik	Smyd2
Pxdc1	Plp1	Gm17767
Mfap3l	Hbegf	Xk
Zfp449	Selt	Tent2
Fnip1	Atad5	Bcl6b
Akap17b	Gpr156	Fgg
Prkaa1	Fnbp4	Slc25a33
Fam107b	Ubr3	Sh3bp4
Arfgef1	4930570G19Rik	Gm7168
Bet1	Nsa2	Ocrl
Bbc3	4930503L19Rik	Chrdl2
Ier3ip1	Peg10	Hist1h1a
Gabre	Malat1	Thumpd2
Asphd2	Timp1	Cops9
Dazl	Gbe1	Mir3099
Map9	Sct	Dab2ip
Zfp488	Larp7	Tns3
Calcrl	Casp12	Gm14486
Plaur	Wdr3	Ptpru
Bach1	Baz1a	5730488B01Rik
Slc38a3	Lyst	Dst
Deptor	Cmtr2	Metrn
Cpm	Myo5a	H2-Q10
Zfp369	Ppig	Plekhb2
Top1	Rragb	4930455B14Rik
Fam133b	Zfp558	Slc31a1
Gm10324	Nr6a1	Tshz2
Rassf8	Btbd7	Tgif2
Pum2	Cpd	BC052688
Zfand6	Rasa2	Tnks1bp1
Zfp583	Eed	Rgmb
Enpp4	Cggbp1	Lyg2
Ddx4	1190002N15Rik	Mboat1
Igf2bp3	Mpv17l	Gm6787
Alkbh8	Zfp277	Zfp326
Dok5	Atp6ap2	Grik3
Zbtb1	Ep300	Stxbp5
Fut8	Alms1	Uqcrb
Strn	Rn45s	Abcc9
Zfp52	Map2k3os	4732491K20Rik
Lrrc8b	Llph	Snx18
Wnt2	Zfp472	Lrfn4
Klhl29	Sema3e	Rcc2
Kif5b	Eif2s3x	Rdh10
Fxr1	Cpeb4	Mir7050
N4bp2	Rbm48	Begain
Rab11fip2	Caprin1	Tmem150cos
Bzw1	Lamc2	Acot10
Apc	Cdkl2	Kctd15
Nab1	Mdm4	Pmp22
Lsm14a	Mrpl1	C3ar1
Rpgr	Tmem181b-ps	Ccdc30
Tmod2	Fas	Taf6l
Tab2	Mybl1	Mtpap
Rspo2	Nexn	Gm3636
Gtpbp4	Trim24	Rbm43
Zfp729b	Pf4	Phf10
Ube2w	Rnf168	Nab2
Ankrd17	D130020L05Rik	Galnt12
Smarca5-ps	Arfgef3	Sipa1l3
Slc8a1	AF251705	1700128F08Rik
Cped1	Ankrd49	Gprin3
Casd1	Cox7b	Zbtb17
Ncoa7	Npm1	Ext1
Pdp1	Cartpt	1700123M08Rik
Dlgap1	Rbm25	Meg3
E030030I06Rik	Cep63	Ppp4r1
Flt1	Trnt1	Taf1b
Pbrm1	Nup210l	Ldah
Gapvd1	Ero1lb	Ralyl
5730507C01Rik	Rfwd2	Gpr3
Hivep2	Crtam	Trpc4ap
Adgrl3	Fam221a	Mir5114
Rsph3b	Klf7	Mchr1
Itsn2	Lars2	Cacng2
Tph2	2210018M11Rik	Osbpl1a
Slc39a10	Gtse1	Prr15
Rap1a	Snap29	Cabp7
Kpna1	Pls3	Ggcx
1700030C10Rik	5730455P16Rik	Morn1
Cbln2	Zhx1	4933409F18Rik
Zim3	Runx2	Tmem212
Tmtc2	Upf2	Ttc9b
Rassf6	Stag2	B4galnt4
Bptf	Brwd3	Gm10654
Kansl1	Map2	Mtmr3
Braf	Heca	Diaph3
Tubgcp5	Sh3glb1	Gadd45g
Mtm1	Tfb2m	Ceacam18
Hey1	Fancl	Tbc1d14
Erap1	Zfp518a	Mfsd12
Purb	Rfx3	Col9a3
Socs5	Spred1	Arsa
Pla2g4a	Lemd3	4933400F21Rik
Ccser2	Dimt1	Bmp2k
Flrt2	Rbm12b1	Chaf1b
B2m	Nufip2	Asgr2
Zfp780b	Tab3	Adgrl2
Bend7	B3galnt2	Smyd3
Prlr	Psmc6	Taf13
Igfbp3	Six1	Gabrq
Cetn2	Adgrl4	Phyh
4930470H14Rik	Nus1	Nfatc2
Zbtb33	Zfp935	Pdgfa
Nipbl	Zfp760	Uba1
Fam76b	Mr1	Rbpj
Gm364	Ms4a6c	Tsen34
C1galt1	Atp7a	Gjb2
Tspan2	Sesn2	Gemin8
Hace1	Stam	Cdh2
Amot	Wdr78	Dhdds
Zfp451	Pag1	Erich4
3300002I08Rik	Prkci	Mfsd2a
Nptx1	Zfp260	Oas1b
Rbms3	Ghr	Chsy1
Nr3c1	Suv420h1	Chmp4b
Slc38a2	Gm1564	Pomc
Mark1	Rpl26	Copg2
Aebp2	Cav3	Glis2
Klf4	Sgk3	Zfp467
Zeb1	Tanc2	Zfp236
Ildr2	Nmd3	Cyp2b13
Cmtm8	Cers6	Wdr41
Agtpbp1	Gm14436,Gm8923	Dipk2a
Osbpl3	Fmr1	Jph3
Kitl	Cebpg	Capn3
Afap1l1	Otud6b	Tmem86a
Crebbp	Gng11	Mxd1
Rps6ka3	Mbtps2,Yy2	Gstt3
Olfr856-ps1	F2r	Dyrk1b
Socs2	Rb1	H2afy
Plk2	Yes1	Gm10421
Scfd1	Fem1c	2610042L04Rik
Tmem130	Zmym5	Vezf1
Zswim6	Ube2g1	Olig1
Krr1	Zfp961	Arhgef1
Rbm47	Wsb1	Trib2
Gk5	Tmem47	Gm6583
Mllt3	Fastkd2	Asrgl1
Rora	Ms4a6d	Dnaaf3
Zfp160	Wdr47	Mtr
Sugt1	Nusap1	Gm15638
Eya1	Rbm15	Vil1
Slk	Cyp1a1	Dmwd
Prdm5	Jak2	Cacna2d1
Tcf4	1700020I14Rik	Cldn10
Clic5	Sms	Necap1
Tbl1xr1	Zik1	Nrtn
Sos2	Elavl2	Mir7668
Mier3	Gm1821	Smoc2
Capza2	Trim72	Acot1
Trim71	Zfp617	Mir203
Rnf139	Ovol2	F630040K05Rik
Zfp874b	Ssfa2	Smarcd3
Fbxo11	Sat1	Acrbp
Tnks	Abca6	Skint10
Actr2	Sp4	Apbb1ip
Bivm	Usp9x	Alkbh6
Rapgef2	Zfp386	Afdn
Psmd1	Timm9	4921511I17Rik
Smc3	AW549877	Bri3
Spp1	Stk38l	Fthl17f
Frmd6	Kmt2e	Cda
Sbf2	Srp19	Fryl
Hao2	Thoc2	Fads2
Sf3b6	Pdcl3	Entpd6
Cav1	Man1a2	Zfp389
Fam163a	Tspan12	Eps8
9930021J03Rik	Ctdspl2	Tbkbp1
Lrrfip1	Xlr	Fyb2
Mir99ahg	Slco4a1	Txndc8
Ptx3	Bmi1	Matn1
Cdc42bpa	Rnf146	Gm11837
Ccdc50	Ddx26b	Kctd2
Gm21119	Peg3os	Fam50b
Hnmt	Rabgap1	Wwc1
1700025G04Rik	Chd2	A330023F24Rik
Ift88	Cacnb4	Efna5
Tmbim4	Galnt7	Gm6578
Smarcad1	Smarca1	Dip2c
Zkscan8	Nxf2	Ndrg2
Noc3l	Bclaf1	Snapc4
D1Ertd622e	Ss18l1	Men1
Zfp938	5530601H04Rik	Gm23450
Wac	Crb3	Il17rb
Anp32e	Fam178a	Larp1
Vcam1	Sos1	Catip
Zfp85	Pon3	Ctf1
Atp8a1	Acsl3,Utp14b	Hes1
Lmbrd1	Folr2	Zbtb7c
Trim2	Cd79b	Fndc4
Shroom3	Arl5b	Rere
Zmym4	Mitd1	Tshz3
Nlrp4c	Nxt2	Sod3
Dnajc3	Zcchc6	Mir378c
Rnf6	Zfand1	Mgat4c
Nol11	Tmem205	Gm3286
Peg3	Slc16a8	B3galt6
Zxda	Rell1	Dmrtb1
Zfp946	Irak3	Nccrp1
Usp31	Sltm	Pigs
Ptp4a2	Ell2	Ftsj1
Steap4	Zfp97	Eri3
Ptprd	Gm8801	Skor2
Pan3	Copb1	Lrrc4b
Mkln1	Robo2	Gm715
Dusp4	Ccnc	Sec61g
Gm10406	Bdp1	4933422A05Rik
	Fnip2	Golm1
	Klhl24	Caly
	Etd	Smyd1
	Jade1	Psmg1
	Trim23	Gm45927
	Abi3bp	Clmn
	1110059E24Rik	Mterf4
	Pik3r1	Clip1
	Nktr	Best1
	Fpgt	Lpar3
	Luzp1	Mir152
	Phospho2	Lgi2
	Jtb	4930581F22Rik
	Ints8	Mir7094-1
	Ctla2b	Tmem154
	Tnfaip8	Robo3
	Myef2	Mrfap1
	Luc7l3	Mrs2
	AV320801	Zfa-ps
	Gcnt1	Ndufb4
	D330045A20Rik	Enpep
	Ift80	Rps6kl1
	Agps	Grin2a
	Pds5b	Tgm3
	4932438A13Rik	Sox5os3
	Taf9b	Rtn4rl1
	Usp26	Mir6995
	Fyttd1	Mxra8
	Klf8	Tmem151a
	Tpsab1	Tdrd7
	Ccdc122	Zfp790
	Emilin2	Pigq
	Rps27a	Terb2
	Mrpl33	Chrna7
	Lix1	Mllt6
	Rpf1	Bin1
	Clpx	Ms4a13
	Tnfrsf10b	B3galnt1
	Itgb3bp	Slc6a11
	Has1	Gm32455
	Osmr	Odam
	Trem2	Zfp13
	Hfm1	Col9a1
	Serpinb1a	Umps
	Klhl13	Gsc
	Popdc3	Lrrc73
	Ccdc90b	Foxo6
	Pts	2900052N01Rik
	Fmo1	Ppp2r5c
	Frg1	Ntng2
	Rps6ka6	Dap
	Fap	Nmur2
	Ly75	Capn1
	Lgr4	Ndufaf6
	Tnks2	Mettl15
	Prpf38b	Rsl1
	Gm13051	Prmt8
	Tardbp	Tmem74
	Pgm2l1	Dicer1
	Riok2	Theg
	Pcna	Hck
	Metap2	Kcnv2
	Hectd2	Ap2s1
	Pfkfb2	1700001C19Rik
	Suz12	Msh5
	Serp1	Mroh2a
	Mff	Adcy3
	Ftx	Rgs20
	C630043F03Rik	Parl
	Postn	1700008K24Rik
	Gm14325	Nim1k
	Gm608	Prima1
	Ino80	Gemin7
	Blm	Clic4
	Naa25	Rab24
	Cald1	Creb3l1
	Tmf1	Dcbld1
	Ubr1	Utp11
	Alg10b	Cnbd2
	Zscan18	Fbxo41
	Jmy	Commd10
	Rps20	Dazap1
	Gm3002	Fam193a
	L2hgdh	Itga9
	Mfsd7b	Nhsl2
	Syt14	4631405J19Rik
	Psma3	Srrm3
	Gprc5c	Ripor2
	Cep57	Itgbl1
	Scai	Mir3965
	Ddx43	Zfp40
	Atf7ip2	Itpka
	Creb1	Prelid3b
	Crot	Myom3
	Ppm1k	Mcrip1
	Atxn7	Sema3a
	Ereg	Ablim1
	Efhc2	Pknox1
	2021-09-07	Rap2a
	Fgfr4	Zfp575
	Rwdd1	Ccnl1
	Nol4	Hoga1
	Grk4	Hist1h1c
	Snhg3	Zic5
	Arrdc3	Cerkl
	Pdcd10	Clasrp
	Slc26a2	S1pr3
	Tmed7	Pklr
	Cd109	Clip2
	Zfp933	Adra2a
	Kif21a	Atxn7l3
	Nek7	Neil3
	Tmem123	Gm7616
	Kctd12b	Rps26
	Mbtd1	Stard10
	Mettl4	Fam169a
	Ptpn4	Trim30d
	Itgb8	Adcyap1
	Zdhhc20	Shisa3
	Sclt1	Sult2b1
	Tec	Adgrd1
	4933413J09Rik	Fhod3
	Ankrd12	Fam98a
	BC003331	A330008L17Rik
	Zfp882	Lrpap1
	Fam8a1	4930579D09Rik
	Sf3b1	Ece2
	Neurl3	Abcg8
	Spon2	Dmbx1
	Pcdh9	Depdc5
	Cct8	Mki67
	Ly96	Lmx1a
	Dnajc10	Slc6a1
	Bbip1	Pcdh11x
	Ttc19	Rad51b
	Mapk8	1810026B05Rik
	Sdhaf3	Dmkn
	Nt5e	Hamp2
	Acbd5	Mccc1os
	Clec3b	Lmna
	Mbip	Sh3yl1
	Dennd1b	Psat1
	4930447C04Rik	2010010A06Rik
	Slc36a4	Anxa3
	Art5	Klhl33
	Esyt2	Speer5-ps1
	Dennd6a	Gcn1
	Stk26	Azin2
	Matr3	Carmil3
	Slc19a2	8430422H06Rik
	Six4	Akap4
	Ccl2	Fscn3
	Cntf,Zfp91	Adam6a
	Blzf1	Crisp2
	Abhd13	Cldn20
	Rps7	Kdm2a
	Plagl1	Svil
	Kif2a	Cldn11
	Pola1	Ccl28
	Gnl2	Rapgef1
	Pja2	Pde11a
	Umad1	Mir208b
	Crnkl1	4930488B22Rik
	Itch	Ccdc39
	Baz1b	Zfp438
	Zc3h6	Btbd11
	Irgm1	Urgcp
	Gorab	Pabpc1
	Tmtc3	Taf7l
	Dgke	Iqsec3
	Stil	2700054A10Rik
	Cdv3	Twist2
	Rwdd2a	Brinp3
	Prdx3	Usp11
	Zfp184	Bcr
	Arap2	Ggct
	Mrc1	Mir149
	Ctage5	9530052C20Rik
	Eif2s2	Pop5
	Prkar2a	Ift57
	Desi2	Slc1a6
	Hnrnpa2b1	Cntnap5a
	Gabra3	Phf19
	1110037F02Rik	Pctp
	Kcne1	Gm13286
	Zfp524	Cyp2f2
	Nudcd2	A630001G21Rik
	Eapp	Igsf10
	Mlh3	Med13l
	Lcorl	Klrb1
	Zfp799	Tapbp
	Xrcc4	Lypd11
	3110001I22Rik,Bfar	Lelp1
	Zdhhc17	Jazf1
	Plvap	Synrg
	Chm	Etv3
	Ppp2r3a	Klk11
	Phlda2	Uqcrfs1
	Adnp,Dpm1	Fbxw11
	Pqlc1	Gm30731
	Usp37	Airn
	Cnksr2	Stk10
	Atr	Alg9
	Dennd2c	Hspg2
	Egfl6	Rdh7
	Kdm7a	Atp9a
	Rai14	Smtn
	Spcs1	Mir5127
	Bbs12	Tfe3
	Cmpk1	Crkl
	Tmem5	Mir6918
	Stox1	Ucn3
	B630005N14Rik	Dvl1
	Ccar1	Gm4425
	Abracl	Krtap11-1
	Stxbp3	Cdk20
	Nfatc3	Sertm1
	S100b	Ulk4
	Zfp235	Rfk
	Arntl	Clip3
	BC021614	Pfkfb3
	Nat2	Ky
	Glis3	Thnsl2
	D830031N03Rik,Macf1	Gm29669
	Sema3c	Plin2
	Cnot1	Adgb
	Cyb5r4	Suds3
	Rad21l	Nacc1
	Picalm	Enpp5
	Itgal	Frmd4a
	Tceal8	Flnb
	Edrf1	Araf
	Exoc5	Tmem177
	Nrip3	Tef
	Zfp318	Aknad1
	Ptges3	Herc6
	Tmx1	Cemip2
	Pigf	Ebp
	Zdhhc21	Psmb5
	Maob	4930430F08Rik
	Slmap	Gm16793
	Kbtbd3	Otud7b
	Socs6	Rnft2
	Snhg11	4930543E12Rik
	Fam204a	Brd3os
	Rpl17	Aco1
	Thoc1	Foxk1
	A130010J15Rik,Irf6	Ofd1
	Tpbg	Rab23
	Atg10	Disp3
	Stag1	Mir6374
	Setd7	Hdac11
	Polk	Themis3
	Taf5	Fancc
	Zcchc7	Tbl1x
	Gm14295	Ncor2
	Mrpl32	Kcnf1
	Terf1	Mir6538
	Zc3h11a	Slit3
	Ms4a4d	Bcam
	Zfp874a	Inip
	Tnrc6a	Akap7
	Trmt10c	6030466F02Rik
	Zbtb41	Ntpcr
	Mdm2	Dmrtc2
	Iws1	Ccdc136
	Taok1	Myadm
	Fcho2,Tnpo1	Smco4
	Rbm7	Lmx1b
	Ncapg	Stk16
	Pcgf6	Atp9b
	Morf4l1-ps1	Zfp623
	0610009B22Rik	Col19a1
	Tax1bp1	Prox1
	Uso1	Neu1
	Pdpk1	Pogz
	Txndc9	Mfge8
	Pde5a	Ski
	Fgl2	Gm5099
	Gpcpd1	Ldha
	Vps13a	Hyi
	Api5	Ttc4
	Uba6	C530008M17Rik
	Smurf2	Notch2
	Clk1	Pdcd5
	Klhl11	4932438H23Rik
	Inhba	6720489N17Rik
	Nefm	Gm10466
	Far1	Gm4719
	Tlx3	Ankrd44
	Utf1	Zfp598
	Fign	Gnb4
	Son	Naglu
	Zufsp	Dcbld2
	Trim12c	Sfmbt2
	Cdh1	Vmn2r88
	Fam151b	Synj2
	Atf6	Majin
	Gin1	Mir7021
	Gm14420	Smad2
	Rpe	Tbc1d25
	Nbn	Txndc2
	Ptpn18	Pdzd2
	Arglu1	E130119H09Rik
	Sumo1	Prrxl1
	Erp44	Lrrc4
	Appl1	Rpp21
	Dnase1l1	Fbn2
	Clcn3	Fpr2
	Jmjd1c	Polr3k
	Cpne3	Sgip1
	Gtpbp10	Hgsnat
	Cspp1	Dpf1
	Tigd2	Ccnd3
	Zyg11a	Brdt
	Nalcn	Plec
	Ubxn7	Psg28
	Ccdc47	Slc31a2
	2200002J24Rik	U2af1
	Dse	Mrpl23
	Clp1	Slc44a2
	Gcnt2	Gm5136
	Rpgrip1l	Pitpnb
	Vstm2a	Edn3
	Tnc	Chpt1
	Osbpl9	Rp9
	Brip1	Mbp
	Tug1	Ckmt1
	Cftr	Gm13498
	Cd59a	Osbp2
	Lancl3	Gm4850
	Impact	Sgpp2
	Cdc14b	1010001N08Rik
	Amd1	Gm8883
	Chmp2b	Wdfy3
	Pet2	D030068K23Rik
	Sgtb	Zfp619
	Alox12e	Mir218-2
	Arid4b	Antxr1
	Car2	Rflnb
	Tmem62	Csk
	Sbds	Klhdc8b
	Lyz2	Maml3
	Trove2	Mir5626
	Spint3	Bicra
	Tmem245	Telo2
	Prpf4b	4921531P14Rik
	Tagap	Ubl4a
	Clock	Gata3
	Zkscan2	Gm17751
	Vps37a	1700057G04Rik
	Cep350	Zcchc4
	Mier1	Map4k4
	Zfc3h1	2410017I17Rik
	N4bp2l2	Gnai1
	Ncapg2	Ranbp9
	Fmn1	Pafah1b2
	Cyp7b1	Nmnat2
	Sytl3	1500009L16Rik
	Gabpa	Nde1
	Birc6	Grik2
	Strap	Foxk2
	2410127L17Rik	Zadh2
	Crbn	Mycn
	Samd9l	Nnat
	Zmat1	Gm32141
	Sh3kbp1	Fchsd2
	Rapgef5	Nufip1
	Pex2	Slc23a2
	Lgalsl	Ccdc169
	Dld	Foxn3
	Zfp367	Gm12887
	Nudcd1	Xrcc2
	Cdc14a	1700017G19Rik
	Taf7	Vps36
	Dnttip2	Celf4
	Ina	4931428L18Rik
	Calm1	Gm8579
	Ddx21	Ccdc121
	Filip1l	L3mbtl3
	Bmpr2	Gls2
	Hspa1l	Epb41l4b
	Haus2	Tmem91
	Lnpep	Gja3
	Tfcp2l1	St18
	Zfp606	Cdk5rap1
	Jam2	Ncoa1
	Tmem170b	Olfr516
	Supt16	1700085C21Rik
	Ints6	Rtkn2
	Hhipl2	Slc1a5
	Ace2	Gm3363
	Papd5	Lims2
	Pde3b	Zfp777
	Rpl7	Wdr11
	Tcerg1	Cdh23
	Setx	Lhx2
	Ocln	Ikzf2
	Klf9	BC048602
	Zfp949	Pou2f1
	Id4	Nod1
	Glce	Ergic1
	Gm1987	Drd2
	Cdadc1	Mir148a
	Srek1	Ackr4
	Zfp868	Hist1h1e
	Sgms2	Sptlc1
	Slc7a2	Clmp
	Tbc1d12	Tmem30c
	2510009E07Rik	Ralgps1
	Pabpc4l	Ptgfrn
	Senp6	Zfp994
	Cwc27	Otulin
	Gpr88	Bnc1
	Evi5	Plgrkt
	Tcl1	Nlrc3
	Vsig1	Pde1c
	Sirt1	Panx3
	Dnajc13	Nme7
	Hmgn5	Epb41l1
	Rbbp8	Aldh4a1
	Asun	Usp6nl
	2021-09-02	Mex3d
	Mrpl42	Aen
	Sycp3	2021-03-06
	Bnc2	Huwe1
	Hsp90b1	Prkd1
	Cbr4	Nrbf2
	Mospd2	Ncam1
	Medag	Nudt4
	Rmdn1	Ccdc6
	Ptcd3	3110070M22Rik
	Ddx5	Hand1
	Zfp811	Tafa5
	Ces2g	Dynlrb2
	Tex16	Fam120c
	Rpl39	Ppfia1
	Sox2	Smoc1
	Zfp944	Atp5o
	Itgav	Slc35f1
	2410124H12Rik	Dnajc25
	Gm4737	Armh4
	Ddx50	Klhdc4
	Prorsd1	Adamts19
	Upf3b	Rab14
	3830403N18Rik	Frk
	Trp53inp1	4930503F20Rik
	Cnot2	H2afy3
	Ar	Rimkla
	Tpmt	Hapln2
	Casc5	Ube2e2
	Snapc1	Tbcc
	B3gnt5	Meak7
	Dusp10	Abcc12
	Larp4	Sdhaf1
	Skiv2l2	Mir6239
	Tmx3	Ptger2
	Ints12	Nhsl1
	Man2a1	Sema5a
	Tm9sf2	Zfp61
	Eri1	Efna4
	C330027C09Rik	Ttc39a
	U2surp	Sstr1
	Plau	Vrk1
	Zfp958	Opn4
	Rap2c	Schip1
	S100a9	Pkdrej
	Gch1	Maml2
	Etaa1	Mtfmt
	Neto2	Ank3
	Synj1	Ccm2
	Fam126b	Entpd3
	Wfdc17	Marveld1
	Msc	Adcy2
	F13a1	Pak4
	Zfp770	Tirap
	Riok1	Arl14
	Ap5m1	Rprl2
	Zfp141	Tfap2c
	Slc22a23	Cyp4f14
	Slc10a6	H2afj
	Eif3a	Ciao2a
	Fam46a	Sbsn
	Trappc2	Zfp429
	Lin28b	Gm9926
	Gm20939	Prok2
	Samd4	Clstn3
	Fam199x	Rptoros
	Tbc1d32	Efnb1
	Atp11c	Tcof1
	Sft2d3	Ifitm10
	Zbtb26,Zbtb6	Abca9
	Krit1	Zfp804a
	Peli1	Klhl35
	Arfip1	Borcs5
	Aunip	1700055D16Rik
	Gm14124	Dusp9
	Ankrd26,Zfp9	Anapc1
	Nfat5	Zscan20
	Zfp59	Dock9
	Coq10b	Cenpa
	3110057O12Rik	Kcp
	Gtf3c3	Mrgpre
	Nrk	Kazn
	Itih5	Zfp334
	Ktn1	Fscb
	Npepps	Prob1
	Pros1	Slc46a3
	Ptbp2	Rab21
	Wdr37	Pisd-ps2
	Smchd1	Sppl3
	Mthfd2l	Phldb1
	Birc2	Rpl11
	Gnpda2,Yipf7	Anp32a
	Pnrc2	Ywhaq
	Gpr155	Runx1t1
	A230070E04Rik	Mphosph6
	Hltf	Ank
	Shoc2	Enc1
	Selplg	Camk2n2
	Hccs	Tmem200b
	Arhgef6	Hunk
	Ank2	Thrb
	Rprd1a	Nsmaf
	Kat6a	Abcc6
	St8sia6	Pdss2
	Adamts6	Fam83a
	Ssb	Pcdhac2
	Alcam	Actr3b
	Atxn3	Syt13
	0610010F05Rik,Pex13	4930459L07Rik
	Rnf180	Arpc1a
	Lamp2	4933429O19Rik
	Tdp2	Edaradd
	St8sia4	5430434I15Rik
	Phlda1	Mcu
	Ccrn4l	4921533I20Rik
	Pdcl,Rc3h2	Tmed10
	Ube2v2	Gm30214
	Ddr2	AU015836
	Mitf	Nova1
	Xrn1	Cd8a
	Bhlhb9	Sall4
	Arhgap32	Ppp5c
	Mzt1	1700010K23Rik
	Cplx1	Nsg1
	Prkd3	Thegl
	Cyp2j6	C1qtnf12
	Ccdc112	Gm2716
	Zbed6	4931440F15Rik
	Cul1	Zfpm1
	Prkaa2	Pdxk-ps
	Slc6a14	Rtkn
	Zfp131	Arf2
	D5Ertd579e	Cd209d
	Ulbp1	1110015O18Rik
	Avl9	Plxdc2
	Ppp2r5e	Clpb
	Elmod2	Slc30a1
	Zfp62	Ttc39c
	Zfp729a	Cdk5
	Slc25a46	D16Ertd472e
	Cox20	Gm8909
	Ttc14	9530026P05Rik
	Rdh14	Gm15939
	Morc4	Trpc6
	Trpc1	Mafg
	Zfp26	Chchd6
	Mrpl50	Vps41
	Ddx20	Gfra3
	Erbb3	H2-T3
	Itga8	Itpk1
	Crk	Lrrc8d
	Zfp869	Gm29681
	Hoxc13	Pcbd1
	Tyw5	2310015A10Rik
	Dkc1	Pxdn
	Abca1	Sohlh2
	Cmc4,Mtcp1	Armc2
	Tmem42	Gm34184
	Mapk10	4930440C22Rik
	Prtg	Rbms2
	Zfp292	Gm6994
	Raph1	E130307A14Rik
	Adcy10	Gatad1
	Saa3	Ctsf
	Meox2	Ilkap
	Cenpj	Fat1
	Azin1	Rhobtb2
	Golga4	Dab2
	Fam126a	Gm17359
	Pgrmc1	Scpep1
	Fcer1g	Mir694
	Ormdl1	Tfap2b
	Tmem68	Cemip
	BC021767	Cmtm7
	Zfp354c,Zfp879	Slc9a2
	1810013L24Rik	Gm10687
	Eif1a	Plce1
	Pdgfd	Hmgb3
	Cd36	Ipo5
	Tra2b	Usp46
	Rnf19a	Mir6356
	Nadk2	Gm13090
	Zfp655	Zbtb45
	Cog3	Rtn4rl2
	Gm7008	Snx7
	Dbf4	Mta1
	Zfp800	Kif26a
	Rsbn1	Ctnna2
	Trdmt1	Qpct
	Spcs3	Galr1
	Ube2q2	Arvcf
	Sec62	Sec24b
	Cox17	Arhgef5
	Pias2	Hrh2
	Hsf2	Rad51
	Gab3	Fbn1
	Dyx1c1	Crct1
	Erc1	Mark2
	Barhl2	Ube4a
	Ipo7	Mlycd
	Zfp955a	Porcn
	Ankrd55	Mep1a
	1810022K09Rik	Anks6
	Grhl2	Zfp385b
	Rev1	9830166K06Rik
	Zfp120	Polr1e
	Ppat	Tyrp1
	Cenpq	Lemd1
	Lysmd3	D930032P07Rik
	Fmnl2	Cd82
	3110052M02Rik	Ybx1
	Gtf2a1	Lmod1
	Fndc3a	Apob
	C77370	Katnal1
	Wdr43	4930474N05Rik
	Cdk13	Zfp541
	Pla2r1	Cyp2u1
	Rnf13	Mir466d
	Slc38a4	Ahdc1
	Ckap5	Sertad1
	Cntln	Rpn1
	Ankrd28	Arhgap31
	Fam111a	Adam26b
	Fkbp3	Fasn
	Mapk6	Vmn2r61
	Ppp4r4	Nfix
	Ttc33	Timp4
	Krcc1	Gm10677
	Usp8	Fut10
	Zdhhc15	Ctsz
	Fam208b	Npsr1
	Rbm44	A530021J07Rik
	Alox5ap	3200001D21Rik
	Rsl1d1	Zfp108
	1500017E21Rik	Gm13032
	Rnf2	Cox6a1
	Mei4	Zfp592
	Cd302	Map3k7cl
	Ptn	Sem1
	Acbd3	Pou2f2
	Igfbp7	Cstdc2
	1700112H15Rik	Mmel1
	Zfp960	Enox1
	Mir568	Tox2
	Fam161b	Tmem270
	Tspan6	Iqsec2
	Ppp2r2a	Nav2
	Pwwp2a	9430083A17Rik
	Mef2a	Sgcb
	Btaf1	2810032G03Rik
	Lhb	BB283400
	Reps2	Crmp1
	Sfn	Lmntd1
	Cd83	Rps14
	Med6	Pomp
	Rasal2	Ptpro
	Papd4	Pwwp3a
	Spin4	4930567J20Rik
	Usp1	4933427D06Rik
	Swt1	Gm266
	Mpp5	Gm12159
	Hsph1	Idnk
	Zfp280d	Spata16
	Dyrk3	Calcoco1
	Wdfy2	Ppp1r16a
	Zmat4	A730018C14Rik
	Anxa1	Phf2
	Osgepl1	Pptc7
	Top2a	Wfdc1
	Mkx	Ldhal6b
	Akap9	Zswim5
	Tsr1	Aplp2
	Nt5c3	Teddm1a
	Rapgef6	2610524H06Rik
	Serbp1	Nms
	Zdbf2	Liph
	Zc3h15	Zbtb12
	Nvl	Ythdf1
	Tro	Glb1l3
	Osgin2	Sec1
	Tktl1	Rapgef3
	Tpm4	Paqr5
	Gm14403	Os9
	Naa15	Gm15446
	Snhg6	Mir1963
	Fmn2	4930513D17Rik
	Nup98	AA465934
	Dynlt3	Nectin2
	Ly6g6e	Irf2bp1
	Gabpb2	8030442B05Rik
	Cdc37l1	Rcn3
	Cse1l	Cfap58
	9430018G01Rik	Pdk2
	Mdn1	Ddx56
	Ppp1r12a	Spag5
	Syap1	Zc3h4
	Nfib	Mterf1b
	Fcgr2b	D10Wsu102e
	Zfx	Tob1
	Rras2	Cnn1
	Neat1	Espn
	Rbm12b2	Neurl1b
	Lrrc58	Prr5
	Tmem60	Fgd2
	Ugcg	Nlrc5
	Klf3	Kcnj6
	Ttk	Miga2
	Ccnb1ip1	Krtap8-1
	Cst12	Cdc5l
	Ireb2	Gm3383
	Abhd2	2010300C02Rik
	Ccdc82	Pfkp
	Lif	Deaf1
	Arhgap18	Rcan1
	Tmsb4x	Tle1
	Cp	Heg1
	Mtf2	Smndc1
	Dyrk2	Tjp3
	Mob1a	Nr5a2
	Btf3l4	Dffb
	Eri2	Ctu1
	Ptp4a1	Polrmt
	Mios	Soat1
	Ogn	Foxi3
	Mal2	9430078K24Rik
	Gsk3b	Bap1
	Wnk3	Tff1
	Zfp84	Rai1
	Slc25a36	Plekho1
	Eda2r	Slc43a3
	Rbbp9	AI506816
	Sele	Actn1
	Rad50	Gm2897
	Il17rd	Arhgef16
	Igsf21	Ccdc84
	Hibch	1700003M07Rik
	Tceb1	Rtcb
	Vbp1	9030624G23Rik
	Dcaf13	2021-03-10
	Atp2c1	Dna2
	Gm17644	Cradd
	S100a8	Ltbp1
	Phf3	Cdh5
	Fancb	Fam110a
	Hbp1	C030034L19Rik
	Atp11b	Kcnk2
	Atg3	Glt8d2
	Secisbp2l	Slc2a12
	Lvrn	Zfp985
	Slc33a1	Pacsin3
	Prkcb	Gata5os
	Sub1	Fut9
	Serpinb6b	Slc10a5
	Nudt12	Brpf3
	Pcmtd1	Fbxo27
	Hebp1	Bcap29
	Icam1	Dmrt1i
	Mex3c	Cyp2b10
	Chst11	Gm15501
	Usp44	Nphs1os
	Cfap74	Tet3
	Mphosph10	Zbtb2
	Rmdn2	Mir3473c
	Brix1	Mir1941
	Tmem263	Fam240b
	Mospd1	Tmem44
	Syt1	Zfp691
	Kcnc2	Padi3
	Papolg	Capg
	Slc4a4	Mir6380
	Slc18a2	Asdurf
	Snx25	Zfp36l1
	Zfp931	Cnksr3
	Prrg4	Gm13889
	Rnf219	Zmiz1
	Cttnbp2	Hdlbp
	Ppl	Trpc7
	Zc3h12c	0610005C13Rik
	Spaca1	Stat1
	2610044O15Rik8	Mob2
	Fam13b	4930524C18Rik
	Ang,Rnase4	Nyap2
	Gm14139	Mucl3
	Sprr1a	Lbh
	Hgf	Dagla
	Vma21	Firre
	Dmxl2	Abca2
	Nabp1	Ybx2
	8030411F24Rik	4930425L21Rik
	Atf1	Tmtc1
	Smim13	Rcor3
	Eif4a2	4930593A02Rik
	Hdx	Zfp637
	Prkca	Tra2a
	Rpl31	Mir17
	Efr3a	Shank3
	Msl3	Cul7
	Uhrf2	Fbrsl1
	Gfod1	Svop
	Pigp	Mir466q
	Ltn1	Cplx2
	Lrrc1	Orm2
	Xpot	Traf3
	2810417H13Rik,Csnk1g1	Tent4a
	Gm13154	Hcn2
	Rnf128	Hs6st1
	Zfp719	6430628N08Rik
	Ercc6l	Mapre1
	Cbwd1	Stac
	Fam21	Tmem178b
	Kcnn2	Rhoq
	Ankrd45	Otud7a
	Adss	Ankrd13d
	Rps4x	Csmd1
	Rps24	Klhl20
	1700092M07Rik	Slc22a2
	Tceal1	Trim34a
	Morc3	Fez1
	Gm7694,Nos1ap	Tacr1
	Gm3893	Zdhhc4
	Pdik1l	Arl15
	Gal	Nova2
	Lpl	Zfp280b
	Pgm1	Ppp1r26
	Gm44	Amz1
	Xpnpep3	Map3k7
	Lum	Prokr1
	Zfp266	Nagpa
	Ncor1	Fer
	Mir6240	Myct1
	Pus3	Celf2
	Emcn	Mir691
	Rbms1	Lfng
	Il6ra	Rbm38
	Brca1	Rgs6
	Mgat4a	Cpne8
	Nucb2	Hpcal1
	Adamts5	Mon2
	Cpeb3	A730008H23Rik
	Pi15	Tex2
	Mtrf1	Kif26b
	Megf9	Cpa6
	Nampt	Ank1
	Ccz1	Ets1
	Ap3m1	Pip4p2
	Proca1	Ninj1
	Nop58	Igsf1
	Zfp568	Rae1
	Xpo4	Cops8
	Tia1	Rnf217
	Mansc4	Tshz1
	Thumpd1	Atxn2
	Pappa	Adgrg1
	Satb1	Smim4
	Prps2	Zfp507
	Esr2	Ppp1ca
	Oxct1	2900052L18Rik
	Irak4	Phc2
	Pias1	Gm21190
	Map4k5	Sntg1
	Cdk7	Nubpl
	Gm14326	Gpd2
	Elf1	Fam184a
	Wdr44	H2-K1
	Cnot7	Tenm3
	F3	Furin
	Phactr2	Ctnnd2
	Stox2	Unkl
	Zfp871	Kifc3
	Actr6	Tasor2
	Lhfp	Map6d1
	4933402E13Rik	Creg1
	Phtf2	St6galnac5
	Zfp941	Vav1
	Tpp2	Flrt3
	Cenpu	Pcp4l1
	1110059G10Rik	Akap12
	Asb3,Psme4	Nfam1
	Ggps1	Svopl
	Zfp595	Gldn
	Tma7	Fbxw8
	Tmeff2	Kctd10
	Mmgt1	Wdr60
	Hmmr	Ezr
	Topors	Mrps35
	Lpin1	Rilpl1
	Otud1	Nfil3
	Ddhd1	Fras1
	Lims1	5031425F14Rik
	Ttc3	Sorbs2os
	Dnajb6	Mpp7
	Gprin2	Zfp12
	Arsk	Egln3
	Cdk12	Isl2
	Ccdc141	Cdkn2aip
	Socs4	1700001L19Rik
	Tbc1d23	Rap1gap2
	Dnajb9	Cast
	Cep135	Galnt14
	Bmpr1a	Ckap4
	Chd1	Fpgs
	Cep192	Pcdh15
	Sppl2a	Zfp982
	Ccnh	Slc15a4
	Ift20	Bace2
	Cck	Golph3l
	Efcab12	Gpr137b-ps
	Kpna4	Gabrg1
	Lcor	Fam161a
	Six2	Slc25a4
	Polq	Wdfy4
	Enpp2	Dgka
	Pus10	Creg2
	Exoc6	Rin3
	Ptpn3	Tmem132d
	Nfkbiz	Pmvk
	Mrgpra6	1300002E11Rik
	Steap2	Zfp710
	Polr2k	Oprm1
	Fbxl22,Usp3	Hoxd8
	Tcf24	4930401O12Rik
	Dnaja1	Slc6a15
	Smek2	Mir6935
	Cenpk	Pabpc4
	Sgpp1	Irf2bp2
	1700066M21Rik	Scarna17
	Tmem63c	Zhx2
	Ubxn2b	Phpt1
	Rheb	Edn2
	Kat2b	Slc9a6
	Zfp110	Impa1
	Yipf4	Farp1
	Mfsd1	Hnrnph3
	Zfp763	Nlrp5-ps
	Mut	Pitpnm2
	Abi2	1700017L05Rik
	Dmxl1	Col15a1
	Fam84b	Ajap1
	Gldc	Epc1
	Zfp873	Zfp180
	BC027231	Slc2a6
	Pik3c2a	Zdhhc3
	Pdp2	Crybg3
	Dram2	Esrra
	Rif1	Cd200
	Myrfl	9330104G04Rik
	Snap91	Gba2
	Mbnl1	Ybx3
	Ppfibp1	Tor2a
	Gxylt1	Elf3
	Hat1	Cdc42ep1
	Atad2b	A230107N01Rik
	Gm10439	Kcnmb4
	Cdc27	Mgst2
	Atp5j	Insr
	Zfp60	Ddx24
	Mettl9	Pepd
	Ndufa1	Col11a1
	Ubxn4	Irx4
	Rab1	4930500L23Rik
	Zfp932	Atpaf2
	Cep57l1	Mir3966
	Trmt10a	Nid1
	Zfp248	Gm829
	Cd274	Rnpepl1
	Cbr2	Ubl3
	Fam45a	C130026L21Rik
	Cfap36	Mtcl1
	Klhl40	Parp6
	Aftph	Fhl1
	Arih1	Dmrta1
	Abhd17b	Rhou
	Kbtbd7	Wtip
	Cep83	4930571O06Rik
	Tmem33	Lrit1
	Maf	Cyp20a1
	Dcn	Vmn2r29
	Nfe2l3	Pin4
	Dis3	Dact1
	Nrp1	Psme1
	Slc39a8	Intu
	Ahctf1	Rap1gap
	2021-03-07	Crh
	Lypla1	Fads3
	Trip11	Xlr3b
	Zfp942	Wincr1
	Camk1d	Trank1
	Mbd5	Mrps24
	Sfrp4	Triobp
	Metrnl	Axin2
	Akap1	Bsn
	Tlr2	Slc39a1
	2210408I21Rik	Dync1i2
	Ltb	Tbx4
	Etohi1	Vegfb
	Chd6	Zfp991
	Ythdc1	Dnajc5
	Diap2	1600010M07Rik
	Jkamp	Pex10
	Rev3l	Hist1h4k
	Mynn	Bcl2
	Il1r1	Chd8
	Rnf24	Cdrt4
	Qser1	Oaz1
	Akr1c14	Gbx1
	Arl14ep	Fam3a
	Rictor	Steap1
	Adad1	Lratd1
	Adam17	Mettl14
	Idi1	Pck2
	Napb	Ffar2
	Zfp870	Gm20750
	Ifitm1	5430402E10Rik
	Paip1	Mir1971
	Tet2	4930529L06Rik
	Msl2	1700109K24Rik
	Sv2c	Slc35a4
	Srfbp1	Prpf19
	Dusp16	Sox11
	Phip	Rgs3
	Tsga10	Loxl3
	Hmgcs1	Laptm4b
	Gmfb	B230214G05Rik
	Zeb2	Gm16386
	Eif2a	Snx33
	Zfp189	Glrx5
	Slc26a7	Bcl11b
	Ndufaf2	Ndufv1
	Npat	Mark4
	Clec14a	Eno1
	Map3k8	Adam15
	Golim4	Fbxo40
	Zfp738	Klc2
	Hipk3	Fam210b
	Pla2g7	Zfp395
	Rock2	2700038G22Rik
	Klhl28	Coa6
	Serpini1	Slc9a9
	Gpbp1	Cdh12
	Yipf5	Gm15326
	Eif2s1	Pstpip2
	Klf12	Hopx
	Plcl1	Wnt5b
	Wasl	S100a10
	Tmc8	Zfp628
	Zfp322a	4930578E11Rik
	Apool	Gm20744
	Rp2h	Itgb4
	Uba5	Rasa4
	Trp53	Gli3
	Prpf40a	Ddr1
	Zfp433	Gm6345
	B230219D22Rik	Sh3bp2
	Hnrnph1	Dnal1
	Ccnb3	Fkbp1b
	Nox4	Zbtb42
	BC061195	Mab21l1
	Taf1	Tspan14
	Ndel1	H2al1j
	BC005561	1810055G02Rik
	Srp54a	BB123696
	Tead1	Scube3
	Tfpi	Plcd1
	Rpl30	Rex2
	Ttc37	Fam43a
	Naa20	9030616G12Rik
	Fam135a	Galnt17
	2010107E04Rik	Hist1h2ba
	Ccpg1	4930428G15Rik
	Cisd2	Plxnd1
	Fam92a	Pde4b
	Ms4a7	Pld1
	Pnn	Cnpy3
	Yipf1	Cps1
	Ppid	Synpo2
	Prdm1	Hip1r
	Trappc6b	Tmem74b
	Zfp939	Pabpc5
	Atp1b1	AI197445
	2610301B20Rik	1700112J16Rik
	Sh3bgrl	Slc43a1
	Eif4g2	Gdap1
	Ufm1	4921531C22Rik
	Agtr2	Enpp1
	Tdrd3	Ube2e1
	Vps13c	4930564D02Rik
	Zfp445	Ppp3r2
	Gtf2h1	Aptx
	Zfp119a,Zfp119b	Unc5b
	Klf5	Metap1d
	Npr3	Amigo1
	Lepr	Slitrk3
	Ccdc117	Mras
	Asxl2	Rerg
	Stard13	Grip1
	2310009A05Rik	Usp4
	Rps6kb1	Nkapl
	Ctss	Fabp4
	Gas2	Lgi4
	Phldb2	Sox5
	Acadsb	Cts3
	Polr3g	Zpld1
	Edem3	Adarb2
	Ppp1cb	Efcab11
	Ergic2	A730006G06Rik
	Uchl3	Gm44504
	Usp45	Mir5112
	Eif3j1	Dennd5a
	Ncapd3	D630024D03Rik
	Snx20	Kif1a
	Rpl5	Kcnq4
	Smek1	Fbxw5
	Zfp612	Akap11
	Dopey1	1700021F07Rik
	Gm5128	Speer2
	Pianp	Atp6v0b
	Topaz1	Keap1
	Fbxw7	Kcna6
	1110019D14Rik	AA792892
	Acvr2a	Tnik
	Ncl	Ccnq
	Plbd1	Phlpp1
	Rgs5	Asz1
	Dsp	Smad7
	3830406C13Rik	Slc7a1
	Tinagl1	Susd4
	Rsf1	Slc29a2
	Mfap1a	P3h3
	Cnrip1	Lama3
	Cacybp	Atg14
	Haus6	Grk2
	Ttbk2	A330049N07Rik
	Pfdn4	Yod1
	Rab8b	Evl
	Fam73a	Pdxk
	Ppp3ca	Nkx3-2
	Jrkl	B230217C12Rik
	Mest	Mirlet7i
	Atrx	Vwf
	Nedd1	Eif4enif1
	Fam171b	Slc10a2
	Galnt3	Scp2d1
	Rnf38	Vmn1r3
	Herc4	Wdr20rt
	Csnk1g3	Psd2
	Nipa2	Abtb2
	Zfp605	Meig1
	C87436	Rasgrf1
	Pik3ca	Tmprss2
	Figf	Fcgr3
	Srp54b	Hnrnpl
	Pramel3	6530402F18Rik
	Ascc3	Gpr107
	Arl13b	Scmh1
	Drd4	Tgif1
	Gbp2	Fendrr
	Fam102b	Sstr5
	Sdpr	Kazald1
	Dzip1	Slc7a8
	Aff2	Sntg2
	Abi1	Fam131b
	Ccdc88a	Arl4c
	Dgkk	Zfand3
	Shcbp1	Angpt2
	Tma16	Csmd3
	Fbxo8	Cisd3
	Pdlim5	Tgfbr3
	Cbx3	Prpf18
	Eid1	Slc18b1
	Fam179b	Nek10
	Cebpz	Scarf2
	Nedd4l	Sdk2
	4931406P16Rik	Trmt6
	Nr2e1	Dmp1
	Paxbp1	Gm6890
	Zcchc2	Dnah7b
	Ssh2	Slc13a2
	Cbx5	Gm10556
	Snx30	Vps37b
	Ankrd34b	Enkur
	Csde1	2610307P16Rik
	Ubn2	Ccdc116
	Yy1	Nphp4
	Naca	Xpa
	Fbxo30	Slc1a7
	Nrd1	Zfp382
	Rpl34	LOC100861615
	AU041133	2810429I04Rik
	Ndc80	Kif17
	Rmnd5a	Fscn1
	Ppm1d	Slc22a12
	Oprd1	Pbx3
	Fabp5	Ebf4
	Des	Mtnr1b
	Camsap2	1700016G22Rik
	Mpp6	Cic
	Gm9	Efemp2
	Kif4	4933431G14Rik
	Snhg1	Bbs4
	Asah1	Hmx1
	Srgn	Smim17
	Ankrd32	1700031L13Rik
	Calm2	Ttc13
	Plk4	Ppm1b
	Slc2a13	Brsk2
	Id2	Lypd6b
	Ap4e1	1700018B24Rik
	Cenpc1	Fbxo10
	Fut4	Trpc3
	3110039I08Rik	Cfap57
	Nck1	Slc30a2
	Aspn	Sik1
	Med7	Trio
	Mastl	Tmem171
	Lppr4	Npy2r
	Smg1	Mir6391
	Wwtr1	Sh3tc2
	Mtdh	Gm6116
	Areg	Dtna
	2810474O19Rik	Chrnb1
	Cntn4	2021-03-02
	Kctd12	Slc9a3
	Zc3h7a	Gm5535
	Sp1	Spata48
	Micu3	Nomo1
	Kdm5a	Wdr86
	Naf1	Ankrd50
	Gjb5	Zfp36l3
	Ecm2	Gm13848
	Akap11,Dgkh	Prb1
	Dsc2	Lhfpl3
	Med12l	1700064M15Rik
	Vps54	Gad2
	Strn3	Ffar3
	B230354K17Rik	Ndufa8
	Fgd4	Wscd2
	Sertad2	Mcm9
	Ogt	Phf24
	Pdzd8	Alkbh4
	Eif4e3	Dync1i1
	Mia	Rxra
	Tcea1	Camkk1
	Abce1	Elmsan1
	Lig4	Fbxl4
	Isoc1	Dgkd
	Efcab7	Sf3a3
	Ptbp3	Foxi1
	Ggnbp2	Nipal2
	Paip2	Bcl9
	Phf11d	Castor2
	Rab18	Sbf1
	Txnrd1	Dusp5
	Slc1a3	Lix1l
	Cebpd	Efcab1
	Esr1	Cd3d
	Srxn1	Soga1
	Snap23	4930597G03Rik
	Snx14,Syncrip	9630013A20Rik
	Usp54	Tmem229a
	Cyp2r1	Ddi2
	Zfp825	Zfp599
	Banp	Fzd9
	Vcpip1	Kif7
	Ammecr1	Fgl1
	Pdcd4	Spp2
	Slc30a4	Trhr
	Hinfp	Kdm6b
	Prkdc	Canx
	Usp33	Acot12
	Prkx	Erich2
	Bche	Lrrc47
	Tiprl	Pde4a
	Kidins220	Msantd3
	Trappc8	Col6a3
	Pno1	Npffr1
	Fli1	Prr36
	Rc3h1	B4galt2
	Top2b	Timm10
	Gp5	Snx21
	1500011K16Rik	A430085M09Rik
	Phf20	Ppp1r16b
	Chd9	Mir7047
	Cbr3	Cdca7l
	Morf4l2	Il17d
	Nbea	Pold4
	Rdx	Mms22l
	Zfp87	Ankrd24
	Azi2	Efcc1
	Mocs2	Atp8b5
	Tbc1d19	Prickle1
	Sp9	Thsd4
	Arhgap11a	Pigo
	Clec4d,Clec4n	1700010B08Rik
	Sall3	Cadm2
	Ercc5	Insrr
	Kpna2	Dipk1c
	Rest	Cnst
	Impad1	Henmt1
	2700099C18Rik	Naa30
	Mphosph8	Rorc
	Gtf2h2	Tmem181a
	Kbtbd8	4933402C06Rik
	Pank3	Wipi2
	Myo9a	Grb10
	Cep162	Zbtb32
	Cklf	Ptprf
	Cacul1	Dux
	Efnb2	D630045J12Rik
	2021-09-15	5830428M24Rik
	Zic2	Plscr5
	Trpm7	Fndc1
	Kras	Trpm1
	Atf2	Pdia6
	Chek1	2021-03-08
	Cwf19l2	Mylk4
	Fcf1	Gramd1b
	Kcnip1	4930518J21Rik
	Rslcan18,Zfp708	Adgrv1
	Cyld	Tex101
	Zfand5	Arhgef9
	Trim59	Ccdc88b
	P2rx1	Klhl25
	Rnmt	Zar1
	Ctso	2610203C22Rik
	Esco2	Slc24a2
	Tbc1d8b	4933438K21Rik
	Cfi	BC048403
	Cox16,Synj2bp,Synj2bp-cox16	Tnfrsf18
	Pdk4	Asah2
	Sucla2	Nsd2
	Pkn2	Nxn
	Ccdc186	Myo1e
	Tiparp	Gm10125
	Fam134b	Gata2
	Atf7ip	Jcad
	Slain2	2410018L13Rik
	Nlrp4f	Mdfic
	Vps35	Echs1
	Fam122b	Olfr412
	Chuk	Cntn5
	Prkrir	Pramef12
	Cfl2	Echdc3
	Tmem161b	Ccdc175
	Rgs2	Sh3rf3
	Qk	Cpn1
	Prss23	Mir6236
	Myo6	Ptms
	Med13	Esrrg
	Uhmk1	Tgfbrap1
	Arhgap12	Mir7025
	Slfn9	4921513I03Rik
	Nop14	Otol1
	Rhobtb3	Hsd11b2
	Dars	Ppp1r3d
	Erbb2ip	Nol6
	Bod1l	Setdb1
	Cst3	Erich6b
	Usp47	Ccdc184
	Serf1	Grip2
	Usp34	Adgre1
	Larp4b	Barx2
	Dsel	Thap1
	Nek1	Plekhg1
	4933416C03Rik	Dnmt3a
	Armcx1	Lmtk3
	Smim15	Chst14
	Fermt2	Zcchc14
	Gpx8	Actr1b
	Rbm18	St6galnac3
	Sarnp	Fuom
	Mfsd6	Tln2
	Uba3	Gm33677
	Isg20	Gm2721
	Lefty1	Gosr1
	Ctnna3	Pde6h
	Acyp1
	Smarca5
	Lbr
	Ppil4
	Psmd14
	Rpp30
	Chordc1
	Yipf6
	Pspn
	Stk17b
	Nckap1
	B230118H07Rik
	Rasa1
	Ahr
	Cpsf2
	Hnrnph2
	Ubr5
	Zfp51
	Kif15
	Rps3a1
	Pik3cb
	Tmem41b
	Rbm26
	Nin
	Lrif1
	Abcb1a
	Adam9
	Pcf11
	Cd55
	Mcur1
	Mfap1b
	Dennd4a
	Kdm3a
	4831440E17Rik
	Fubp3
	Snx13
	Asb16
	Zfp748
	Cnnm1
	Zfp418
	Hpx
	Rnft1
	Zfp597
	Clk4
	Zfp955b
	Zbtb11
	Rnpc3
	Arxes2
	Aoc2
	Magt1
	Tgs1
	Rab5a
	Ythdc2
	Pura
	Rel
	Lifr
	Atad2
	Gmps
	Cmss1
	Lhcgr
	Myl7
	1110032A03Rik
	Zfp169
	2810403D21Rik
	Ccdc158
	Ddias
	Zfp808
	Rrm2b
	Slc40a1
	Abca5
	Utp18
	Tarsl2
	Dnajc1
	Tekt1
	Cep295
	Lrrcc1
	Zfr
	Rsbn1l
	Ltv1
	Zcchc11
	Zfp442
	Wapal
	Zfp420
	AF357359,Rian
	Zbed5
	2810408I11Rik
	Trmt11
	Plaa
	Satb2
	Ago3
	Scand1
	Tm9sf3
	Ikbip
	Eea1
	Smc2
	Lrch2
	Prrc2c
	9530077C05Rik
	Gdi2
	Tmod3
	Akap2,Pakap,Palm2
	Gimap4
	Zmym6
	Eif5b
	Cul2
	Gpm6b
	Map3k15
	Depdc1a
	Kdm6a
	Lrrc49
	Osbpl6
	Xlr5a,Xlr5c
	Zscan26
	Tpsb2
	Mtmr1
	Plet1
	Rnd3
	9330159M07Rik,9430037G07Rik
	Rfx7
	A630073D07Rik
	Thnsl1
	Kdm4c
	Usp16
	Tmem168
	Rad17
	Hsp90aa1
	Il13ra1
	Arid2
	Dpy19l4
	Gbp3
	Triml1
	Dlg1
	2310035C23Rik
	Pvrl3
	Rapgef4
	2610005L07Rik,6820431F20Rik,Gm15319
	Skil
	Klhl9
	Dek
	Cryab
	Sypl
	Gm16973
	Tmem30a
	Acot13
	Cltc
	Senp8
	9230114K14Rik
	Il15
	Lin9
	Styx
	Mad2l1
	Elovl6
	Zfp781
	Tppp3
	Ubxn2a
	Zfp365
	Slc12a2
	Zfp948
	Zscan5b
	Pitpnc1
	Gimap6
	Cstf3
	Zfp563
	Tsc22d2
	Zfp644
	Adk
	Magohb
	Sepp1
	Appbp2
	Esm1
	Fam63b
	Mtpn
	Zmym1
	Cyp39a1
	Tpt1
	Rbm39
	Luc7l2
	Dennd5b
	Gcc2
	Prr23a2
	Manea
	Zfp715
	Prrx1
	Arcn1
	Zfp462
	Ccnt2
	Hrsp12
	Rpl23a
	Cd24a
	Ostm1,Sec63
	Casz1
	AI314180
	Iqcb1
	Rps28
	Cdkn1a
	Cpeb2
	Mterf3
	Map3k2
	2021-09-10
	Zfp148
	Lats1
	Gnpnat1
	Ddx3y,Usp9y
	Xpo1
	Coro1a
	Cma1
	Stk3
	Fzd3
	Hspa1a,Hspa1b
	Epm2aip1
	Wrn
	Abcg2
	Lmbrd2
	Lgr5
	Ect2
	Epha7
	Ric8b
	Arl1
	Tmem65
	Slc1a1
	Aaed1
	Plac8
	Hspa13
	Gulp1
	Atp2b1
	Lpp
	Plod2
	Amn1
	Nup62cl
	Rtn4
	Rpp38
	Cep170
	Sacm1l
	Hook1
	Gas2l3
	Nbeal1
	Hectd1
	Tnfaip6
	Zfp2
	Gm13139,Gm13212,Gm13242
	Zfp146
	Zim1
	Strip2
	Zfp930
	Cxxc4
	Eif3m
	Hnrnpm
	Mc4r
	Aqp2
	Gjb3
	Ing3
	Cetn3
	Taf1d
	Abcd2
	Ppp3r1
	Rab6a
	Tmem87a
	Mysm1
	Cxcl2
	Dcaf17
	Parg
	Papola
	Chmp1b
	C1d
	Rabep1
	Peak1
	Wdr26
	Gnai3
	Nrip1
	Usp32
	Ube2b
	Trpc4
	Emc2
	Upp2
	Orc4
	Ash1l
	Mid2
	Sall1
	Daam1
	Gfra1
	Zfp207
	Rab10
	Psip1
	Tlr3
	Gchfr
	Cenpw
	Pikfyve
	Cenpl
	Mtap7d3
	Calr4
	Bub1
	Pten
	Suv39h2
	Itga4
	Thbs1
	4930453N24Rik,Zfp654
	Egr4
	Cdc40
	Lin7c
	Ccng1
	Gm38425
	Plag1
	Mb21d1
	Sass6
	Adam10
	Zc4h2
	Slc35a5
	Lax1
	Col4a3bp
	Kcng3
	Cntrl
	Csgalnact2
	Pmaip1
	Rasgrp3
	1700110C19Rik
	Nucks1
	Ggt5
	Gml2
	Aff4
	Senp7
	Cbx1
	Wbp5
	Casc4
	Ebf1
	Ntn4
	Arid4a
	Tfrc
	Tbc1d15
	Zfp229
	Trappc13
	Zfp534
	Met
	Chml,Opn3
	Ramp1
	Xiap
	Plscr4
	Apaf1
[truncated: 450 more rows]
